# Supplementary material for: RNA-Seq Reveals miRNA Role Shifts in Seven Stages of Skeletal Muscles in Goat Fetuses and Kids
Source: Front Genet. 2020 Jul 7;11:684. doi: 10.3389/fgene.2020.00684 (PMC7358459; doi:10.3389/fgene.2020.00684)
Supplement: TABLE S1 — The summary information of small RNA. [file Table_1.XLSX]

## Sheet: Sheet1
Age	Sample name	Raw_reads	clean reads	clean reads/Raw_reads	Total small RNA	Mapped small RNA	Total small RNA/ Mapped small RNA
Fetal Age at 45	F45_1	15426452	15266408	0.9896	14638935	14092047	0.9626
	F45_2	14989003	14489401	0.9667	13984015	13313522	0.9521
	F45_3	15858768	15674270	0.9884	14939128	14361221	0.9613
Fetal Age at 65	F65_1	13703367	13326833	0.9725	13024616	12343535	0.9477
	F65_2	15200311	14786507	0.9728	14303333	13462011	0.9412
	F65_3	14117696	13935522	0.9871	13619194	12933688	0.9497
Fetal Age at 90	F90_1	13446610	13235357	0.9843	12727139	12123770	0.9526
	F90_2	14994162	14803313	0.9873	14413816	13202532	0.916
	F90_3	14079936	13901937	0.9874	13521499	12787140	0.9457
Fetal Age at 120	F120_1	14677365	14559500	0.992	14436050	13399163	0.9282
	F120_2	14121947	13966128	0.989	13862835	12714988	0.9172
	F120_3	11725831	11471950	0.9783	11389904	9635743	0.846
Fetal Age at 135	F135_1	11408468	11225035	0.9839	10955402	10161609	0.9275
	F135_2	12794761	12651048	0.9888	12537668	11459702	0.914
	F135_3	11588901	11432407	0.9865	11308041	10368827	0.9169
Postnatal Stage of 24h	B1_1	14349031	14202890	0.9898	14144938	13400065	0.9473
	B1_2	12025184	11885214	0.9884	11780596	10933262	0.9281
	B1_3	13179677	13055480	0.9906	12990169	12214184	0.9403
Postnatal Stage of 90 days	B90_1	12589908	12180300	0.9675	12045444	10974636	0.9111
	B90_2	10217979	9933815	0.9722	9819883	8858264	0.9021
	B90_3	11098792	10813170	0.9743	10681562	9839667	0.9212
		1.34092e+07	13180785	0.982733	1.29107e+07	1.27773e+07	0.929943
