# Supplementary material for: RNA-Seq Reveals miRNA Role Shifts in Seven Stages of Skeletal Muscles in Goat Fetuses and Kids
Source: Front Genet. 2020 Jul 7;11:684. doi: 10.3389/fgene.2020.00684 (PMC7358459; doi:10.3389/fgene.2020.00684)
Supplement: TABLE S2 — All identified miRNAs and their expression levels in seven skeletal muscle developmental stages. [file Table_2.XLSX]

## Sheet: Sheet1
sRNA.readcount
ID	F45_1	F45_2	F45_3	F65_1	F65_2	F65_3	F90_1	F90_2	F90_3	F120_1	F120_2	F120_3	F135_1	F135_2	F135_3	B1_1	B1_2	B1_3	B90_1	B90_2	B90_3
chi-let-7a-3p	15.9605	22.0886	21.1899	13.9777	15.9958	24.2105	13.5231	2.17719	19.6317	21.3076	15.9348	22.3176	13.5283	9.76984	4.57246	2.26876	8.62093	5.5309	3.40825	4.63822	0.950541
chi-let-7a-5p	5961.8	7652.34	7151.34	6469.84	6490.98	10595.2	7560.75	2014.02	6712.18	10587.4	11030.9	12765.2	8987.8	6906.22	7264.5	4928.18	4019.61	3871.14	2509.46	2351.04	1759.93
chi-let-7b-3p	6.69309	7.32349	7.0981	7.05072	8.97609	14.1804	10.8668	7.21911	15.1912	18.8199	18.6862	11.8152	19.2631	12.2783	14.0032	6.59022	11.0235	7.86617	2.69819	4.28144	1.58423
chi-let-7b-5p	1761.52	2040.18	1626.2	2751.39	2897.2	3557.22	3976.16	892.763	3996.34	5130.48	5088.83	5324.71	4653.74	4234.3	4278.4	2629.06	2380.65	2390.33	1463.7	1161.16	973.671
chi-let-7c-3p	6.17824	4.96108	5.74111	3.58721	1.84125	3.9198	1.20742	0.572945	1.63598	0.757123	0.917113	1.1487	0.882281	0.132025	0.285779	0	0.84796	0.245818	0.14201	0.356786	0.158423
chi-let-7c-5p	3726.71	4863.63	4986.42	3434.94	2970.16	6246.66	3634.7	1517.27	3260.5	3828.45	4067.17	4224.09	3698.23	3168.07	4170.51	3213.11	1908.19	2192.08	1587.82	1078.74	1017.08
chi-let-7d-3p	106.369	106.073	105.637	82.1347	67.6659	130.737	66.1667	29.9077	76.4235	81.2285	67.8663	93.0446	76.9055	63.9	52.0118	18.0421	39.4301	34.0458	14.343	22.4775	18.694
chi-let-7d-5p	397.055	508.038	421.189	513.836	423.027	813.704	561.089	119.746	528.888	725.108	619.051	1016.27	675.68	563.218	475.536	257.991	286.61	315.753	164.306	183.21	102.817
chi-let-7e-3p	28.8318	27.8765	28.4968	13.1119	11.6229	23.1729	9.29715	0.802123	11.6856	7.67939	4.35628	6.72809	7.20529	4.88492	3.00068	2.48484	3.53317	2.8269	0.568041	0.891966	0.47527
chi-let-7e-5p	2149	2912.15	2756.78	1741.03	1531.69	2998.41	1287.84	278.451	1044.92	1060.19	947.607	1188.9	820.374	678.74	833.474	532.511	420.164	587.627	130.365	125.946	143.373
chi-let-7f-3p	2.78021	2.59866	1.98329	1.60806	2.41664	4.38095	2.17336	0.687534	3.1551	3.46113	1.71959	3.6102	3.23503	1.84835	1.71467	0.756254	3.67449	2.21236	0.568041	0.53518	0.158423
chi-let-7f-5p	28065.7	22887.5	24620.3	31050	31062.8	28697.1	25363.1	12937.9	21965.5	25642.9	28101.9	28962.6	31430.4	33448	39138.6	25803	25604.9	22948.2	11397.9	15429.9	8391.38
chi-let-7g-3p	1.64753	0.708725	1.35699	0.123697	0.115078	2.65163	0.603711	0.343767	1.51912	0.648963	0.114639	0	0.44114	0.26405	0.285779	0	1.13061	0.245818	0.710051	0.178393	0.47527
chi-let-7g-5p	18251.8	24415.2	23137.1	19232.4	18498.7	18246.3	17634.2	4655.52	18235	19838.9	20270.5	22296.4	20408.6	17062.4	15390.6	6167.69	10691.4	8238.46	7171.09	10102.9	4527.9
chi-let-7i-3p	12.1505	33.5463	6.57619	14.2251	18.2974	74.015	22.0958	1.60425	23.488	12.9793	5.96123	17.5587	7.94053	4.48884	1.42889	1.51251	5.79439	2.45818	0.568041	0.891966	0.158423
chi-let-7i-5p	83052.2	85161.5	89086.6	56476.1	59613.5	63257.2	43667.3	36940.5	41128	33996.8	35926.9	37489.8	35287.3	29402.7	37449.9	21327	20745.1	19314.5	6612.85	6757.54	5128.96
chi-miR-1	63112.7	39642.2	35845.2	124144	144751	39333.5	106021	77221.2	94018.1	174977	188557	175973	176050	263943	246008	445575	387500	414500	522490	578485	600355
chi-miR-100-3p	1.33862	2.2443	1.25261	0.618484	1.15078	2.30576	0.482969	0	0.584278	0.324481	0.114639	0.1641	0.147047	0.26405	0.142889	0.324109	0	0.245818	0.426031	0.356786	0.316847
chi-miR-100-5p	21119	18287.4	23813.9	7771.25	8129.11	8768.24	3609.95	3211.59	4502.79	2882.91	3179.4	2770.83	2620.52	2286.14	2632.88	1583.06	2061.96	1340.94	3188.27	3272.45	1547.32
chi-miR-101-3p	6638.42	7642.78	4781.2	9227.53	10283.5	5784.93	5524.44	1487.59	5990.72	3174.73	1937.29	3672.06	2247.76	1688.86	1658.09	2525.67	2996.97	2403.36	3591.01	4105.9	3159.6
chi-miR-101-5p	0.102971	0.118121	0.313152	0.742181	0.115078	0.922305	0.241484	0	0.467422	0.216321	0.573195	0	0.147047	0.528099	0.142889	0.216073	0.141327	0.122909	0	0.891966	0.316847
chi-miR-103-3p	984.812	1854.38	1597.39	745.026	816.594	1566.77	647.903	103.016	669.465	581.687	468.874	748.131	510.252	422.083	193.472	226.012	410.978	316.367	197.252	244.756	161.592
chi-miR-103-5p	1.44159	1.41745	1.77453	1.23697	0.805546	2.42105	0.965937	0.114589	0.701133	0.324481	0.114639	0.3282	0.294094	0.132025	0	0.108036	0	0	0	0	0
chi-miR-105a	19.1525	58.7061	35.8037	21.1522	35.0988	46.2305	11.229	4.46897	12.3867	3.46113	4.24165	2.7897	1.76456	3.6967	1.28601	0.216073	0.989287	0.737453	1.56211	0	0
chi-miR-105b-3p	5.35448	12.8752	4.17536	2.47394	5.7539	4.15037	1.93187	0.114589	2.1034	0.10816	0.458556	0.1641	0.147047	0.26405	0	0	0.282653	0.122909	0	0	0
chi-miR-105b-5p	4.11883	9.33155	6.78495	2.59763	3.6825	4.26566	0.603711	0.114589	1.0517	0.10816	0.687834	0.1641	0.147047	0	0	0	0.282653	0	0.14201	0	0
chi-miR-106a-3p	0.617824	1.65369	0.521919	0.989574	1.38094	2.42105	0.965937	0	0.934844	0.973444	0.343917	0.984599	0.882281	0.528099	0.428668	0	0.989287	0.245818	0	0	0
chi-miR-106a-5p	16.7842	34.1369	21.0855	21.2758	21.4045	64.4461	29.2196	1.0313	20.3329	20.9831	13.8713	24.4509	6.47006	5.67707	2.14334	0.540182	5.08776	2.45818	0.710051	1.07036	0.158423
chi-miR-106b-3p	588.272	671.872	728.704	641.12	643.516	558.917	420.424	446.897	387.844	240.981	211.968	264.529	268.802	202.13	252.771	262.744	155.318	162.977	128.945	118.988	87.4498
chi-miR-106b-5p	270.195	390.508	260.96	212.758	217.382	580.706	125.813	12.4902	156.47	66.086	39.4358	84.8396	53.9662	55.3184	20.4332	25.6046	43.1046	33.3083	29.5381	47.631	19.0108
chi-miR-107-3p	185.965	574.422	377.035	144.602	164.331	637.659	138.129	12.6048	124.568	101.563	65.4589	150.644	95.7275	72.7457	22.005	15.4492	63.8796	29.744	8.66263	26.4022	3.64374
chi-miR-10a-3p	16.1664	66.8564	54.0709	9.15356	5.63882	14.0652	10.2631	1.83342	9.69901	9.8426	7.22226	11.8152	8.82281	7.78947	5.57269	3.45716	3.67449	4.1789	2.13015	3.56786	0.950541
chi-miR-10a-5p	7508.83	14277.6	16432.9	3863.17	2924.13	2168.22	1936.34	2705.68	2058.88	2246.71	2158.2	1890.43	1218.87	1506.27	1817.55	1200.07	1070.69	1159.52	992.226	1177.75	657.141
chi-miR-10b-3p	63.224	145.525	139.457	62.5906	60.8763	117.824	70.8757	7.21911	55.2727	72.3593	62.0197	88.4498	62.2008	56.2426	27.4348	12.7483	34.7664	23.7214	23.5737	43.8847	17.1097
chi-miR-10b-5p	49721.1	61164.1	72789.6	48506	43524.6	28348.7	27096	28779.2	23041.9	26403.6	29549.5	21911.4	16481.9	19217	21008.9	17492.1	16110	13568.2	17453.8	23482.1	14474.2
chi-miR-1185-3p	32.5387	63.4309	29.645	36.8616	37.7456	87.2731	55.5414	6.3024	21.6183	9.08548	7.79546	10.9947	2.64684	0.660124	0.571558	0.324109	1.97857	1.22909	0.14201	0	0
chi-miR-1185-5p	7.7228	12.0483	6.36742	15.8332	12.7737	27.0927	17.7491	1.14589	16.4766	8.761	4.24165	9.84599	4.85255	5.01694	2.14334	2.05269	3.25051	1.84363	0.426031	0.356786	0.158423
chi-miR-1197-3p	227.771	359.914	230.584	257.66	283.667	259.744	112.773	4.46897	83.2012	16.7649	12.9542	20.6766	11.9108	11.3541	4.57246	5.07771	10.3168	5.5309	0	1.78393	0.792117
chi-miR-122	22.4476	17.0094	16.0751	1.48436	3.10711	1.84461	3.01855	1.37507	0.934844	3.35297	4.47092	15.2613	3.08798	1.0562	3.42935	1.1884	1.97857	6.02254	0	0	0.47527
chi-miR-1224	0.411883	2.00805	0.939455	0.494787	0.345234	0.807017	0.120742	0.229178	0.467422	0	0	0.3282	0.44114	0	0.142889	0	0	0.245818	0	0	0.316847
chi-miR-1248-5p	1.02971	2.71678	1.35699	1.23697	0.920624	4.8421	2.17336	0.114589	0.817989	1.0816	0.458556	1.3128	0.44114	0.396075	0	0.108036	0	0.122909	0.852062	2.49751	1.10896
chi-miR-124a	2.98615	59.1786	10.334	0.742181	0.115078	3.45864	0	0.343767	0.116856	0	0	0	0.44114	0	0	0.108036	0	0.122909	0	0	0
chi-miR-125a-3p	8.13468	9.92215	9.0814	12.7408	7.71023	14.7569	9.05566	5.38568	7.3619	5.1917	5.04412	4.4307	7.94053	3.96075	4.14379	3.78127	2.82653	3.44145	1.56211	1.07036	1.58423
chi-miR-125a-5p	533.697	1763.43	1353.34	921.788	705.083	2292.16	870.31	118.829	587.433	1523.12	1312.73	1297.37	1104.03	809.84	660.006	228.713	343.424	374.995	204.353	386.757	119.134
chi-miR-125b-3p	219.328	240.258	255.323	230.447	217.152	271.849	193.308	107.943	176.452	127.738	114.983	134.234	137.489	111.429	101.737	78.9745	139.348	94.394	85.0641	88.1263	47.8439
chi-miR-125b-5p	1915.56	6141.58	4522.12	3561.73	2842.77	8175.89	2776.35	342.507	2228.67	4012.21	3278.68	4019.3	3435.45	2558.64	1861.28	795.363	1484.92	1193.08	1472.5	2075.07	656.824
chi-miR-126-3p	4439.17	4682.31	5913.56	6759.91	6515.49	12527.8	11236.5	6240.86	9196.88	14393.6	12949.9	16926.6	14404.6	12837.3	15071.3	7314.81	8782.18	6596.77	16585.9	7067.4	11709.9
chi-miR-126-5p	144.674	222.067	131.002	347.341	312.667	723.779	356.431	25.095	325.326	299.28	158.66	439.623	232.334	151.961	74.4454	42.5663	145.142	70.181	45.8693	80.4553	30.4173
chi-miR-1271-3p	1.23565	1.77181	1.56576	0.742181	0.230156	3.22807	0.724453	0	0.116856	0.216321	0	0.656399	0.147047	0	0	0	0.282653	0	0	0	0
chi-miR-1271-5p	243.938	270.379	315.448	143.983	130.844	196.566	159.138	105.766	188.021	74.9552	62.249	93.3728	160.134	133.741	107.31	46.1315	93.6996	66.125	27.55	46.3822	21.704
chi-miR-127-3p	68606.8	52514.7	60342.8	110325	111305	43382.2	105826	70125.6	124714	68765.7	66500.3	63452.3	69467.4	53993.8	43648	30529.3	48231.4	38352	1937.02	3362.89	1353.73
chi-miR-127-5p	2735.73	2615.67	1911.58	3136.08	3588.71	2161.88	4200.26	1159.87	4760.46	1539.77	1390.11	1601.61	1282.84	1078.91	701.587	821.94	1458.63	1121.3	19.4554	55.4803	29.3083
chi-miR-128-3p	1523.86	2662.56	2073.9	2612.11	2592.13	4531.52	2492.96	1262.43	2208.57	3747.87	4817.82	3303.33	3527.36	3156.32	2391.97	1085.33	1872.01	1888.99	2391.45	1748.79	1935.94
chi-miR-128-5p	2.4713	1.65369	1.87891	2.22654	1.84125	1.49875	1.08668	0.687534	0.350567	0.432642	0.458556	0.656399	0.44114	0.26405	0.428668	0.324109	0.282653	0.368727	0.710051	0.713573	0.158423
chi-miR-129-3p	13.4892	13.5839	12.9436	14.1014	14.6149	7.26315	26.4425	8.47959	23.2543	10.5997	13.4128	10.0101	6.9112	4.88492	6.85869	3.45716	1.55459	2.33527	0.426031	0.178393	0.158423
chi-miR-129-5p	96.2776	67.5651	70.2504	91.9067	102.765	24.2105	43.3464	53.9714	41.0163	3.78562	3.78309	5.08709	2.35275	1.0562	0.714447	1.94465	0.565307	0.983271	0.994072	0	0.47527
chi-miR-1296	10.8119	15.1195	15.8664	10.2668	10.357	17.5238	8.21047	1.14589	7.82932	9.08548	5.50268	8.86139	7.20529	10.1659	5.4298	2.16073	3.53317	5.65381	3.69227	4.81662	1.10896
chi-miR-1306-3p	4.94259	3.07114	4.48851	2.84503	2.18648	5.18797	2.2941	1.83342	1.98654	1.0816	0.687834	1.1487	1.17637	0.660124	1.28601	0.432145	0.989287	0.737453	2.55618	0.53518	0.792117
chi-miR-1306-5p	33.3625	21.7342	27.9749	14.9673	9.55148	26.6316	14.0061	4.01062	12.3867	9.40996	8.48329	9.02549	9.70509	5.54504	10.0023	2.59287	6.78368	6.63708	2.98222	3.03268	1.42581
chi-miR-1307-3p	80.832	186.277	167.014	82.7532	63.0628	204.636	82.2254	42.6271	67.4257	107.295	84.3744	91.8959	63.2301	56.5066	48.4395	6.37414	18.5138	19.5425	26.5559	39.7817	16.6345
chi-miR-1307-5p	14.21	17.0094	15.762	7.6692	10.9324	18.5614	9.53863	3.89603	10.8676	4.21826	4.01237	4.75889	12.7931	8.05352	6.28714	2.59287	6.78368	4.30181	4.68634	10.1684	6.49536
chi-miR-130a-3p	59.3111	100.993	85.2816	49.6024	43.7297	167.514	69.4268	22.2303	79.3449	48.1314	35.6528	48.2453	56.7601	41.4558	24.8628	16.9617	34.9077	30.7272	10.0827	8.91966	4.7527
chi-miR-130a-5p	18.2258	9.44967	17.8496	9.27726	6.09914	13.4887	3.98449	2.29178	6.77762	4.00194	3.43917	2.9538	2.4998	2.1124	2.85779	2.16073	2.82653	1.84363	0.14201	1.42715	0.316847
chi-miR-130b-3p	44.2774	63.9034	56.9936	31.7901	33.2576	86.1202	22.458	4.69815	18.8137	10.816	7.10762	9.84599	7.64643	5.80909	3.71513	2.05269	4.2398	5.40799	0.994072	0.713573	1.10896
chi-miR-130b-5p	92.5706	194.899	194.154	132.727	120.832	159.905	68.4608	20.7406	48.7288	49.213	40.8115	35.4456	26.6155	24.0285	23.291	6.80629	11.7301	8.11199	8.66263	7.31412	5.54482
chi-miR-133a-3p	3970.86	5475.02	3205	7979.8	8694.61	9842.15	11240.4	1476.59	10595.3	21268.5	16705.2	24062.1	24855.3	27993.2	13448.2	9155	21994	14251	12225.5	52693.1	8236.91
chi-miR-133a-5p	86.7013	157.101	72.2337	285.369	279.179	185.383	334.697	29.9077	297.514	481.098	384.27	631.948	616.126	716.499	213.048	216.289	770.372	429.321	463.663	849.509	324.451
chi-miR-133b	1188.69	1376.94	863.046	1531.12	1533.3	2186.67	1871.75	218.865	1919.47	1177.54	859.908	1320.51	1605.75	1586.54	911.921	609.325	1441.11	950.946	452.729	1805.87	274.073
chi-miR-134	104.103	103.592	102.505	106.256	92.4077	86.3508	65.2008	31.512	60.8817	18.9281	14.5592	22.974	12.3519	8.18554	4.28668	1.51251	8.05562	4.79345	0.568041	0.53518	0.47527
chi-miR-1343	20.6971	25.6322	22.2338	15.4621	12.4284	34.7017	15.0928	6.3024	15.0744	21.7403	18.113	17.2305	21.4688	13.0705	13.4316	4.32145	8.4796	5.89963	6.9585	8.56287	2.85162
chi-miR-135a	56.325	92.3705	79.2274	14.3488	11.9681	103.183	10.5046	2.17719	7.01133	6.81411	7.22226	6.89219	2.05866	1.45227	1.14312	1.29644	0.565307	0.614544	0	0	0
chi-miR-135b-3p	0.205941	0.708725	0.521919	0	0	0.345864	0	0	0	0	0	0	0	0	0	0	0	0	0	0	0
chi-miR-135b-5p	6.17824	18.0725	10.7515	0.37109	0.460312	6.57142	0.482969	0.114589	0.116856	0.10816	0.114639	0	0.147047	0.132025	0	0	0.282653	0	0	0	0
chi-miR-136-3p	3451.99	3421.37	2585.38	5259.59	5557	3410.57	6725.58	451.252	7246.1	2267.91	1709.15	2799.87	2889.62	2688.82	1458.19	1162.79	2380.22	1416.28	73.5613	254.924	68.5974
chi-miR-136-5p	1239.66	545.364	567.431	207.44	171.927	1401.33	3181.92	849.563	2939.27	1104.32	1023.84	1427.67	1692.8	1798.97	1985.59	653.62	1781.56	1290.05	179.359	106.144	158.265
chi-miR-137	0.514853	7.08725	1.77453	0.37109	0	2.53634	0.120742	0	0.116856	0.10816	0	0.1641	0	0	0	0	0	0	0.14201	0	0
chi-miR-1388-3p	7.41389	6.96913	10.6472	8.41138	8.28562	14.2957	7.60676	1.83342	7.71247	6.59779	6.64907	14.1126	9.85214	7.92149	5.00113	3.34913	2.82653	5.28508	9.23067	32.4676	2.85162
chi-miR-1388-5p	21.7268	13.5839	24.1127	18.0597	18.2974	15.218	14.0061	31.7412	15.3081	13.0874	13.6421	14.4408	13.8224	17.4273	16.1465	17.3938	12.8607	14.6262	56.5201	58.3346	41.3485
chi-miR-140-3p	5660.09	20073.6	9046.01	1270.86	1177.48	22233.2	997.089	576.154	1003.32	818.775	658.716	830.017	1373.27	1296.35	1024.52	1260.35	1795.41	1378.67	979.303	1502.78	1310.8
chi-miR-140-5p	116.872	790.937	217.014	35.3773	30.1504	1541.06	45.6405	5.2711	39.614	67.6003	50.7851	71.7116	49.7018	49.7734	26.1488	16.0974	46.3551	34.7832	39.6209	25.6886	26.932
chi-miR-141	0.205941	0.118121	0.417536	0	0	11.2982	0.120742	0	0	0.10816	0	0	0	0	0	0	0	0.245818	0.284021	0	0
chi-miR-143-3p	11377.4	11080.9	12192.7	14444.4	16235.3	13299.4	14275.1	19652.6	14105.9	9608.54	9458.87	11791.2	14630.3	12466.8	10238.2	8484.42	15166.6	10507.1	17921.8	13272.8	16046.6
chi-miR-143-5p	59.3111	95.796	97.4946	77.3105	93.0981	135.118	95.99	12.4902	94.5361	58.2985	52.2754	74.9936	62.4949	53.6021	31.5786	54.0182	80.4149	69.9352	34.6505	40.6737	19.3277
chi-miR-144-3p	1.13268	2.36242	1.87891	0.247394	1.49601	7.49373	7.60676	1.60425	3.1551	1.94689	2.86598	5.41529	1.32342	0.792149	1.57178	0.432145	1.97857	0.491636	0.710051	0.356786	0.47527
chi-miR-144-5p	29.0377	39.6886	34.6555	22.2654	55.2375	108.601	52.1606	2.0626	48.8456	30.1768	43.7921	50.8709	28.8212	17.9554	5.85847	4.53753	34.625	7.62035	0.852062	4.28144	0.158423
chi-miR-145-3p	38.8199	60.0054	62.1084	48.1181	52.3605	81.8546	80.7765	19.8239	68.1268	147.423	169.322	180.674	144.547	157.638	90.8777	88.2657	148.676	139.624	95.9989	123.091	52.5966
chi-miR-145-5p	323.946	562.492	457.515	733.522	724.646	812.32	762.608	134.413	606.13	951.596	1062.02	1312.63	784.642	1161.16	509.83	370.457	977.98	721.721	560.088	1193.81	230.031
chi-miR-1468-3p	0	0	0.104384	0	0	0	0.241484	0	0.233711	0	0	0	0	0.132025	0	0	0	0	0	0	0
chi-miR-1468-5p	46.6457	53.0363	65.8662	112.193	118.991	86.9273	114.343	165.123	113.934	208.209	229.164	262.067	230.128	219.293	291.209	143.796	137.652	129.546	332.588	222.813	201.039
chi-miR-146a	60.0319	30.2389	36.8475	30.0583	32.7972	117.248	21.8543	2.63555	21.5014	11.2487	6.53443	15.9177	9.70509	9.63781	5.85847	3.13305	5.08776	6.26835	15.6211	21.4072	13.1492
chi-miR-146b-3p	0.514853	1.53557	5.21919	1.73176	1.38094	8.7619	1.56965	0.343767	0.701133	0.540802	0.458556	0.492299	0.588187	1.0562	0.714447	0.972327	0.282653	0.983271	0	0.178393	0.158423
chi-miR-146b-5p	43.1447	133.949	276.722	88.8143	120.257	430.716	97.4389	21.7719	38.6792	50.1865	36.1113	48.0812	25.7332	23.8965	33.0075	13.2885	18.7964	19.1738	13.207	8.20609	6.33694
chi-miR-147-3p	0.926736	0.826846	0.313152	0.247394	0.115078	1.15288	0.965937	0.114589	0.350567	0.216321	0.229278	0.656399	0.44114	0.132025	0	0.324109	0.565307	0.122909	0.852062	0.356786	0.158423
chi-miR-147-5p	0	0.708725	0	0.123697	0	0.691729	0	0	0	0	0	0	0.147047	0.132025	0	0	0	0	0	0	0
chi-miR-148a-3p	151798	95332.8	126749	61632.7	67401.7	118899	65880.7	265852	59455.9	41802.6	50167.9	36225.5	77368.2	54881.1	123467	63240.1	55724.1	46908.1	70899	13019.3	65444.1
chi-miR-148a-5p	183.082	172.811	185.595	115.162	115.193	186.652	76.792	56.2632	57.9604	33.5297	29.233	25.5996	31.1739	19.8037	22.005	17.2858	25.0148	14.7491	21.5856	13.0227	10.2975
chi-miR-148b-3p	3366.94	4045.88	4051.56	2490.02	2539.43	2128.8	1352.67	447.126	1322.45	846.139	735.524	812.458	986.096	713.066	445.815	537.913	892.054	619.338	165.016	430.82	131.016
chi-miR-148b-5p	22.9625	38.5074	38.2045	29.8109	22.9005	41.619	28.8574	6.07322	26.0588	11.8977	9.9736	14.1126	13.9694	12.1463	7.71603	6.69825	8.62093	7.86617	3.97629	5.70858	3.01005
chi-miR-150	3.19209	4.37047	5.11481	4.57678	5.86898	28.015	16.7832	4.46897	13.0878	68.4656	53.995	58.0913	67.0534	58.223	58.156	34.3555	40.2781	25.3192	71.8572	94.9052	31.6847
chi-miR-151-3p	2908.92	1929.39	3403.54	2102.6	2085.1	1688.63	1417.51	11194.8	1275.71	1195.82	1268.83	1247.16	1720.01	1309.69	2924.23	1394.86	1121	1060.46	5192.46	1076.07	5056.72
chi-miR-151-5p	124.389	152.848	146.659	96.4835	108.864	241.068	90.1944	15.3549	106.806	65.5452	50.4412	71.3834	84.1108	80.2711	40.4377	38.0288	57.2373	46.7054	56.0941	80.0986	32.9521
chi-miR-153	0.514853	2.00805	0.313152	0	0.230156	1.03759	0.120742	0	0.817989	0.10816	0.114639	0	0	0	0	0	0	0	0.284021	0	0
chi-miR-154a-3p	237.553	204.113	172.129	205.831	226.704	258.015	248.97	33.3454	249.954	123.411	90.221	90.0908	37.791	31.5539	23.7196	6.91432	19.9271	11.5534	0.710051	1.78393	0.158423
chi-miR-154a-5p	0.720795	0.944967	0.208768	0.865878	0.805546	0.807017	1.08668	0	1.28541	0.432642	0.343917	1.3128	0.44114	0.132025	0	0	0.282653	0.614544	0	0.178393	0
chi-miR-154b-3p	77.331	82.8027	65.9706	66.92	55.4676	93.614	27.0462	1.48966	27.6948	4.21826	3.55381	4.2666	2.79389	1.45227	0.428668	0.432145	2.68521	0.614544	0.14201	0	0
chi-miR-154b-5p	234.67	246.518	229.645	407.457	361	361.544	414.146	97.2861	361.317	432.317	355.61	457.838	306.74	297.452	224.051	108.36	209.729	176.866	10.0827	12.3091	9.98068
chi-miR-155-3p	0	0.118121	0	0	0	0	0	0	0	0	0	0	0	0	0	0	0	0	0	0	0
chi-miR-155-5p	224.064	286.561	272.546	248.383	216.692	438.556	219.509	53.3985	207.185	204.207	226.068	219.894	110.432	93.0775	84.1619	45.3753	58.6506	55.5548	37.9167	25.1534	21.3872
chi-miR-15a-3p	0.102971	0	0	0	0.230156	0.230576	0.241484	0	0.116856	0.216321	0	0	0	0	0	0	0	0	0	0	0
chi-miR-15a-5p	18.3288	19.8443	14.6137	7.91659	9.20624	52.3408	12.0742	0.229178	11.1013	5.94883	4.24165	7.54859	7.94053	6.73327	4.28668	2.48484	8.33827	2.21236	5.11237	12.4875	3.96059
chi-miR-15b-3p	9.4733	9.56779	7.93318	9.64835	8.63085	14.7569	3.01855	0.802123	2.1034	2.05505	2.17814	4.92299	1.32342	2.1124	1.00023	0.540182	0.706633	0.122909	0.568041	1.78393	0.158423
chi-miR-15b-5p	42.4239	59.4148	63.0479	35.2536	36.2496	60.2957	22.941	3.20849	20.8003	14.9261	9.85896	14.2767	14.2635	11.7502	9.4307	3.88931	6.92501	5.16217	5.25438	9.09805	3.16847
chi-miR-16a-3p	3.60397	5.0792	4.07097	3.7109	2.87695	6.802	3.1393	0.114589	3.03824	0.757123	1.26103	0.656399	0.588187	0.26405	0.142889	0.432145	0.565307	0.122909	0.14201	0.356786	0
chi-miR-16a-5p	706.379	908.35	849.163	526.206	501.97	1745	701.512	72.1911	563.361	812.177	742.517	846.755	767.879	666.593	363.939	193.061	405.042	272.735	532.964	757.279	471.944
chi-miR-16b-3p	4.11883	8.03222	3.96659	6.06114	9.32132	10.4912	3.01855	0.114589	3.1551	1.94689	1.83423	2.9538	0.882281	1.84835	0.142889	0.432145	0.282653	0.491636	0.14201	0.53518	0
chi-miR-16b-5p	613.911	788.339	812.942	290.811	298.512	727.007	298.595	47.0961	270.754	305.121	274.561	289.472	211.306	186.947	133.173	75.5174	132.282	82.226	122.839	163.051	92.9946
chi-miR-17-3p	2.36833	4.01611	3.44467	1.36066	1.38094	6.45614	1.56965	0	1.63598	1.18977	1.03175	1.641	0.735234	0.396075	0.285779	0.216073	0.989287	0.245818	0.284021	0.53518	0.158423
chi-miR-17-5p	409.823	842.556	482.88	387.789	343.278	1357.06	224.822	12.7194	218.987	178.032	101.914	184.612	95.4334	127.8	47.2964	29.1698	99.3526	69.6893	30.6742	61.0105	16.6345
chi-miR-1814	4.2218	6.61477	5.42796	2.72133	4.94836	4.15037	1.93187	0.687534	2.68768	1.51425	0.573195	1.9692	2.94094	1.32025	1.57178	0	1.41327	0.245818	0.284021	0.891966	0.158423
chi-miR-181b-3p	5.04556	7.32349	6.4718	2.96872	1.95633	2.30576	2.53559	0.343767	2.33711	0.324481	0.687834	0.820499	0.294094	0	0.571558	0.108036	0.565307	0	0	0.178393	0
chi-miR-181b-5p	469.134	838.304	660.959	384.202	363.647	849.212	286.28	44.4605	271.339	216.429	189.728	202.991	187.926	197.113	100.594	52.3976	144.436	99.9249	29.8222	52.4476	9.98068
chi-miR-181c-3p	28.5229	56.698	46.5552	17.4412	14.6149	30.8972	14.6098	1.48966	12.3867	8.65284	5.73195	8.20499	6.9112	5.14897	4.0009	3.99734	4.52245	3.19563	0.426031	1.78393	0.158423
chi-miR-181c-5p	10.0911	22.2067	8.87263	5.69005	6.7896	27.7844	6.27859	0.114589	9.4653	5.40802	3.20989	8.04089	3.82322	3.6967	0.714447	1.94465	2.1199	1.47491	0.852062	1.78393	0.47527
chi-miR-181d	95.0419	208.129	158.977	64.446	59.8406	124.857	52.0399	6.76075	57.4929	45.7519	44.48	41.5173	33.2326	36.967	22.2908	9.5072	19.5031	13.8887	4.82835	7.67091	3.32689
chi-miR-182	325.49	1080.81	822.441	102.297	21.4045	375.955	49.0213	14.209	13.4384	7.46307	5.61731	7.38449	4.85255	3.03657	2.7149	1.94465	3.81582	6.63708	91.0286	2.14072	3.01005
chi-miR-183	103.589	528.473	373.59	22.8839	3.56742	176.16	25.9596	2.75014	2.68768	4.86722	2.52206	2.6256	2.2057	1.98037	2.14334	1.40447	1.83725	5.28508	11.6448	0.713573	0.950541
chi-miR-1839	0.102971	0.236242	0.313152	0.37109	0.690468	0.461153	0.482969	0	0.350567	0.216321	0.229278	0	0.294094	0.132025	0.571558	0.216073	0.141327	0.122909	0	0.53518	0.158423
chi-miR-184	0.720795	3.18926	1.77453	0.123697	0.115078	2.07519	2.05262	0.687534	0.116856	0.324481	0	0	0.147047	0.26405	0.142889	0.216073	0.42398	0.491636	0.568041	0.53518	0.47527
chi-miR-186-3p	0	0.118121	0	0	0	0.576441	0.120742	0	0.116856	0	0	0	0	0	0	0	0	0	0.14201	0.356786	0
chi-miR-186-5p	627.709	1191.49	888.203	639.76	538.22	1833.08	791.827	164.894	652.054	691.145	555.885	692.173	481.284	470.14	460.818	472.335	394.584	507.737	426.457	461.682	322.233
chi-miR-187	2.36833	3.30738	3.54905	2.22654	2.87695	6.91729	5.19191	1.83342	6.89448	3.46113	3.32453	2.9538	1.76456	1.18822	0.714447	0.540182	0.84796	0.491636	0.284021	0	0
chi-miR-188-3p	1.23565	2.12618	1.14822	0.865878	1.26586	2.65163	0.965937	0	1.86969	0.432642	0.229278	0.820499	0.44114	0.396075	0.142889	0	0.282653	0	0	0	0
chi-miR-188-5p	63.8418	78.7866	55.741	38.2223	34.1782	155.063	51.4362	8.13582	46.2748	17.6302	11.2346	17.0664	8.52872	5.80909	3.14357	1.1884	7.20766	2.704	2.27216	6.06537	1.26739
chi-miR-18a-3p	4.63368	4.13423	4.80166	2.84503	1.84125	8.30075	2.89781	1.14589	1.40227	0.865284	0.802474	1.4769	1.17637	0.924174	0.857337	0	0.141327	0	0.14201	0.178393	0
chi-miR-18a-5p	48.8081	89.2994	43.6325	32.9033	31.3012	141.228	18.715	1.37507	18.2295	5.7325	4.01237	7.38449	2.4998	2.37645	1.14312	0.432145	2.26123	1.22909	0.568041	0.891966	0
chi-miR-18b-3p	0.514853	0.354363	0.521919	0.865878	0.230156	0.691729	0.241484	0.343767	0.116856	0.216321	0.573195	0.1641	0.294094	0	0	0.108036	0.141327	0	0	0.178393	0
chi-miR-18b-5p	1.64753	2.48054	1.14822	0.618484	1.38094	6.34085	1.56965	0.229178	0.934844	0.216321	0	0.820499	0.147047	0.132025	0	0	0	0	0	0	0
chi-miR-190a-3p	0.823765	0.944967	0.626303	0.494787	0.57539	0.807017	0.241484	0	0.701133	0.216321	0	0.656399	0.294094	0.528099	0.285779	0	0.42398	0.245818	0	0.178393	0
chi-miR-190a-5p	50.7645	33.4282	21.8162	19.2967	16.8014	39.3133	22.2166	1.71884	27.5779	11.2487	4.81484	12.7998	4.7055	8.84566	6.7158	8.96701	10.0342	9.34108	6.67448	9.81163	4.59428
chi-miR-190b	5.45745	3.77987	2.29645	8.41138	3.6825	3.45864	2.41484	0.572945	2.57082	4.21826	1.83423	3.7743	7.20529	5.80909	9.4307	3.88931	9.32756	5.89963	8.94665	15.5202	8.0796
chi-miR-191-3p	1.85347	3.07114	4.48851	3.7109	2.87695	7.14786	4.22598	0.343767	2.68768	3.67746	4.01237	4.59479	4.4114	3.6967	2.42912	1.62054	2.96786	0.614544	2.55618	3.74626	1.90108
chi-miR-191-5p	661.175	790.229	720.666	876.515	843.982	1345.99	849.059	260.461	891.374	1145.09	1145.36	1109.97	1163.43	1183.87	969.076	464.124	715.537	660.881	764.583	852.898	334.115
chi-miR-192-3p	0.102971	0.118121	0.313152	0.123697	0.115078	0.115288	0.241484	0	0.233711	0.10816	0	0	0	0	0	0.432145	0	0.122909	0	0.178393	0
chi-miR-192-5p	374.504	402.91	391.753	402.015	372.853	384.601	296.422	97.9736	287.932	146.557	142.382	155.895	219.247	192.756	161.322	91.1826	154.611	133.848	138.886	147.353	92.2025
chi-miR-193a	29.7585	44.5316	36.5344	19.0493	23.3608	127.048	60.8541	11.2297	50.7153	121.897	106.958	125.044	130.578	137.306	88.8772	104.903	182.311	129.423	152.093	257.421	123.412
chi-miR-193b-3p	30.2734	45.1222	37.1607	19.7915	23.9362	128.316	63.3896	11.8027	52.8187	130.333	114.639	134.234	138.665	144.435	96.4504	112.682	189.378	136.552	157.063	263.308	129.749
chi-miR-193b-5p	0.823765	0.590604	0.939455	0.247394	0.230156	1.49875	1.08668	1.37507	0.584278	7.78755	7.56618	6.56399	7.79348	7.12934	11.574	11.5599	12.7194	16.8385	31.3843	18.7313	31.8431
chi-miR-194	107.501	174.228	114.927	125.429	113.352	375.724	126.055	10.5422	141.395	94.8567	71.3055	93.0446	97.6391	85.156	41.1522	17.0697	49.8883	44.8617	40.7569	55.4803	24.3972
chi-miR-195-3p	0.617824	0.472484	0.939455	5.31896	5.7539	1.9599	19.4395	46.1794	22.7868	47.6988	45.8556	51.3632	39.4085	35.9108	50.8686	20.959	30.2439	23.8443	24.9938	12.8443	21.2287
chi-miR-195-5p	0	0.118121	0.104384	0.247394	0	0.230576	0.724453	0.343767	1.40227	1.51425	1.14639	3.1179	1.91161	1.18822	0	0.432145	0.989287	0.737453	0.852062	1.78393	0.792117
chi-miR-196a	227.05	554.814	1114.09	204.842	95.1695	378.376	91.0396	10.5422	10.2833	65.3289	41.8433	79.0961	87.0517	60.5994	54.8696	21.0671	32.9291	11.7993	8.23659	31.0404	18.8524
chi-miR-196b	215.003	440.827	641.543	223.891	131.649	734.847	203.209	20.1677	14.9575	173.273	135.389	171.813	148.076	128.724	85.0192	41.4859	65.5756	20.8945	4.97036	45.6687	15.3671
chi-miR-197-3p	85.8776	97.2135	114.196	74.2181	47.8725	197.95	66.5289	42.0542	75.8393	86.2039	70.847	63.1784	70.7295	61.9197	61.8711	27.2252	31.5158	30.2356	41.467	77.0659	26.1399
chi-miR-197-5p	0	0	0	0	0.115078	0	0	0	0	0	0.114639	0	0	0	0	0	0	0	0	0	0
chi-miR-199a-3p	22340.7	57733.8	38909.6	23427.2	22199.8	78963	18505.1	1486.33	23163.9	12305.3	8425.63	17456.8	19441.6	9809.84	5292.91	2686.43	7446.08	4315.45	1186.5	2945.09	655.24
chi-miR-199a-5p	20192.3	33509.4	31349.3	10113.4	9023.27	30691.7	9846.4	1449.9	11944.4	5404.99	3657.67	6960.29	5842.46	4246.18	2911.66	1140.54	3068.91	1842.4	224.234	765.485	164.919
chi-miR-199b-5p	17347.8	23910.7	22306.4	12418.9	9984.4	16384.1	7230.04	703.691	6563.31	2684.22	1557.14	2795.28	3056.66	2190.95	1240.42	1113.64	2209.64	1232.65	271.098	703.048	138.937
chi-miR-19a	18.3288	40.9879	14.8225	21.6469	23.3608	51.3032	23.3032	1.0313	13.6721	8.97732	7.3369	10.6665	1.61752	2.6405	0.714447	0.864291	1.27194	1.47491	1.27809	0.713573	1.90108
chi-miR-19b-3p	307.47	529.182	256.262	342.393	382.289	401.318	223.132	22.0011	172.011	100.048	62.7076	108.306	18.5279	23.1043	9.57359	15.1251	31.6572	13.6429	18.4613	13.0227	10.456
chi-miR-19b-5p	1.02971	1.88993	0.730687	0.989574	0.57539	1.03759	0.482969	0	0.233711	0.324481	0.229278	0.3282	0.147047	0.26405	0	0	0.141327	0.122909	0.284021	0	0
chi-miR-200a	26.5664	39.2161	31.6283	3.09242	1.38094	463.112	6.8823	1.48966	1.63598	3.02849	3.20989	4.1025	2.4998	3.03657	1.28601	0.216073	4.09847	2.94981	0.994072	1.24875	0.158423
chi-miR-200b	58.6933	50.0833	52.5051	4.70048	3.91265	366.27	5.31266	3.43767	2.57082	10.0589	6.87834	7.38449	7.79348	5.80909	4.14379	2.05269	10.3168	5.40799	2.27216	1.07036	0.158423
chi-miR-200c	15.6515	18.1906	17.6409	0.494787	0.345234	170.05	3.62227	1.48966	1.28541	1.40609	0.687834	0.820499	1.47047	0.528099	0.714447	0.648218	1.69592	0.122909	0.852062	0.356786	0.316847
chi-miR-202-3p	0.102971	0	0	0.247394	0	0	0	0	0	0	0	0	0	0	0	0	0	0	0	0	0
chi-miR-202-5p	2.88318	2.00805	1.35699	2.35024	2.64679	3.68922	1.32816	0	0.817989	0.865284	0.802474	1.1487	0.735234	0.660124	0	0.324109	0.706633	0.491636	0	0	0
chi-miR-204-3p	0.102971	0.118121	1.14822	0.123697	0.115078	0.691729	0	0	0.116856	0.10816	0	0.1641	0.294094	0.132025	0.142889	0	0.141327	0	0	0	0.158423
chi-miR-204-5p	9.78221	19.6081	36.3256	7.5455	4.60312	42.5413	5.91637	1.26048	4.44051	8.22019	6.64907	5.41529	5.88187	5.80909	6.57291	5.18574	3.10919	4.05599	6.24845	2.6759	3.48532
chi-miR-206	45839.8	42780.7	38364.8	79524.4	66819.3	34245.8	87370.7	54263.4	74718.6	113968	99048.7	105013	88591.4	111290	104541	131889	82730.4	129246	120954	94692	103898
chi-miR-208b	9.88519	16.4188	4.27974	9.27726	14.1546	18.9073	11.5912	0.687534	6.54391	6.70595	1.60495	4.4307	2.2057	1.45227	0.857337	0.972327	1.55459	1.47491	8.52062	8.74127	6.65379
chi-miR-20a-3p	3.501	7.08725	3.54905	3.21612	3.6825	10.3759	2.77707	0	1.86969	1.94689	1.03175	3.1179	0.735234	0.528099	1.14312	0.108036	1.13061	0.491636	0	0.178393	0
chi-miR-20a-5p	673.428	1445.21	777.973	674.024	635.116	1984.92	442.399	11.3443	364.356	317.559	188.811	333.779	178.368	268.671	95.8788	79.6228	215.382	154.742	46.7214	99.9002	31.2094
chi-miR-20b	33.6714	54.2175	47.7034	40.2015	35.6742	101.223	41.6561	2.52096	30.3824	29.0952	17.0812	35.9379	8.08758	9.10971	3.57224	2.05269	5.37041	3.56436	0.710051	0.713573	0.47527
chi-miR-211	2.88318	2.8349	4.48851	3.33981	3.10711	5.53383	2.41484	0.687534	1.63598	0.865284	1.03175	1.1487	1.47047	0.396075	2.00045	0.972327	0.565307	0.491636	1.70412	1.07036	0.47527
chi-miR-21-3p	0.720795	0.826846	0.417536	0.123697	0.230156	1.9599	0.845195	0.114589	0.584278	0	0.343917	0.1641	0	0.132025	0	0	0	0	0	0	0
chi-miR-214-3p	2115.22	2747.14	2594.77	908.553	923.501	3372.29	443.969	96.2548	498.973	216.97	166.685	210.868	211.453	141.135	120.313	78.4344	128.325	105.579	63.3366	63.508	46.2597
chi-miR-214-5p	108.325	207.538	196.45	51.7053	47.9875	320.962	63.7519	31.8558	51.0659	45.3192	45.6264	51.1991	42.0554	19.8037	27.7206	8.3188	13.85	8.11199	25.1358	7.8493	15.6839
chi-miR-215-5p	0.411883	0.590604	1.87891	0.618484	1.84125	0.922305	0.241484	0.114589	1.0517	0.10816	0.687834	0.3282	0.588187	1.0562	2.42912	1.51251	0.706633	1.96654	0.710051	0.356786	0.633694
chi-miR-21-5p	17372.9	17370.4	18032.8	14394	15878.8	16831.1	11443.8	2773.74	12941.9	8492.43	6572.6	6691.99	4473.02	4157.73	3160.14	1795.35	3294.89	1846.09	8507.27	3017.52	3100.98
chi-miR-216b	4.11883	3.18926	3.02713	0.742181	0.57539	4.61153	1.32816	0.572945	0.817989	0.324481	0.229278	0	0.294094	0.26405	0	0	0	0	0.284021	0	0
chi-miR-217-5p	10.0911	11.4577	9.0814	2.84503	2.18648	10.3759	1.56965	0.343767	2.45397	0.324481	0.114639	0	0	0.132025	0	0.540182	0.141327	0.368727	0.14201	0	0
chi-miR-218	2108.53	1544.78	3077.86	296.872	389.309	1146.08	267.565	428.678	316.679	179.763	143.987	162.295	201.454	206.619	171.467	154.816	237.57	151.792	255.334	93.4781	115.015
chi-miR-219	0.102971	0.472484	0.208768	0.247394	0	0	0	0	0	0	0	0	0	0	0	0	0	0	0.14201	0	0
chi-miR-221-3p	58.0755	140.209	118.163	39.9541	38.321	227.002	42.0183	4.35438	50.5985	66.4105	35.6528	73.1885	36.6147	30.6298	15.7178	11.6679	21.4817	17.0843	14.6271	21.5856	7.4459
chi-miR-221-5p	19.9763	18.1906	22.7557	6.18484	6.44437	13.9499	6.39934	2.75014	7.01133	6.70595	4.47092	4.2666	4.99959	3.96075	5.71558	7.02236	5.08776	7.00581	2.41417	3.38947	1.58423
chi-miR-222-3p	17.402	39.3343	44.2588	17.1939	11.738	79.203	14.0061	5.2711	14.4901	27.6891	22.5839	23.6304	14.2635	9.50579	9.71648	4.7536	5.79439	5.65381	4.26031	4.99501	2.85162
chi-miR-223-3p	1.23565	2.59866	1.77453	1.36066	0.920624	7.03258	1.20742	0.458356	0.701133	0.540802	1.03175	1.1487	1.17637	2.6405	2.28623	2.91698	0.565307	1.22909	1.4201	3.21108	0.950541
chi-miR-223-5p	1.02971	3.54363	1.35699	1.23697	1.0357	4.8421	1.32816	0.458356	0.233711	0.540802	0.917113	1.4769	0.294094	0.924174	0.285779	0.432145	0.565307	0.491636	0.426031	0.53518	1.10896
chi-miR-22-3p	74.8597	183.914	112.108	71.6204	86.0784	247.524	203.571	39.877	140.811	193.932	157.399	217.432	212.924	195.529	83.3046	69.1432	154.187	72.2704	1230.8	1155.1	579.355
chi-miR-224-3p	0.926736	1.77181	1.56576	1.85545	2.30156	3.57393	1.81113	0.229178	2.1034	0.540802	0.229278	0.820499	0.44114	0.528099	0	0.216073	0.141327	0	0	0	0
chi-miR-224-5p	1081.71	1152.39	1418.47	1344.21	1509.94	1595.13	978.495	322.11	1093.53	616.731	600.136	573.529	564.513	470.801	779.891	194.465	327.878	315.507	85.9162	99.7218	50.2202
chi-miR-22-5p	6.48715	8.62282	9.60332	3.8346	3.91265	12.5664	10.7461	8.25041	7.94618	19.1444	18.3423	21.8253	24.8509	19.1436	15.575	10.5876	15.6873	10.6931	106.792	56.5507	74.459
chi-miR-2284b	0	0	0	0.123697	0	0.115288	0.120742	0	0	0.10816	0	0	0	0	0	0	0	0	0	0	0
chi-miR-2284d	0	0	0	0	0	0.115288	0.120742	0	0	0	0	0	0	0	0	0	0	0	0	0	0
chi-miR-2284e	0	0.236242	0.104384	0.494787	0.230156	0.461153	0.120742	0	0.116856	0.10816	0	0.1641	0.294094	0.26405	0	0.108036	0	0	0.14201	0	0
chi-miR-2318	1.33862	0.944967	1.04384	0	0.345234	0.461153	0.120742	0	0.233711	0	0.114639	0	0	0	0	0.108036	1.97857	0.245818	0	0	0
chi-miR-2320	0	0	0	0	0	0	0	0	0.116856	0	0	0	0	0	0	0	0	0.122909	0	0	0
chi-miR-2331	0.514853	0.944967	0.835071	0.742181	0.57539	1.72932	0.603711	0.114589	0.934844	0.648963	0.229278	0.656399	0.44114	0.396075	0.142889	0	0.42398	0.368727	0	0.178393	0.158423
chi-miR-2332	0.102971	0.118121	0.208768	0	0.345234	0	0.362227	0	0.350567	0	0	0.3282	0	1.0562	0.285779	0.108036	0	0	0.284021	0.356786	0.158423
chi-miR-2335	0.205941	0	0	0	0	0	0	0	0.116856	0	0	0	0	0	0	0	0	0.122909	0	0	0.158423
chi-miR-23a	885.033	930.911	978.703	638.647	567.45	731.849	887.214	185.863	818.456	882.806	511.978	1084.04	799.199	556.353	418.523	298.612	518.245	354.715	265.985	340.909	157.156
chi-miR-23b-3p	859.702	883.426	953.338	601.043	483.788	885.759	826.118	272.837	831.194	960.465	586.379	974.589	1089.76	993.223	857.337	453.536	846.123	650.188	340.683	511.275	249.992
chi-miR-23b-5p	1.02971	0.826846	0.835071	1.36066	1.0357	1.15288	0.965937	0.458356	0.934844	0.973444	1.49031	1.4769	2.35275	2.37645	0.571558	0.324109	1.41327	1.352	0.710051	1.24875	0.316847
chi-miR-2404	1.13268	1.65369	2.08768	1.11327	0.805546	4.26566	1.20742	0.229178	0.467422	0.648963	0.687834	0.656399	1.02933	0.132025	0.285779	0	0.141327	0.122909	0	0	0
chi-miR-2411-3p	1.02971	1.18121	1.14822	0.494787	0.115078	0.461153	0.362227	0.458356	0.584278	0.10816	0.573195	0.656399	0.44114	0.26405	1.57178	0.972327	0.84796	0.737453	0.426031	0.356786	0.316847
chi-miR-2411-5p	3.80992	2.95302	4.48851	2.72133	1.84125	2.99749	2.17336	2.97932	1.40227	1.83873	1.03175	0.984599	1.76456	2.1124	2.00045	1.08036	1.13061	1.352	2.13015	1.60554	1.58423
chi-miR-2432	0.308912	0.118121	0.104384	0.37109	0.230156	0.230576	0.362227	0	0.116856	0.216321	0.114639	0	0	0	0.142889	0	0.141327	0.122909	0	0	0
chi-miR-24-3p	618.03	965.756	862.315	537.215	497.482	1848.88	1160.82	378.258	924.561	1489.91	1127.36	1362.19	1568.25	1228.1	868.768	398.222	987.025	753.063	1587.25	1271.23	1341.21
chi-miR-24-5p	7.20795	7.9141	6.15865	2.47394	2.18648	15.218	12.6779	7.67747	12.3867	11.2487	12.0371	13.128	21.91	18.6155	36.151	13.0724	17.6658	21.632	45.4433	19.0881	30.4173
chi-miR-2483-3p	3.08912	4.25235	3.54905	2.72133	1.61109	6.57142	1.32816	0.916712	1.75283	0.973444	0.573195	0.820499	0	0.528099	0.285779	0.108036	0.282653	0.491636	0.284021	0	0
chi-miR-2483-5p	6.28121	7.08725	8.97701	7.91659	5.17851	12.3358	2.17336	1.0313	3.03824	1.40609	1.26103	1.1487	1.61752	1.32025	2.57201	0.648218	1.27194	0.614544	0.426031	0.891966	0.316847
chi-miR-25-3p	2417.85	3220.33	3418.89	3387.93	3247.85	2816.6	1758.49	592.425	1933.84	1435.4	1248.76	1346.77	1824.12	1451.09	1588.22	773.108	1045.25	1057.02	875.067	909.27	524.223
chi-miR-25-5p	1.54456	4.37047	2.81837	3.9583	1.72617	3.45864	2.65633	0.458356	1.51912	3.24481	3.20989	2.2974	2.35275	1.5843	1.57178	0.108036	0.706633	0.860362	0.14201	0.713573	0.316847
chi-miR-26a-3p	0.720795	1.18121	0.626303	0.742181	0.115078	2.07519	0.482969	0	0.350567	0.757123	0.458556	0.492299	0.882281	0.26405	0.142889	0.108036	0.141327	0	0.710051	0.713573	0
chi-miR-26a-5p	37313.6	29666.6	33222.1	18557.2	17764.7	30410	18658.3	7423.54	21465.2	32261.2	27663.4	30323	48515.7	46653.8	38656.2	23624.9	33543.6	34932.8	43255.5	34876.6	30120
chi-miR-26b-3p	0.720795	2.36242	2.19206	0.865878	0.920624	2.53634	0.965937	0.229178	0.934844	1.94689	1.03175	1.4769	1.47047	0.528099	1.00023	0.324109	0.565307	0.368727	0.426031	1.24875	0.316847
chi-miR-26b-5p	2479.43	2283.28	2393.73	1369.82	1393.83	2781.44	1862.93	345.486	2121.05	2832.72	2349.07	3491.72	3577.21	3488.76	3399.2	1687.53	2488.48	2689.25	1583.84	1446.06	940.877
chi-miR-27a-3p	156.001	282.427	210.855	175.402	165.482	504.616	322.865	35.7518	315.977	368.827	220.336	529.878	548.926	317.784	218.907	69.2513	277.283	169.368	276.778	324.676	147.017
chi-miR-27a-5p	29.4496	11.1034	21.3987	15.8332	15.0752	7.95488	9.05566	14.209	9.11473	7.13859	12.4957	3.6102	33.0855	8.31757	22.5765	6.91432	8.19695	6.75999	15.9051	21.5856	12.0402
chi-miR-27b-3p	6413.32	11320.6	8434.84	8917.3	7499.18	13577.9	10009.4	1614.33	12021.5	12961.2	7834.21	16297.6	21393.7	15360	11584.8	2831.42	12380.9	8256.04	5405.05	11684	2939.23
chi-miR-27b-5p	6.07527	8.85907	7.30687	6.80332	4.83328	7.60902	7.00305	2.97932	5.60907	8.65284	8.48329	7.05629	11.3226	11.2221	12.8601	3.02502	4.52245	5.89963	10.3667	10.7036	5.3864
chi-miR-28-3p	242.29	257.149	309.394	236.013	200.926	289.489	150.203	216.573	146.42	154.129	140.204	150.315	181.603	147.736	159.036	263.717	140.761	198.375	189.868	186.421	167.137
chi-miR-28-5p	50.8675	84.2202	88.6219	55.5399	51.555	127.278	60.7333	13.4069	52.8187	55.27	43.4482	58.2554	67.6415	80.6672	41.8666	27.2252	46.7791	33.3083	101.963	98.8298	69.8648
chi-miR-296-3p	27.1843	73.8255	60.4383	77.8053	60.3009	119.784	45.2783	27.8451	29.3307	56.1353	50.8998	57.599	44.2611	30.3657	26.4345	9.39916	38.0169	23.5985	2.55618	6.77894	4.27743
chi-miR-29a-3p	7.31092	16.7732	14.8225	8.90617	8.05546	75.2832	18.2321	1.48966	18.58	35.3685	20.979	30.5226	95.5804	77.8947	32.293	30.4662	71.5113	66.125	299.784	614.386	100.599
chi-miR-29a-5p	0.102971	0.118121	0.208768	0	0.230156	0.461153	0.362227	0	0.116856	0.10816	0.114639	0	0.147047	0.396075	0.571558	0.108036	0.706633	0.245818	7.38453	2.6759	1.74266
chi-miR-29b-3p	2.26536	4.60671	2.50521	1.23697	0.920624	8.41603	1.69039	0.458356	3.85623	1.0816	2.17814	1.641	4.26436	5.14897	3.71513	2.48484	3.81582	4.54763	26.8399	22.4775	7.4459
chi-miR-29b-5p	0.308912	0.590604	0.208768	0.247394	0.345234	0.461153	0.241484	0	0.584278	0.216321	0.229278	0.492299	0.588187	0.396075	0	0.216073	0.141327	0.491636	0.710051	1.96233	0.316847
chi-miR-29c-5p	1.95644	1.88993	1.98329	0.742181	1.49601	2.07519	1.20742	3.20849	1.63598	3.46113	2.6367	1.641	5.73483	4.48884	7.71603	7.02236	4.94643	8.48071	277.062	41.2088	112.164
chi-miR-301a-3p	10.9149	23.7423	8.35071	10.0194	11.738	34.01	10.8668	0.343767	9.69901	3.46113	2.52206	4.59479	0.147047	1.5843	0.714447	0.324109	0.565307	0.368727	0	0.178393	0
chi-miR-301a-5p	20.2852	44.5316	36.1168	14.8436	14.9601	34.1253	12.6779	1.0313	10.4001	8.32836	9.28577	8.69729	6.76415	5.41302	5.28691	0.972327	2.82653	2.45818	0.426031	1.42715	0.633694
chi-miR-301b	6.89904	11.694	7.62002	3.7109	4.02773	14.7569	5.91637	0.802123	3.50567	2.27137	1.03175	2.7897	0.147047	0.528099	0	0.108036	0.141327	0	0	0	0
chi-miR-30a-3p	211.708	152.494	195.093	241.704	166.863	133.504	218.302	185.176	151.328	225.515	201.65	169.843	300.123	214.276	210.905	147.037	208.881	147.982	151.525	184.102	109.312
chi-miR-30a-5p	15029.8	9604.76	8458.44	12842.9	11247.6	9898.41	12778.4	3171.48	12600.3	6306.19	4368.67	5156.84	5196.19	5709.81	4876.39	4354.84	5632.72	4696.23	1597.62	3353.44	1866.86
chi-miR-30b-3p	1.85347	3.30738	1.77453	3.21612	3.22219	6.34085	4.22598	0.343767	4.32366	5.1917	5.2734	5.25119	12.2049	8.58161	5.14402	3.34913	6.64235	7.25162	5.25438	9.99002	3.96059
chi-miR-30b-5p	561.293	682.502	472.755	630.483	625.679	1256.87	583.788	52.138	808.173	676.868	475.867	608.81	906.397	1271.27	527.548	310.28	996.212	527.402	336.138	917.833	197.079
chi-miR-30c-3p	4.2218	4.37047	5.11481	4.20569	4.25789	3.68922	5.31266	1.37507	5.14164	4.32642	3.43917	5.41529	4.85255	7.39339	3.71513	2.91698	5.51174	5.40799	3.97629	6.60055	3.32689
chi-miR-30c-5p	1411.93	2225.04	1789.35	1976.43	1808.91	2508.32	1572.67	171.998	1386.02	1940.51	1592.91	1730.92	1753.68	1712.36	1127.25	420.909	1078.46	733.397	540.775	1411.8	401.287
chi-miR-30d-3p	9.98816	12.1665	9.39455	10.0194	10.9324	8.7619	10.0216	4.81274	12.153	7.46307	8.94185	10.1742	17.4986	16.2391	9.85937	7.34647	20.4924	9.95562	10.5088	13.5579	6.81221
chi-miR-30e-3p	271.534	237.187	285.907	285.863	233.839	164.977	198.983	235.48	163.364	182.142	176.2	195.279	362.029	300.224	345.507	279.49	320.388	220.376	523.734	498.252	461.488
chi-miR-30e-5p	1354.27	2557.08	1243.84	992.543	1141.8	2283.4	1274.92	85.0251	1327.36	637.714	521.952	884.662	582.305	703.296	335.076	332.32	749.597	493.11	558.952	1274.26	611.673
chi-miR-30f-3p	44.2774	33.3101	29.4363	51.2105	34.2933	26.8621	32.2382	27.3868	24.1891	36.4501	24.0742	29.7021	32.3503	31.1579	23.8625	14.3688	17.3832	14.1345	7.66855	11.5956	5.22798
chi-miR-30f-5p	175.462	218.878	188.1	322.23	238.327	352.205	277.948	33.2308	158.69	346.871	268.943	239.75	239.098	211.24	120.313	50.3449	80.1322	77.5555	26.9819	74.9252	20.4366
chi-miR-320-3p	810.585	678.368	685.698	470.543	434.074	779.924	459.545	340.329	450.478	450.164	406.625	419.603	368.793	265.502	283.35	210.671	259.9	399.454	293.393	124.875	224.011
chi-miR-323a-3p	756.732	804.167	807.723	819.491	788.63	1167.18	425.254	128.798	321.002	209.074	209.675	281.595	147.194	115.258	96.3075	35.8681	65.9995	51.3759	3.55026	11.2388	5.06955
chi-miR-323b	248.571	267.662	247.494	264.959	226.013	175.469	118.327	88.9211	111.597	43.5887	54.4536	70.0706	36.1735	31.5539	39.1517	20.0948	25.0148	21.3861	0.568041	2.6759	2.21793
chi-miR-324-3p	2.26536	6.02416	3.02713	1.97915	2.18648	8.87719	1.32816	0.229178	2.68768	1.18977	0.573195	0.656399	0.882281	0.396075	0.571558	0.108036	0.282653	0	0.14201	0.356786	0
chi-miR-324-5p	29.1407	28.5853	27.9749	4.57678	3.56742	53.609	11.5912	1.71884	12.971	5.08354	2.52206	4.92299	2.79389	1.98037	1.71467	2.26876	2.82653	1.96654	0.284021	0.53518	0.158423
chi-miR-326-3p	3.60397	3.18926	5.21919	0.989574	1.26586	8.41603	4.34672	0.687534	4.44051	1.94689	1.49031	1.4769	0.882281	1.5843	1.85756	0.108036	1.41327	0.860362	0.426031	0.53518	0.47527
chi-miR-326-5p	0.308912	0.590604	0.313152	0.123697	0.230156	0	0.362227	0.229178	0.233711	0.10816	0.114639	0.3282	0.147047	0	0	0	0	0.122909	0	0	0
chi-miR-328-3p	84.0241	112.097	109.812	109.472	97.8163	228.04	97.0767	45.3773	118.959	135.525	133.555	105.188	146.606	109.845	114.312	23.0117	75.3271	64.8959	53.6799	79.9202	23.2883
chi-miR-329a-3p	38.511	40.6336	26.931	42.3043	36.4797	44.3859	32.8419	2.86473	30.3824	18.6036	20.1765	19.1997	19.9984	22.4442	11.7169	11.884	26.2868	20.28	0.284021	2.6759	1.42581
chi-miR-329a-5p	0.720795	1.06309	1.35699	1.11327	0.57539	0.807017	0.724453	0.343767	0.467422	0.10816	0.229278	0.1641	0	0	0	0	0	0	0	0	0
chi-miR-329b-3p	429.8	491.855	391.126	568.387	501.51	551.423	525.711	71.389	515.567	359.309	401.122	565.98	392.762	348.81	215.477	201.812	224.427	255.282	13.491	39.9601	11.8818
chi-miR-330-3p	7.10498	14.8832	13.4655	12.4934	9.66656	16.2556	6.15785	1.83342	7.12819	3.67746	3.43917	6.23579	3.52912	3.56467	1.71467	0.648218	2.1199	2.45818	1.13608	1.78393	0.316847
chi-miR-330-5p	4.63368	7.67786	9.0814	3.33981	2.41664	7.14786	4.22598	4.01062	2.92139	2.48769	2.0635	1.9692	3.08798	2.37645	2.7149	1.29644	0.706633	0.983271	1.70412	0.53518	1.26739
chi-miR-331-3p	42.8358	60.1235	63.361	40.2015	36.5948	84.7368	31.9967	9.51089	34.1218	22.3892	17.6544	24.615	27.3507	25.3488	18.4327	14.1528	22.3296	22.6152	15.9051	36.9274	13.6244
chi-miR-331-5p	18.7407	32.9557	29.5406	19.5441	19.6783	35.3935	24.9936	10.886	23.488	24.2279	21.8961	21.6612	28.5271	28.1213	30.2926	5.72592	19.2204	18.5592	29.2541	14.6282	20.1198
chi-miR-335-3p	2016.78	2093.57	2115.13	1737.69	1512.82	1663.49	650.921	130.059	470.577	158.563	183.308	222.683	80.5817	60.0713	55.7269	26.1448	52.7148	18.3134	2.69819	4.99501	3.16847
chi-miR-335-5p	795.14	1281.73	828.495	646.192	614.056	1787.54	753.19	66.6908	626.813	362.446	332.453	423.542	122.931	149.056	74.8741	91.7228	103.027	110.126	17.4673	23.0127	25.6646
chi-miR-338-3p	1.23565	1.77181	0.730687	1.23697	0.345234	5.41854	4.95043	0.802123	2.22026	3.5693	2.86598	6.56399	6.76415	4.62087	5.4298	2.48484	4.66378	3.56436	9.94072	6.06537	3.80216
chi-miR-338-5p	9.4733	10.3946	9.81209	5.19527	7.24992	17.5238	10.5046	1.94801	10.0496	20.875	14.3299	15.2613	20.4395	22.4442	15.7178	11.776	17.2419	15.1178	7.95257	11.5956	1.90108
chi-miR-33a-3p	6.59012	6.02416	3.65344	4.57678	6.55945	5.8797	2.17336	0.572945	3.38881	0.973444	0.802474	1.9692	2.05866	1.32025	1.42889	0.756254	0.565307	0.491636	0.14201	0.53518	0
chi-miR-33a-5p	1.44159	2.8349	1.87891	0.865878	1.15078	5.07268	2.89781	0.114589	1.75283	0.757123	0.229278	0.984599	0.588187	0	0	0	0.565307	0.122909	0	0.178393	0
chi-miR-33b-3p	0.102971	0.354363	0.104384	0.37109	0	0.345864	0	0	0	0.216321	0	0	0.147047	0	0	0.108036	0.282653	0	0	0.178393	0
chi-miR-33b-5p	0.102971	0	0	0	0	0.115288	0	0	0	0	0	0	0	0	0	0	0	0	0	0	0
chi-miR-340-3p	16.3723	25.0416	24.0083	10.8853	8.97609	21.7895	12.9194	5.38568	6.66077	9.73444	11.2346	10.1742	6.76415	7.52542	9.4307	1.83662	3.53317	2.33527	9.94072	6.42216	5.06955
chi-miR-340-5p	1039.8	2326.51	1397.07	1166.34	1213.27	1385.99	487.557	31.3974	496.169	158.888	127.593	205.453	108.668	144.699	58.0131	48.4003	155.883	75.4661	87.4783	178.036	54.0224
chi-miR-342-3p	1094.58	1273.34	1315.45	807.987	683.103	1659.92	641.624	319.818	520.007	506.732	495.47	386.455	284.536	316.2	357.367	504.097	257.215	335.541	177.939	139.147	157.79
chi-miR-342-5p	4.01586	5.43356	3.54905	3.09242	1.95633	4.49624	1.93187	1.83342	2.33711	2.59585	1.83423	1.8051	1.17637	1.5843	1.71467	0.756254	1.13061	0.737453	0.426031	0.356786	0.316847
chi-miR-3431-3p	404.572	177.181	275.573	182.329	183.434	160.02	144.408	310.88	138.824	83.8244	91.9405	79.4243	106.756	79.875	201.045	154.384	84.372	97.8355	46.1533	18.7313	29.1499
chi-miR-3431-5p	3029.81	3497.2	3358.66	2779.84	2919.88	3057.9	2129.89	603.54	2184.15	772.915	640.03	908.621	622.302	426.968	430.24	282.515	495.35	347.955	51.2657	91.6941	34.0611
chi-miR-3432-3p	0.926736	1.53557	2.08768	0.37109	0.920624	0.922305	1.32816	0.114589	0.233711	0.648963	0.687834	0.820499	0.735234	1.32025	0.714447	0	0.565307	0.368727	0.14201	0.178393	0
chi-miR-3432-5p	194.512	223.603	235.699	157.59	147.185	218.356	208.28	66.1179	158.807	219.025	233.291	270.108	229.099	236.853	165.18	52.2896	103.027	100.417	66.3188	64.9351	42.7743
chi-miR-345-3p	55.3982	71.6994	72.7556	14.2251	11.738	39.4285	21.8543	8.365	23.7217	23.9035	17.3105	31.9995	14.4106	12.2783	5.71558	3.67323	9.32756	8.60362	8.09458	15.6986	8.0796
chi-miR-345-5p	17.402	22.7973	16.4927	10.7616	13.234	24.787	13.1609	0.802123	10.0496	2.27137	1.94886	6.72809	6.47006	6.46922	1.85756	2.59287	6.92501	3.81018	5.68041	11.774	2.6932
chi-miR-346-5p	0.514853	0.472484	0.521919	0	0.230156	0.576441	0.120742	0.343767	0	0.432642	0.229278	0	0.44114	0	0	0.324109	0	0.122909	0	0	0
chi-miR-34a	9.06142	8.74094	11.5866	2.47394	3.6825	19.3684	3.86375	0.802123	6.42706	1.83873	1.94886	1.8051	2.35275	2.6405	0.714447	1.72858	3.67449	3.56436	0.994072	0.356786	0.316847
chi-miR-34b-3p	11.5327	12.5208	16.597	1.36066	2.64679	2.99749	5.4334	1.60425	7.12819	7.57123	4.35628	3.9384	7.20529	5.41302	6.7158	3.88931	2.68521	3.81018	4.68634	1.07036	1.10896
chi-miR-34b-5p	0.411883	0.472484	0	0	0.115078	0.345864	0.362227	0	0.116856	0.432642	0.114639	0	0.147047	0.528099	0	0	0.141327	0	0.14201	0	0
chi-miR-34c-3p	0.823765	1.65369	1.56576	0.247394	1.0357	0.922305	0.603711	0.343767	0.817989	0.648963	0.229278	0.820499	0.882281	0.26405	0	0.432145	0.141327	0.245818	0.14201	0.356786	0.158423
chi-miR-34c-5p	99.6756	102.647	96.242	20.41	29.8052	35.3935	37.3093	8.25041	53.2861	30.8257	15.5909	16.5741	24.998	21.256	17.2896	31.5466	37.4516	26.7941	8.23659	11.9523	2.53478
chi-miR-361-3p	248.056	240.967	305.845	247.888	210.593	241.068	196.327	238.918	227.284	223.243	230.539	213.33	255.861	273.688	456.103	201.596	242.375	253.438	340.683	252.07	214.505
chi-miR-361-5p	144.674	225.138	204.071	123.202	110.59	251.443	117.12	22.2303	89.3945	103.401	61.9051	136.531	65.7299	47.5289	29.8639	16.0974	44.0939	26.3025	29.3961	28.3645	18.5355
chi-miR-362-3p	17.9169	18.545	14.6137	14.4725	19.6783	32.7418	16.3002	1.14589	22.4363	6.70595	4.81484	4.59479	4.99959	7.78947	3.57224	5.40182	6.64235	3.31854	2.27216	5.88698	2.85162
chi-miR-362-5p	724.605	933.746	667.639	735.749	736.269	1504.63	757.899	75.1704	855.616	692.876	542.128	649.507	248.509	286.89	161.465	127.807	216.795	203.906	89.0404	146.104	53.0719
chi-miR-363-3p	71.4617	95.9142	82.3589	65.5593	73.5349	125.318	113.135	22.6886	114.986	65.9779	45.2824	67.445	45.4375	46.6048	35.7224	14.0447	21.7643	19.6654	1.84613	5.1734	2.53478
chi-miR-363-5p	1.13268	1.18121	1.14822	1.36066	0.57539	0.461153	0.965937	0.114589	0.817989	0.648963	0.114639	0.656399	0.294094	0.132025	0.428668	0.432145	0.706633	0.122909	0.14201	0	0
chi-miR-365-3p	30.1704	60.0054	41.8579	43.4176	59.6104	102.722	51.1947	7.10452	41.9511	131.415	131.606	106.993	93.3747	133.345	83.3046	70.2236	102.886	88.1257	127.951	429.214	65.9042
chi-miR-369-3p	2769.09	3164.93	2547.59	2921.84	3009.18	4163.75	3386.34	152.06	4173.15	3303.11	2541.89	3510.1	2183.65	1992.39	788.607	743.722	1885.86	1753.17	15.6211	52.0908	10.456
chi-miR-369-5p	82.6855	117.176	103.34	137.551	122.558	216.165	180.751	57.4091	131.462	186.144	168.176	244.345	112.491	86.2122	64.7289	19.9867	49.323	32.325	15.3371	6.60055	11.4065
chi-miR-374a-3p	459.249	459.018	366.701	424.898	443.626	494.356	243.778	27.2722	246.448	144.502	117.276	192.161	164.692	168.728	156.321	76.2736	237.994	123.278	49.4196	80.277	38.4969
chi-miR-374a-5p	755.393	1082.7	466.387	830.5	863.2	1541.4	554.207	14.3236	600.287	292.141	170.468	532.176	265.714	232.232	60.1565	41.9181	303.994	123.155	42.8871	63.3296	29.1499
chi-miR-374b-3p	35.9368	55.2806	35.6993	29.4398	31.6465	41.5037	16.3002	0.802123	16.9441	7.57123	6.53443	4.2666	8.52872	7.92149	2.28623	2.91698	9.18623	5.03926	2.27216	4.99501	1.26739
chi-miR-374b-5p	1344.9	2920.18	910.541	2226.91	2390.98	3244.55	1090.18	19.3655	1328.18	870.475	550.153	1234.03	603.774	467.896	107.31	49.9128	514.994	211.035	53.3959	111.674	37.0711
chi-miR-376a	44.4833	60.596	39.144	58.6323	49.9439	94.421	56.5073	6.18781	40.1983	26.8238	18.4569	39.0558	10.8815	16.2391	8.28759	4.42949	11.5888	7.00581	1.13608	1.42715	0.316847
chi-miR-376b-3p	198.63	140.682	94.5718	71.2494	91.9474	142.842	115.309	16.0425	133.098	20.0097	14.1006	23.4663	6.17597	5.80909	3.28646	2.91698	5.65307	4.42472	0.710051	0.713573	0.633694
chi-miR-376b-5p	53.5448	56.698	41.8579	50.592	46.0312	81.0476	39.4827	4.35438	50.3647	25.3095	21.7814	29.8662	17.3515	15.711	8.85915	8.64291	15.6873	7.98908	1.84613	1.24875	1.42581
chi-miR-376c-3p	420.223	398.185	270.563	426.012	415.087	671.784	552.033	55.2319	563.945	346.005	245.098	310.477	137.489	146.019	61.8711	50.453	99.6353	80.6282	7.52654	13.7363	7.60433
chi-miR-376d	46.9546	49.0202	38.5177	43.4176	43.7297	73.5538	52.0399	2.86473	37.6275	16.2241	11.6932	16.0818	5.58778	3.43265	2.57201	1.83662	2.1199	0.860362	0.14201	0	0.316847
chi-miR-376e-3p	401.689	367.592	277.766	336.579	329.584	498.045	306.444	28.8764	290.269	142.231	115.9	114.049	48.2314	73.2738	48.1537	44.619	44.2352	55.9235	7.95257	12.1307	10.2975
chi-miR-377	2.78021	5.90604	1.25261	7.6692	2.30156	13.2581	16.4209	1.26048	12.153	13.8445	12.2664	14.4408	3.08798	3.43265	2.85779	1.62054	2.26123	1.352	0.426031	0.178393	0
chi-miR-378-3p	11211.8	7314.87	9167.31	14850.5	12863.1	8046.77	16816.2	15985.4	17616.6	19763.9	19874.1	21843.3	40737.7	36608.2	21971.8	79022.6	41120.3	46852.4	48712.5	45148.8	52501.7
chi-miR-378-5p	87.834	90.5987	68.9978	163.775	163.871	167.168	152.135	23.8345	192.929	274.944	218.846	299.154	338.796	335.475	119.598	380.18	450.125	399.454	111.194	258.849	72.558
chi-miR-379-3p	376.255	523.63	441.961	616.257	622.112	849.328	757.053	137.736	470.227	573.683	420.381	583.047	246.892	160.806	149.319	49.2646	107.691	78.7846	4.82835	2.85429	5.3864
chi-miR-379-5p	27279.7	16267.1	21363	29370.2	29032.3	14381.7	22562.4	29707.2	20472.3	9854.39	9551.61	9646.28	9593.48	7661.14	8532.64	7378.56	8805.92	7974.45	635.78	585.308	736.669
chi-miR-380-3p	1886.83	1504.27	1410.12	1795.21	1809.6	3237.29	1861.48	357.862	1651.75	1014	694.254	1190.54	885.369	854.201	899.06	629.528	785.07	837.255	36.6386	59.2266	52.9134
chi-miR-380-5p	23.3743	22.5611	21.7118	29.9346	22.6704	17.4085	18.2321	17.0738	14.3732	9.62628	7.56618	13.7844	8.08758	8.31757	8.85915	7.67058	7.91429	6.8829	1.27809	2.31911	0.950541
chi-miR-381	28946.3	17917	15404.3	28799.7	33089.8	32019.7	115791	249358	136165	142832	166802	133261	103364	81430	88623.6	35342.5	75708.3	66949.8	13400.2	6642.83	14098.4
chi-miR-382-3p	2089.48	1977.58	2014.92	3216.24	3143.93	1426.92	1621.45	876.95	1636.56	916.444	803.505	850.693	818.021	746.072	865.196	676.091	547.923	556.777	19.1714	54.2315	28.9915
chi-miR-382-5p	876.486	1028.12	1193.21	1245.63	1076.56	897.979	1469.31	791.352	1061.4	956.787	860.366	1056.97	1072.85	796.638	635.715	341.719	502.134	533.179	41.893	48.1662	40.0811
chi-miR-383	2.67724	13.8201	7.82879	0.865878	0.460312	18.2155	1.20742	0.802123	0.233711	0.10816	0.687834	0.492299	0.147047	0.528099	0.571558	0.432145	0.141327	0.737453	0.14201	0.178393	0.158423
chi-miR-3955-3p	22.2417	16.3007	17.119	30.6768	26.8132	16.3709	24.6314	4.35438	24.5397	13.3037	12.4957	24.1227	7.79348	8.97769	6.7158	7.67058	14.9806	13.6429	0.14201	0.53518	0.158423
chi-miR-3955-5p	122.638	112.451	116.701	118.625	130.268	141.228	148.513	136.934	203.796	105.673	99.5067	169.187	107.785	105.488	123.028	78.9745	115.888	90.2151	8.94665	14.0931	7.12906
chi-miR-3958-3p	5280.75	7928.39	7105.2	6850.95	6141.72	6209.19	7979.13	1976.2	6956.64	7533.27	6948.85	9914.75	4642.56	5093.52	3635.39	919.605	2676.73	2269.27	185.323	413.515	128.64
chi-miR-3958-5p	0.102971	0	0.417536	0.37109	0.115078	0.345864	0.482969	0.343767	0.350567	0.10816	0.114639	0	0.44114	0	0.142889	0	0	0	0	0	0
chi-miR-3959-3p	439.582	505.203	391.962	440.237	491.038	722.972	348.945	48.5858	270.988	57.4332	53.6511	69.5783	21.0277	18.4835	9.85937	4.7536	15.8286	7.00581	1.13608	0.713573	1.10896
chi-miR-3959-5p	1601.09	2536.29	2187.16	2095.3	1953.68	3688.3	2447.44	414.583	2760.71	2367.42	2551.64	3494.01	2372.31	2217.49	1390.74	647.894	1177.68	1090.32	129.939	209.077	89.5093
chi-miR-409-3p	5173.66	5223.19	5288.19	8448.49	7315.63	4136.42	5155.45	7528.04	4394.59	1995.56	3356.75	1856.95	620.538	504.599	717.448	389.255	369.428	342.301	24.7098	24.7967	18.2187
chi-miR-409-5p	2213.66	2121.81	2143.63	3241.23	2752.78	1374.47	2454.21	837.073	1952.89	1358.28	1371.2	1548.77	1054.91	1002.99	1021.95	665.072	675.683	787.969	31.2423	100.614	26.4567
chi-miR-410-3p	688.05	1224.8	638.516	1175.12	1111.65	1888.07	2099.46	126.277	1982.92	954.841	755.472	975.573	490.401	527.307	193.329	95.18	382.995	215.705	11.3608	23.3695	11.2481
chi-miR-410-5p	1.44159	2.00805	1.56576	2.84503	2.53172	2.30576	5.55414	2.17719	4.2068	0.973444	1.14639	2.4615	1.61752	0.132025	0.714447	0	0.141327	0	0	0	0
chi-miR-411a-3p	701.539	1011.94	756.366	1883.9	1817.54	2032.18	3029.9	439.334	2159.37	2732.03	2578.81	2692.22	1187.84	698.94	551.839	141.852	359.252	263.885	4.97036	6.77894	5.3864
chi-miR-411a-5p	11443.2	11071.9	10678.8	12861.6	11663.5	16150.5	21822.3	2703.38	20090.6	17874.9	15146.2	20629.6	12374.3	10684.2	6453.32	2329.37	8149.32	5804.13	499.308	782.789	497.925
chi-miR-411b-3p	18.1228	12.9933	10.6472	12.6171	13.6943	17.8697	7.12379	2.17719	3.97309	2.05505	2.52206	5.90759	1.17637	0.660124	0.428668	0.324109	0.42398	0.368727	0	0	0
chi-miR-411b-5p	565.206	834.878	613.464	481.799	461.693	1088.78	501.925	59.7009	438.793	286.842	234.552	381.86	167.192	141.399	77.0174	37.3806	118.573	66.2479	10.2247	16.769	10.6144
chi-miR-412-3p	15.7545	13.702	18.4759	8.53508	8.97609	8.30075	8.21047	2.63555	6.77762	2.70401	2.98062	2.6256	3.23503	1.98037	2.14334	0.864291	1.41327	0.368727	0.284021	0	0
chi-miR-412-5p	1158.73	1195.97	1008.97	1098.8	1121.09	610.335	596.587	300.567	484.951	270.942	306.66	309.82	259.832	211.24	209.762	95.5041	158.145	111.601	30.1062	25.5102	36.9127
chi-miR-421-3p	26.4635	47.839	36.2212	16.2043	13.8094	59.604	17.1454	2.86473	10.1664	13.5201	10.0882	15.0972	6.17597	5.80909	4.57246	2.80894	3.25051	2.45818	0.568041	1.60554	1.42581
chi-miR-423-3p	638.109	1865.01	1301.98	904.224	774.475	1831.01	1029.69	322.797	718.311	1212.48	1136.07	1248.8	864.929	777.626	566.128	160.218	389.072	366.268	243.548	522.871	162.384
chi-miR-423-5p	284.92	423.463	458.454	514.95	460.772	602.035	376.353	344.684	294.476	532.366	569.412	513.304	468.05	459.975	529.834	440.68	402.357	562.923	488.799	359.819	415.07
chi-miR-424-3p	219.533	269.079	240.605	421.188	405.65	404.2	258.871	62.9094	245.63	199.015	171.271	193.145	117.196	95.0579	84.8763	21.7153	40.1368	30.7272	13.917	16.0554	8.39645
chi-miR-424-5p	338.568	508.747	354.383	247.394	308.409	821.543	269.376	11.2297	279.752	133.794	67.6371	144.08	81.611	65.4843	39.2946	21.6073	44.3766	22.0007	7.81056	29.0781	9.98068
chi-miR-425-3p	2.4713	3.42551	3.54905	3.58721	1.95633	6.57142	2.05262	0.458356	3.1551	1.18977	1.49031	2.7897	3.82322	1.84835	0.857337	1.40447	2.1199	1.10618	1.4201	2.14072	0.47527
chi-miR-425-5p	54.5745	30.2389	37.5782	27.0896	23.591	55.223	36.3434	24.7512	32.9533	17.9546	21.6668	19.0356	16.6163	25.4808	29.5781	14.909	26.2868	19.9112	59.5023	18.9097	33.7442
chi-miR-429	4.01586	2.48054	2.40083	0	0.115078	33.4336	0.120742	0.114589	0	0.10816	0.229278	0	0	0.132025	0.142889	0.324109	0.141327	0.122909	0	0	0
chi-miR-432-3p	13.4892	12.4027	11.3778	12.246	9.55148	13.8346	9.17641	1.60425	7.71247	2.81217	2.75134	3.282	1.76456	1.5843	1.57178	0.756254	1.97857	0.860362	0	0	0
chi-miR-432-5p	2307.06	1867.49	2048.95	2119.42	1759.31	1764.6	1766.22	948.11	1646.14	792.384	726.697	791.453	576.276	490.34	530.549	329.727	371.83	363.81	20.7335	21.2288	24.5556
chi-miR-433	314.987	592.022	449.477	535.855	474.582	628.09	390.722	90.4108	261.873	303.066	333.027	371.358	155.281	121.859	82.5901	47.1038	64.445	69.1977	1.98814	3.56786	1.58423
chi-miR-449a-3p	0	0.118121	0	0	0	0.115288	0	0	0	0	0	0	0	0	0	0	0	0	0	0	0
chi-miR-449a-5p	1.44159	2.00805	1.67014	0.247394	0.230156	1.49875	0.362227	0	0.584278	0.10816	0.114639	0.1641	0	0	0.142889	0	0.282653	0.122909	0.284021	0	0
chi-miR-449c	0	0	0.104384	0	0	0	0	0	0	0	0	0	0	0	0	0	0	0	0	0	0
chi-miR-450-3p	13.7981	21.0255	18.9979	18.9256	17.2617	37.3534	21.6128	3.78144	23.488	12.7629	10.3175	17.8869	13.9694	9.24174	5.28691	6.91432	4.94643	4.42472	1.27809	2.6759	0.792117
chi-miR-450-5p	1574.73	2872.46	1688.83	2476.66	2722.63	2798.27	1625.55	309.849	1328.06	965.224	748.479	1128.19	489.225	443.471	285.922	194.789	381.865	261.673	89.1824	80.9905	51.4876
chi-miR-451-3p	0	0	0.104384	0.123697	0	0.345864	0	0.114589	0	0	0	0	0.294094	0	0.285779	0	0.141327	0	0.14201	0.178393	0
chi-miR-451-5p	178.448	154.384	245.198	100.442	152.824	428.987	345.564	144.726	294.943	398.896	707.323	518.227	400.114	403.864	407.235	174.803	302.015	290.802	1043.35	376.945	894.776
chi-miR-454-3p	154.456	187.694	136.847	92.2778	88.6101	221.93	50.4702	5.38568	48.1445	35.1521	37.1431	34.9533	21.91	26.405	14.1461	9.61523	21.3403	16.3469	1.13608	2.14072	1.42581
chi-miR-454-5p	1.54456	2.8349	3.44467	2.35024	1.15078	1.38346	0.965937	0.458356	0.934844	0.432642	0.687834	0.656399	0.147047	0.26405	0.428668	0.432145	0.42398	0.491636	0	0.53518	0
chi-miR-455-3p	180.611	296.483	257.098	100.813	98.0465	686.541	89.7114	12.3756	87.4079	61.9759	60.6441	73.6808	56.7601	52.4139	56.87	28.1975	41.2674	24.7047	16.0472	15.5202	8.0796
chi-miR-455-5p	661.896	1551.64	836.219	354.515	409.678	2272.44	528.609	299.536	424.77	235.898	267.453	207.422	153.076	137.174	175.468	64.3896	89.1771	59.6108	149.395	47.631	136.561
chi-miR-483	101.529	134.185	121.294	81.3925	91.1418	197.027	85.3647	20.2823	68.0099	74.3062	63.9686	49.394	19.7043	16.6351	19.7187	5.07771	13.85	11.3076	0.284021	0.891966	0.792117
chi-miR-485-3p	254.338	247.936	288.413	234.034	217.037	449.163	112.411	56.8362	95.0036	24.3361	27.8573	19.5279	6.32301	5.54504	4.28668	2.59287	5.65307	2.45818	0.568041	0.891966	0.633694
chi-miR-485-5p	129.846	104.891	108.559	125.057	110.36	127.278	121.708	113.558	87.7585	100.048	80.362	81.0653	61.6126	56.1106	41.4379	25.9287	28.548	27.4087	3.55026	4.63822	5.3864
chi-miR-487a-3p	295.217	269.079	263.778	139.654	112.431	237.378	83.7951	10.6568	99.2104	11.465	9.51504	10.0101	5.73483	4.88492	2.85779	0.756254	6.64235	1.22909	0	0	0
chi-miR-487a-5p	0.926736	0.354363	0.626303	0.37109	0.460312	0.922305	1.20742	0	0.584278	0	0	0.3282	0.294094	0.132025	0	0	0	0	0	0	0
chi-miR-487b-3p	707.923	787.394	680.792	1085.69	998.072	1261.14	1407.97	211.531	1474.72	1099.23	1034.5	1237.48	674.357	659.728	592.848	356.628	390.768	389.744	21.5856	43.7063	18.3771
chi-miR-487b-5p	0.617824	0.708725	1.04384	1.60806	1.0357	1.61403	3.01855	0.229178	0.934844	0.432642	0.229278	0	0	0.132025	0	0	0.141327	0	0	0	0
chi-miR-490	11.9446	28.2309	12.7348	40.0778	44.8804	36.3158	25.7181	6.3024	26.7599	2.92033	2.86598	8.36909	4.11731	3.1686	2.14334	2.05269	4.09847	2.94981	0.568041	1.07036	0.633694
chi-miR-491-3p	0.308912	0.118121	0.313152	0.247394	0	0.691729	0	0	0	0.432642	0.229278	0.1641	0.588187	0.132025	0.285779	1.08036	0.42398	0.122909	0.14201	0	0.158423
chi-miR-491-5p	3.501	4.25235	3.54905	3.33981	1.49601	12.9123	2.77707	0.572945	2.57082	4.1101	3.43917	4.92299	3.23503	3.82872	3.42935	0.972327	1.55459	1.84363	1.56211	1.42715	1.10896
chi-miR-493-3p	3801.27	3112.96	4255.42	2373	1974.97	2995.88	3717.17	5822.61	3174.73	1839.48	1924.68	1916.52	1490.61	1141.88	1665.09	460.127	935.582	853.356	46.4374	17.3041	51.6461
chi-miR-493-5p	6283.37	5485.53	5885.48	6220.09	5933.19	4644.96	4743.48	1253.37	4927.21	3553.94	3720.61	4417.9	3495.01	3634.78	4049.92	1098.08	2052.63	2342.52	79.9518	194.092	51.0124
chi-miR-494	2845.18	4275.86	2615.65	3791.68	3305.85	4643.46	3057.43	194.114	2941.02	1889.02	2129.88	3508.62	1207.25	1317.48	514.259	340.963	781.254	721.229	43.1711	114.707	65.1121
chi-miR-495-3p	1946.45	1940.96	1623.17	3281.18	2761.41	6956.95	5845.13	3991.82	5173.2	6932.22	8468.96	5501.61	3124.45	2253.14	2461.27	1393.88	1772.52	1696.63	57.7982	33.0027	70.4985
chi-miR-496-3p	12.2535	15.0014	9.29017	17.4412	16.8014	21.213	12.6779	1.48966	8.64731	3.5693	2.86598	4.92299	2.64684	3.03657	1.85756	0.432145	1.69592	1.352	0	0.53518	0
chi-miR-496-5p	2.05941	3.89799	4.90604	6.43223	6.21421	5.64912	5.31266	0.458356	3.85623	0.432642	0.917113	0.984599	0.882281	0.396075	0.142889	0	0.282653	0	0	0	0
chi-miR-497-3p	0	0	0	0	0	0	0	0	0	0	0	0	0	0	0	0	2.1199	0.983271	0	0	0
chi-miR-497-5p	3.39803	4.60671	4.48851	5.81375	5.29359	13.7193	21.0091	3.55226	24.0722	34.2869	19.7179	39.0558	18.6749	21.52	10.1452	7.02236	14.5566	6.39126	7.10051	16.769	2.37635
chi-miR-499-3p	0.823765	2.48054	0.208768	0.865878	1.26586	5.64912	3.1393	0.229178	1.75283	1.40609	0.573195	1.1487	0.588187	0.132025	0.142889	0	0.141327	0.122909	0.568041	1.42715	0.316847
chi-miR-499-5p	3463.52	4696.25	2191.75	5646.14	7093.64	3881.64	1813.91	326.006	1824.23	1075.11	610.912	1145.58	1691.92	1135.94	1144.97	373.806	919.33	748.269	1541.52	1252.86	1300.66
chi-miR-500-3p	872.677	792.119	846.867	655.222	598.061	707.754	601.538	279.597	533.446	582.228	502.348	596.503	478.637	455.486	302.64	345.392	492.099	530.843	259.311	497.717	214.03
chi-miR-500-5p	998.198	626.395	504.801	607.97	629.477	830.766	499.027	101.526	758.276	385.592	376.819	306.703	161.016	173.085	116.455	64.3896	179.626	131.635	37.0647	53.1612	25.6646
chi-miR-502a	2.05941	2.36242	2.6096	2.72133	3.33726	2.42105	2.05262	0.802123	2.45397	1.18977	0.687834	1.3128	1.76456	0.660124	0	0.324109	1.13061	0.860362	0.994072	1.24875	1.26739
chi-miR-502b-3p	47.2635	42.996	51.1481	26.2237	20.1387	32.1654	22.3373	12.9486	16.1261	15.2506	13.7567	25.4355	9.55804	8.97769	7.85892	4.64556	7.20766	8.72653	2.69819	8.38448	3.01005
chi-miR-502b-5p	57.0458	38.153	44.6763	18.8019	12.6586	55.1077	25.4766	11.6881	21.9688	6.48963	6.19051	8.36909	4.4114	3.1686	2.7149	0.648218	1.55459	1.72072	0.710051	0.53518	0
chi-miR-504	191.834	298.846	289.874	129.634	110.36	174.2	82.2254	75.1704	82.0326	88.9079	75.2032	80.2448	62.936	41.5878	38.0086	10.2634	13.1434	18.8051	56.5201	43.5279	25.3478
chi-miR-505-3p	29.0377	37.7987	39.979	19.173	17.6069	43.8095	17.8698	4.58356	15.7755	14.169	9.51504	17.7228	12.0578	11.4862	6.85869	3.13305	9.61021	8.60362	4.97036	5.70858	3.32689
chi-miR-532-3p	167.533	205.412	155.428	300.583	310.135	343.674	184.011	35.1788	179.607	109.999	86.6671	111.916	96.6098	91.6252	70.5874	34.4636	61.3358	48.0574	29.8222	69.395	23.2883
chi-miR-532-5p	21760.7	16661.4	16719	22383.8	22565.8	15254.2	14485.7	13552.9	15362.1	11168.3	10263.1	10303.8	9042.79	8457.91	8328.74	5359.14	7445.79	5755.7	2106.15	2535.32	1965.88
chi-miR-542-3p	11437.2	11179.4	8453.74	16812.5	19504.1	8642.23	8460.28	2974.16	8760.08	1989.61	1311.36	2218.79	959.628	859.35	774.032	868.828	1292.15	870.195	172.258	237.62	147.334
chi-miR-542-5p	17.0931	17.3638	16.2839	11.7512	14.4998	32.8571	18.8358	7.3337	19.7486	8.761	6.30515	9.51779	5.73483	4.2248	7.14447	4.10538	3.25051	3.31854	1.84613	1.42715	0.633694
chi-miR-543-3p	1019.72	1053.05	1081.94	1415.09	1269.08	1530.1	3549.1	2246.98	3285.74	5099.01	5137.44	5058.54	2067.63	1034.15	994.082	224.932	381.158	408.303	9.08866	7.49252	6.17852
chi-miR-543-5p	4.63368	3.89799	7.51564	4.32939	4.83328	6.68671	6.39934	6.18781	4.79108	1.40609	1.37567	2.7897	0.882281	0	0.142889	0	0.282653	0	0	0	0
chi-miR-544-5p	44.2774	77.7235	30.3757	49.4787	56.8486	60.5263	42.5012	2.29178	33.6544	16.1159	11.0054	21.0048	8.67576	8.58161	3.00068	4.7536	11.7301	7.86617	0.284021	0.356786	0.950541
chi-miR-545-3p	1.44159	1.88993	0.939455	0	0.115078	3.22807	0.845195	0	0.701133	0	0.114639	0	0.147047	0.26405	0.142889	0.108036	0	0	0	0	0
chi-miR-545-5p	0	0.354363	0	0	0	0	0.241484	0	0	0	0	0	0	0	0	0	0	0	0	0	0
chi-miR-582-5p	2.36833	3.18926	3.96659	1.23697	1.26586	2.99749	0.362227	0.114589	0.817989	0.216321	0.114639	0	0.294094	0	0.142889	0.648218	0.706633	0.245818	0	0	0
chi-miR-592	0.514853	2.00805	1.14822	1.73176	1.49601	2.8822	0.482969	0.114589	0.467422	0.10816	0.229278	0.3282	0.147047	0	0.142889	0	0.141327	0.122909	0	0.178393	0
chi-miR-628-5p	2.4713	4.01611	3.65344	1.60806	1.15078	5.64912	2.41484	0.114589	2.22026	4.1101	2.29278	3.282	2.94094	1.71632	1.00023	0.972327	1.27194	0.614544	2.41417	5.1734	1.26739
chi-miR-655	2370.9	2116.37	1856.36	5490.53	3955.58	5493.13	4840.43	476.347	4477.09	5028.38	4606.2	4842.59	2449.06	2483.12	1548.35	948.451	1802.9	1584.66	14.485	65.8271	16.476
chi-miR-656	40.1586	82.8027	38.622	70.5072	62.4874	117.017	43.4672	1.14589	37.5106	7.24675	30.8379	49.0658	15.2929	10.694	4.28668	4.10538	10.0342	4.54763	0.568041	0.891966	0.158423
chi-miR-660	2869.59	3147.33	3233.81	3251.86	2985.58	3375.41	3003.22	1444.85	2787.82	3043.64	2562.53	2563.08	1827.35	2019.72	2100.62	828.422	1274.77	1060.33	323.925	701.621	307.025
chi-miR-665	99.5727	100.875	104.071	52.3237	46.3765	117.248	58.56	5.15651	45.8074	20.7668	13.8713	30.3585	8.23462	4.88492	4.57246	1.08036	7.77297	1.352	0	0.356786	0
chi-miR-671-3p	2.36833	2.48054	4.17536	1.85545	1.95633	2.76692	2.17336	1.83342	1.51912	1.0816	2.86598	2.2974	1.76456	1.45227	1.71467	0.324109	0.989287	1.22909	2.84021	4.10304	2.05951
chi-miR-671-5p	12.2535	14.5289	12.1085	2.72133	3.56742	14.7569	5.4334	2.40637	5.49221	4.43458	3.09526	5.08709	2.2057	2.37645	1.14312	2.05269	2.96786	3.56436	2.41417	0.713573	2.37635
chi-miR-708-3p	349.585	404.21	433.298	98.8337	124.745	214.551	147.185	376.081	161.728	82.2019	85.75	93.5369	156.605	121.991	189.329	120.785	129.879	132.865	145.845	49.5933	153.829
chi-miR-708-5p	110.796	222.303	181.524	39.583	39.9321	320.27	87.7796	9.28171	96.5227	81.4448	45.9703	93.2087	40.2908	37.099	17.5754	8.21076	20.0684	13.3971	5.11237	14.2715	4.59428
chi-miR-7-3p	10.0911	10.1584	9.18578	9.40096	9.89671	13.8346	5.55414	1.37507	6.66077	9.51812	6.76371	7.22039	9.411	11.8822	14.5747	16.8537	13.0021	13.6429	28.118	34.2515	12.357
chi-miR-758	853.318	1211.33	723.067	1792.24	1825.37	1028.95	1009.28	73.1078	643.874	110.648	75.3179	190.684	51.9075	37.7591	21.8621	12.7483	35.049	23.4756	0.994072	2.49751	1.90108
chi-miR-7-5p	2538.23	2194.33	2095.61	3563.46	3033.69	1561.35	1346.03	1616.05	1230.61	922.392	1007.22	888.108	529.957	438.19	716.448	680.953	1137.11	489.054	1110.24	748.181	838.377
chi-miR-767	12.2535	43.941	38.1001	15.4621	27.0433	25.8245	11.1083	2.40637	11.6856	3.13665	3.55381	4.59479	2.35275	4.88492	2.00045	0.540182	1.13061	0.491636	0.994072	0.53518	0
chi-miR-873-3p	0.205941	0.590604	0.521919	0	0.115078	0.115288	0	0.114589	0	0	0	0	0	0	0	0	0	0	0	0	0
chi-miR-873-5p	3.39803	5.0792	6.57619	0.494787	0.345234	0.922305	0.120742	0.343767	0.116856	0.10816	0.114639	0.492299	0.147047	0.26405	0.142889	0.108036	0.141327	0	0.284021	0.178393	0
chi-miR-874-3p	15.4456	39.4524	34.7598	23.255	16.8014	61.6792	13.8854	2.86473	14.6069	18.2791	16.6227	13.6203	4.85255	4.09277	3.00068	0.432145	1.83725	1.72072	0.426031	3.92465	0.316847
chi-miR-874-5p	0.823765	0.708725	1.35699	0.494787	0	0.922305	0.362227	0	0.817989	0.432642	0.343917	0.3282	0.294094	0.396075	0	0	0.282653	0	0.14201	0.178393	0
chi-miR-876-3p	0.720795	2.59866	2.08768	0	0	1.26817	0	0	0	0	0	0.1641	0	0.132025	0	0	0	0	0	0.178393	0
chi-miR-876-5p	0.514853	0.590604	0.417536	0	0	0	0.120742	0	0	0	0	0	0	0	0	0	0	0	0	0	0
chi-miR-877-3p	0.308912	0	0.521919	0.247394	0.690468	0.807017	0.120742	0.114589	0.233711	0.10816	0.114639	0	0.147047	0.26405	0.285779	0	0.282653	0	0.14201	0.53518	0
chi-miR-877-5p	16.6813	18.1906	22.7557	9.27726	5.98406	16.2556	7.12379	5.84404	4.67422	3.35297	2.6367	5.57939	3.23503	3.43265	8.28759	7.34647	4.38113	17.576	5.39639	4.10304	3.80216
chi-miR-92a-3p	2881.53	5735.24	4456.57	3894.96	3506.08	5525.76	2226.61	489.295	2120.46	2137.25	2018.22	2033.69	2341.43	1884.39	1212.99	545.259	1392.77	960.41	316.825	837.735	202.94
chi-miR-92a-5p	1.64753	1.53557	1.77453	1.23697	0.920624	1.84461	0.482969	0.114589	0.934844	1.94689	2.17814	0.984599	2.05866	2.1124	0.428668	1.40447	0.84796	0.614544	0.994072	0.356786	0.47527
chi-miR-93-3p	2.57427	3.77987	5.32358	1.48436	1.95633	5.64912	3.01855	0.687534	3.38881	2.16321	2.17814	2.4615	1.61752	2.37645	1.14312	0.432145	1.55459	0.614544	1.13608	1.07036	0
chi-miR-93-5p	375.225	733.176	488.517	289.822	272.735	831.689	249.212	13.2923	200.174	197.177	143.757	225.801	119.108	131.365	50.0113	46.8878	98.9287	83.9468	42.4611	88.1263	21.8624
chi-miR-9-3p	4.73665	133.713	32.359	3.33981	2.64679	9.79949	3.50152	1.94801	3.03824	4.1101	2.17814	3.7743	1.02933	2.37645	0.857337	0.648218	0.565307	0.368727	0.710051	0.713573	0.158423
chi-miR-9-5p	303.764	3984.45	1477.66	230.695	196.323	248.792	130.885	65.7741	135.319	71.3859	62.9369	72.2039	56.0248	52.6779	57.0129	40.2975	50.3123	41.789	19.1714	20.6936	7.28748
chi-miR-96	17.0931	107.254	54.1752	1.85545	0.345234	69.2882	5.19191	1.14589	0.584278	1.0816	1.03175	0.3282	0.882281	0.26405	0.428668	0.108036	0.42398	1.72072	10.0827	0	0.316847
chi-miR-98-3p	1.85347	1.18121	1.35699	0.37109	0.230156	1.49875	0.603711	0.229178	0.934844	0.540802	0.229278	0.492299	0.735234	0.132025	0	0.108036	0.282653	0.122909	0.14201	0	0
chi-miR-98-5p	1136.49	1117.66	1143.53	681.569	609.683	1530.33	833.363	287.504	704.639	669.297	624.21	806.058	625.978	636.756	1019.52	829.503	363.916	475.903	306.458	299.701	218.308
chi-miR-99a-3p	49.014	53.8631	33.8204	22.2654	23.4759	82.431	35.2567	1.26048	45.4568	23.4708	15.4763	25.4355	41.4672	45.1525	17.5754	11.1277	50.3123	25.3192	4.26031	24.9751	2.21793
chi-miR-99a-5p	24023.5	25070.1	33718.6	14806.1	12320.7	27534	17835.1	11190.8	20132.6	17657.7	20100.1	12748.3	27820.8	23899.4	35107.7	10276	16322.8	15497	19182.3	15971.5	15134
chi-miR-99b-3p	105.751	118.121	146.659	65.5593	58.1144	77.0125	33.4456	44.5751	29.2139	18.2791	17.1959	20.5125	19.9984	15.975	21.8621	14.5849	13.0021	11.1847	4.40232	4.81662	3.01005
chi-miR-99b-5p	3586.78	4718.34	5330.68	2751.39	2303.17	2719.3	1298.82	784.82	1118.66	814.881	671.326	706.122	624.361	525.591	569.129	258.963	342.011	291.786	198.246	311.296	149.077
novel_1007	0	0	0	0	0.115078	0	0	0	0	0	0	0	0	0	0	0	0	0	0	0	0
novel_1010	0.102971	0	0	0	0	0	0.120742	0	0.116856	0.10816	0.114639	0	0	0.132025	0	0	0	0	0	0	0
novel_1011	0	0.118121	0	0	0	0	0	0	0	0	0	0	0	0	0	0	0	0	0	0	0
novel_1017	0	0	0	0	0.115078	0	0.120742	0	0	0	0	0	0	0.132025	0	0	0.141327	0	0	0	0
novel_102	216.856	184.859	162.317	185.174	159.498	186.075	210.333	48.5858	226.817	108.701	113.722	129.475	63.5242	52.5459	36.5797	30.1421	37.8755	33.3083	2.55618	5.53019	0.633694
novel_1020	0	0.590604	0.626303	0.247394	0	0.461153	0.120742	0	0.116856	0.216321	0.229278	0.1641	0.147047	0	0	0	0.141327	0.122909	0	0	0
novel_1026	0.205941	0.236242	0	0.37109	0.345234	0.115288	0.120742	0	0.350567	0	0	0.1641	0	0	0	0	0	0	0	0	0
novel_1029	0	0	0	0	0	0	0	0	0	0	0.114639	0	0.147047	0	0	0	0.141327	0	0.284021	0	0
novel_1030	0	0	0	0.123697	0	0.115288	0	0	0	0.10816	0.114639	0	0.147047	0.132025	0	0	0	0	0	0	0
novel_1031	0.102971	0.118121	0	0	0	0	0	0	0	0	0	0	0	0	0	0	0	0	0	0	0
novel_1034	0	0	0	0	0	0.115288	0	0	0.116856	0	0.114639	0	0.147047	0	0	0	0.141327	0	0	0	0
novel_1039	0.102971	0.118121	0	0	0	0.115288	0.120742	0.114589	0	0	0	0	0	0	0	0	0	0	0	0	0
novel_1040	0	0	0.104384	0	0	0	0	0	0	0	0	0	0	0	0	0	0	0	0	0	0
novel_1042	0	0	0	0	0	0	0	0	0	0	0	0	0	0	0	0	0	0.122909	0.14201	0	0
novel_1043	0	0	0	0	0	0	0	0	0	0	0	0	0.147047	0	0	0	0	0	0.14201	0.178393	0
novel_1044	0.102971	0	0	0	0	0	0	0.114589	0	0	0	0	0	0.132025	0.142889	0	0	0	0	0	0
novel_1047	0	0	0	0	0	0	0	0	0	0	0	0.1641	0	0	0	0	0	0	0	0	0
novel_1048	0.926736	1.06309	1.35699	0.247394	0.115078	1.15288	1.08668	0.458356	1.0517	0.648963	0.573195	0.820499	0.147047	0.792149	0.428668	0.432145	0	0.122909	0.284021	0.891966	0
novel_1050	0	0	0	0	0	0	0.120742	0	0	0	0	0.1641	0	0	0.142889	0	0	0	0	0	0
novel_1052	0.102971	0	0	0	0	0	0	0	0	0	0	0	0.147047	0	0	0	0	0	0	0	0
novel_109	59.2081	98.8672	61.2733	24.7394	22.7855	218.471	25.9596	2.63555	46.3917	24.9851	15.5909	32.9841	31.7621	21.388	8.71626	2.26876	9.89287	6.14544	0.994072	10.5252	1.58423
novel_140	76.8161	71.9356	58.0374	84.9797	69.0468	53.1478	50.4702	36.2101	40.432	20.5505	19.9472	17.3946	8.82281	6.73327	4.42957	3.67323	6.92501	5.89963	0.852062	0.53518	0.316847
novel_143	15.0337	25.6322	18.6847	24.7394	17.3768	15.7945	25.8388	3.66685	18.2295	23.6871	19.374	23.1381	16.0281	18.0874	9.00204	6.91432	11.5888	10.0785	20.8755	13.5579	12.1986
novel_146	19.4615	39.3343	18.3716	24.9868	19.7934	67.0977	20.5262	1.26048	22.9037	18.7118	12.4957	21.333	14.4106	13.7306	4.14379	3.34913	8.33827	8.97235	6.9585	15.6986	6.81221
novel_164	21.7268	38.153	31.1064	11.6275	11.0475	25.0175	8.57269	1.71884	5.95963	4.54274	3.32453	2.9538	6.17597	7.92149	5.14402	3.24109	5.79439	6.14544	0.852062	2.31911	0.47527
novel_168	45.9249	34.9638	34.7598	41.191	48.1026	27.5539	24.5107	3.55226	15.6586	7.67939	10.7761	7.87679	6.02892	7.12934	4.28668	2.3768	3.95715	2.94981	0.426031	0.713573	0.47527
novel_172	11.5327	15.0014	23.6951	4.57678	4.25789	16.0251	6.27859	2.17719	3.03824	3.02849	2.17814	1.641	2.05866	1.98037	1.85756	1.62054	0.706633	0.860362	1.56211	0.356786	1.10896
novel_187	0	0	0.104384	0	0	0.115288	0	0	0	0.324481	0.114639	0	0.588187	0.132025	0	0	0	0	0.426031	0.356786	0
novel_210	3.60397	16.0644	8.14194	1.36066	0.230156	32.2807	3.50152	0.229178	3.73938	1.94689	2.98062	5.90759	3.38208	2.24442	0.428668	0.432145	1.27194	1.10618	1.13608	0.53518	0.316847
novel_216	2.67724	5.55168	8.14194	0.494787	0.805546	26.0551	1.93187	0.572945	1.0517	4.6509	4.81484	1.3128	0.588187	1.45227	1.14312	0.648218	0.565307	2.21236	0.710051	1.24875	0.316847
novel_224	1.85347	1.77181	3.44467	2.84503	1.95633	5.18797	2.05262	0.802123	1.98654	1.18977	1.14639	2.1333	0.882281	0.792149	0.857337	1.1884	0.141327	0.491636	0	0	0
novel_228	3.70694	4.48859	3.34028	4.20569	4.25789	3.57393	2.2941	2.29178	3.03824	4.1101	3.20989	2.1333	2.2057	2.90455	2.28623	4.53753	2.54388	5.89963	0.852062	1.42715	0.316847
novel_23	3293.31	4780.71	3074.63	4351.9	4096.32	3682.19	4767.5	1580.18	5001.42	2796.38	2574.22	2856.81	1608.84	1091.45	538.407	199.111	1078.61	608.522	18.0353	42.1008	10.9312
novel_232	0	0.118121	0	0	0	0	0	0	0.116856	0	0	0	0	0	0	0	0	0	0	0	0
novel_238	0.720795	0.472484	0.521919	0.618484	0.690468	0	0.482969	0.916712	0.584278	0.432642	0.343917	0.3282	0.44114	0.528099	0.142889	1.08036	0.989287	2.21236	0.710051	0.53518	0.158423
novel_239	1.13268	3.30738	2.40083	0.865878	1.0357	1.9599	0.482969	0.343767	0.350567	0.432642	0.573195	0.492299	0.294094	0.26405	0.142889	0.216073	0.282653	0	0	0.356786	0.158423
novel_248	2.78021	0.354363	6.26303	3.7109	5.63882	0.691729	0.603711	1.48966	4.08994	1.73057	0	2.1333	1.02933	0.660124	2.00045	0.540182	1.41327	0.737453	0	0.178393	0
novel_249	0	0.118121	0	0.123697	0.230156	0.115288	0	0	0	0.10816	0	0	0	0	0.142889	0.216073	0	0	0	0	0
novel_250	0.823765	4.48859	1.14822	0.494787	0.115078	7.72431	0.845195	0	0.817989	0.432642	0.114639	0.984599	0.882281	0.396075	0.142889	0.108036	0.42398	0.122909	0.426031	0.178393	0
novel_251	0	0.118121	0.104384	0.123697	0.115078	0.345864	0	0	0.116856	0	0	0	0.147047	0.132025	0	0	0	0	0	0.53518	0
novel_257	0.720795	0.472484	0.521919	1.11327	0.460312	0.345864	1.56965	0.114589	0.467422	1.62241	1.03175	1.1487	0.588187	0.660124	0.285779	1.51251	0.84796	0.491636	1.98814	0.713573	0.633694
novel_259	2.16238	2.95302	2.40083	0.494787	1.84125	2.65163	0	0.458356	0	0.10816	0.229278	0.1641	0.294094	0.396075	0	0.108036	0.141327	0.122909	0	0.53518	0.158423
novel_269	0.308912	0.118121	0.521919	0.247394	0.345234	6.22556	4.5882	0	0	0.10816	0.229278	0.1641	1.76456	0.924174	0	0.432145	0	0	0	0	0
novel_279	0.617824	0.118121	0.208768	0.123697	0	0.691729	0.120742	0	0.233711	0	0	0.1641	0	0	0	0	0.141327	0.122909	0.994072	0	0.158423
novel_281	0.514853	0.472484	1.25261	0.494787	0.460312	0.691729	0.241484	0.572945	0.116856	0.10816	0.114639	0	0.294094	0.132025	0	0	0	0	0.14201	0	0
novel_282	0	0	0	0	0	0	0	0	0	0	0	0.1641	0	0	0	0	0	0	0	0	0
novel_283	0.308912	0.472484	0.417536	0.494787	1.38094	0.461153	1.44891	0.229178	1.0517	1.40609	1.26103	0.984599	0.44114	0.26405	1.00023	0.108036	0.42398	0.491636	0	0	0
novel_287	1.23565	0.944967	1.67014	0	0.345234	0.922305	0.965937	0.458356	0.817989	0.865284	0.343917	1.3128	0.588187	1.0562	0.285779	0.108036	0.989287	0.368727	0	0.178393	0
novel_303	0.823765	0.236242	0.521919	0.865878	0.690468	0.345864	0.845195	0.687534	0.467422	0.10816	0.343917	0.1641	0	0.26405	0.285779	0.324109	0.141327	0.491636	0	0	0
novel_306	0.308912	0.708725	0.313152	0.865878	0.805546	0.230576	0.482969	0	0.233711	0.10816	0	0.820499	0.294094	0.396075	0.428668	0.216073	0.706633	0.245818	0	0	0
novel_314	0.617824	0.944967	0.521919	0.618484	0.460312	0.345864	0.120742	0.458356	0.233711	0.324481	0.229278	0.1641	0.294094	0.132025	0.285779	0	0.42398	0.122909	0	0	0.47527
novel_317	1.13268	0.354363	0.417536	0	0.115078	0.576441	0	0.114589	0	0	0.343917	0	0.147047	0.132025	0	0	0	0.122909	5.25438	0	0
novel_321	0.308912	0.944967	0	0.123697	0	2.07519	0.482969	0	0.350567	0	0.114639	0.1641	0	0	0	0	0	0	0	0	0
novel_325	0.205941	0.708725	0	0.618484	0.230156	0.345864	1.20742	0.114589	0.701133	0	0.114639	0.492299	0.147047	0	0.142889	0	0	0	0	0	0
novel_328	0.514853	0.944967	0.730687	0.37109	0.460312	0.115288	0.120742	0	0.233711	0	0	0	0.147047	0	0	0.324109	0	0	0	0	0
novel_334	0	0.944967	0.313152	0.247394	0.115078	0.230576	0	0	0	0	0	0.3282	0	0.132025	0.285779	0	0.141327	0	0.14201	0	0
novel_341	0.720795	0.236242	0	0.123697	0	0.115288	0.120742	0.229178	0.116856	0	0.114639	0	0.147047	0	0	0	0	0	0	0	0
novel_347	0.205941	0.236242	0.208768	0.247394	0.115078	0.230576	0.120742	1.0313	0.116856	0.216321	0.343917	0.1641	0	0.132025	0.142889	0.324109	0.282653	0.368727	0.14201	0	0.158423
novel_352	0.514853	0.354363	0.208768	0.247394	0.230156	0.115288	0.120742	0.229178	0.233711	0.10816	0	0	0.44114	0	0	0	0	0.491636	0.568041	0	0.316847
novel_353	0.205941	0.236242	0.104384	0.123697	0.115078	0.345864	0.362227	0	0.116856	0	0.114639	0.1641	0.147047	0.528099	0.428668	0.432145	0.42398	0.368727	0.284021	0.178393	0
novel_357	0.308912	0.118121	0.208768	0.247394	0.115078	0.345864	0	0	0.116856	0	0.458556	0	0.294094	0	0	0	0.282653	0	0	0	0.316847
novel_36	5.35448	4.96108	4.17536	5.56636	5.17851	6.91729	8.69344	2.29178	8.06303	16.5486	18.8008	18.3792	18.2338	24.4246	16.4323	10.4795	12.1541	11.5534	6.10644	5.53019	4.27743
novel_360	0.720795	1.06309	0.521919	0.123697	0.460312	0.345864	0.120742	0	0.116856	0	0.114639	0	0	0	0	0	0	0	0	0	0
novel_361	0.617824	0.472484	0.521919	0.37109	0.230156	0.345864	0	0	0	0	0	0	0	0	0	0	0	0	0	0	0
novel_365	0	0	0	0	0.115078	0.115288	0	0	0	0	0	0	0	0	0	0	0	0	0	0	0
novel_373	0	0	0	0	0.115078	0	0	0	0	0	0	0	0.147047	0	0	0	0	0	0.14201	0	0
novel_375	0.102971	0.118121	0	0	0	0.230576	0	0.114589	0	0.10816	0	0	0	0	0.428668	0	0	0	0.284021	0	0.47527
novel_382	0.102971	0	0.208768	0	0.115078	0.115288	0	0	0.116856	0	0	0	0	0	0	0.108036	0	0	0	0	0
novel_383	0.205941	0.472484	0.313152	0	0	0	0	0	0	0	0	0	0	0	0	0	0	0	0	0	0
novel_386	0	0.118121	0	0	0	0	0	0	0	0	0	0	0	0	0	0	0	0	0	0	0
novel_388	0.102971	0.118121	0	0	0	0.230576	0.120742	0.114589	0	0.10816	0	0	0	0.132025	0.142889	0.216073	0.141327	0	0	0	0
novel_393	0	0	0	0	0	0.230576	0	0	0	0	0	0	0	0	0	0	0	0	0	0	0
novel_397	0	0.118121	0.417536	0.123697	0.345234	0.345864	0	0	0.116856	0.10816	0.114639	0.1641	0.147047	0.132025	0	0	0	0	0	0	0
novel_398	0	0	0.104384	0	0	0	0	0	0	0	0	0	0	0	0	0	0	0	0	0	0
novel_411	0.205941	0.236242	0.313152	0.123697	0.230156	0.115288	0	0	0	0	0.229278	0	0	0	0	0.108036	0.141327	0	0	0	0
novel_412	0	0.472484	0.104384	0	0	0.115288	0.241484	0	0	0	0	0	0	0	0	0	0	0	0	0	0
novel_413	0	0	0.104384	0	0	0	0	0	0	0	0	0	0	0	0	0	0	0	0	0	0
novel_420	0	0	0	0	0	0	0	0	0	0	0	0	0	0	0.142889	0	0	0.122909	0.14201	0	0
novel_430	0	0	0.104384	0.123697	0	0	0	0	0	0	0	0	0	0	0	0	0	0	0	0	0
novel_431	0	0	0.104384	0	0.115078	0	0	0	0	0	0	0	0.147047	0.132025	0	0.108036	0	0	0	0	0
novel_434	0	0.236242	0.104384	0	0.115078	0	0	0	0	0	0	0	0	0	0	0	0	0	0	0	0
novel_439	0	0	0	0	0	0	0	0	0	0.10816	0	0	0	0	0	0	0	0	0	0	0
novel_444	0	0.118121	0	0	0	0	0	0	0	0	0	0	0	0	0	0	0	0	0	0	0
novel_447	0.205941	0	0.104384	0	0	0	0	0	0	0	0	0	0	0	0	0	0	0	0	0.178393	0
novel_455	0	0	0	0	0	0.115288	0	0	0	0	0	0	0	0	0	0	0	0	0	0	0
novel_460	0.102971	0.236242	0	0	0	0	0	0	0	0	0	0	0	0	0	0	0	0	0	0	0
novel_465	0.102971	0	0	0	0	0	0.120742	0	0	0	0	0	0	0	0	0	0	0	0	0	0
novel_467	0.205941	0	0	0	0	0.115288	0	0	0	0	0	0	0	0	0	0	0	0	0	0	0
novel_468	0.411883	0.118121	0.313152	0	0	0.230576	0	0.114589	0	0	0	0	0	0	0	0	0	0	0	0	0
novel_469	0	0	0	0.123697	0	0.230576	0	0	0	0	0	0	0	0	0	0	0	0	0	0	0
novel_472	0.205941	0.118121	0.104384	0.123697	0	0.461153	0	0	0.116856	0	0.114639	0.1641	0	0	0.142889	0	0	0	0	0	0
novel_477	0	0	0	0	0	0.115288	0.120742	0	0	0	0	0	0	0.132025	0	0	0	0	0	0	0
novel_478	0	0	0	0.123697	0	0.230576	0	0	0	0	0	0.1641	0.147047	0	0	0	0	0	0	0	0
novel_481	0	0	0	0	0	0	0	0	0	0	0	0.1641	0	0	0	0	0	0	0	0	0
novel_482	0	0.118121	0	0.123697	0	0	0	0	0	0	0.114639	0	0	0	0	0.108036	0	0	0	0	0
novel_484	0	0	0	0	0.230156	0	0	0.114589	0	0	0	0	0	0	0	0	0	0	0	0	0
novel_486	0.102971	0	0	0	0.115078	0	0	0	0	0	0	0	0	0	0	0	0	0	0	0	0
novel_498	0	0	0.104384	0	0	0	0	0	0	0	0	0	0	0.132025	0	0	0	0	0	0	0
novel_503	0	0	0	0	0	0	0	0	0	0	0	0.1641	0	0.396075	0.142889	0.216073	0.141327	0	0.14201	0	0
novel_508	0	0	0	0	0	0	0	0	0.116856	0	0	0	0	0	0	0	0	0	0	0	0.158423
novel_513	0.102971	0.236242	0.313152	0	0.115078	1.26817	0	0.114589	0.350567	0.10816	0	0	0	0	0	0	0	0	0	0	0
novel_514	0	0	0	0.123697	0	0	0	0	0	0.10816	0	0	0	0	0	0	0	0	0	0	0
novel_516	0	0	0	0	0	0	0	0	0	0	0	0	0	0	0	0	0	0.245818	0	0	0
novel_518	0	0	0.104384	0	0	0	0.120742	0	0.233711	0.10816	0	0	0.147047	0	0	0	0	0	0	0	0
novel_523	0	0	0	0	0	0	0	0	0.116856	0.10816	0	0	0	0	0	0	0	0	0	0	0
novel_524	0	0	0	0	0.115078	0	0	0	0.116856	0	0	0	0	0	0	0	0	0	0	0	0
novel_526	0	0.118121	0.104384	0	0.115078	0	0	0	0	0	0	0	0	0	0	0	0	0	0	0	0
novel_527	0	0	0.104384	0	0	0.230576	0	0.114589	0	0	0	0	0	0	0	0	0	0	0	0	0
novel_528	0.102971	0	0	0	0.115078	0.115288	0.120742	0	0	0	0	0	0	0	0	0	0	0	0	0	0
novel_535	0	0	0.104384	0.123697	0	0.230576	0.120742	0	0	0	0	0	0	0	0	0	0	0	0	0	0
novel_540	0.411883	0.472484	0	0.123697	0.115078	0	0.120742	0.114589	0	0	0.114639	0	0	0	0	0	0	0	0	0	0
novel_541	0.102971	0.118121	0.104384	0	0.115078	0	0	0.114589	0.233711	0.216321	0	0	0	0	0	0	0	0	0	0	0.158423
novel_542	0.102971	0.354363	0.313152	0.123697	0.230156	0.807017	0.120742	0	0.116856	0.10816	0	0.1641	0	0.132025	0	0	0	0	0	0	0
novel_544	0	0.118121	0	0	0	0.230576	0	0	0	0	0.114639	0	0	0	0	0	0	0	0	0	0
novel_546	0	0.118121	0	0	0	0.115288	0	0	0	0	0	0	0	0	0	0	0	0	0	0	0
novel_547	0	0	0	0	0	0	0.120742	0	0	0	0	0	0	0	0	0.108036	0	0	0	0	0
novel_552	0	0.118121	0.104384	0	0	0.230576	0.120742	0	0	0	0	0.1641	0	0.132025	0	0	0	0	0	0	0
novel_554	0.308912	0.118121	0.208768	0.37109	0.57539	0	0	0.114589	0.116856	0	0	0	0	0	0	0	0.565307	0	0	0	0
novel_561	0	0	0	0	0.115078	0.115288	0	0	0	0	0	0	0	0	0	0	0	0	0	0	0
novel_570	0	0.708725	0.104384	0	0	0.115288	0	0.114589	0	0	0	0	0	0	0	0	0	0.245818	0	0	0
novel_571	0.205941	0	0.521919	0	0.345234	0.115288	0.120742	0	0.116856	0	0	0	0	0	0	0	0	0	0	0	0
novel_580	130.361	139.973	72.5468	42.428	21.9799	1467.96	32.7211	16.8446	14.0227	8.00387	0.573195	7.54859	0.882281	5.94112	0.857337	0.324109	1.13061	0.614544	0.426031	0.356786	0.316847
novel_584	0.205941	0.472484	0.730687	0.865878	0.690468	0.230576	0.845195	0.114589	0.233711	1.62241	2.0635	1.8051	1.47047	1.84835	1.85756	1.08036	2.26123	1.22909	1.27809	2.6759	0.792117
novel_592	0	0	0	0	0	0	0	0	0.116856	0	0	0	0	0	0	0	0	0	0	0	0
novel_593	0	0.118121	0	0	0	0	0	0	0	0	0	0	0	0	0	0	0	0	0	0	0
novel_602	2.4713	2.71678	2.29645	4.08199	3.79758	2.42105	5.4334	1.37507	7.94618	4.43458	6.30515	6.39989	4.26436	4.48884	4.28668	2.3768	2.68521	2.45818	0.284021	0.356786	0
novel_603	0	0	0	0	0.115078	0	0	0	0	0	0	0	0	0	0	0	0	0	0	0	0
novel_607	3.80992	6.49665	5.01043	6.06114	7.13484	6.91729	14.6098	54.2006	7.12819	6.38147	6.41979	4.59479	7.35234	4.75289	3.71513	1.51251	3.39184	2.33527	0	0	0.316847
novel_613	0	0	0	0	0	0	0	0	0	0	0	0.1641	0	0	0	0	0	0	0	0	0
novel_625	36.1427	36.6175	38.3089	19.0493	16.8014	49.5739	16.7832	7.56288	12.5035	7.35491	6.41979	7.38449	5.14664	4.09277	3.57224	2.16073	4.2398	4.67054	2.27216	2.6759	2.53478
novel_626	0.205941	0.472484	0.417536	0.37109	0.57539	0.115288	0.362227	0	0.116856	0	0.114639	0	0	0	0	0	0	0	0.14201	0.178393	0
novel_627	0	0	0	0	0.115078	0.115288	0	0.114589	0	0.10816	0.114639	0	0	0	0	0	0.141327	0	0	0	0
novel_629	0.308912	0.354363	0.208768	0	0.230156	0.345864	0.120742	0	0	0.216321	0	0	0.147047	0	0	0	0	0	0	0	0
novel_633	0	0	0	0	0	0	0	0	0	0	0	0	0.147047	0.132025	0.142889	0	0	0	0	0	0
novel_635	0	0	0	0	0	0	0	0	0	0	0.114639	0	0	0	0	0	0	0	0	0	0
novel_639	0.102971	0.118121	0	0.123697	0.115078	0.230576	0	0.114589	0.350567	0.432642	0.343917	0.1641	0.735234	0.792149	0.571558	0	0.706633	0.491636	0	0	0.158423
novel_640	0	0.354363	0	0	0	0	0	0	0	0	0	0	0.294094	0	0	0	0	0	0.14201	0	0
novel_645	1.23565	0.236242	0	1.60806	0.805546	0.345864	0.603711	0.229178	0	0	0.343917	0	0.44114	0.132025	0.285779	0.540182	0.84796	0.614544	0.284021	0.356786	0.792117
novel_649	0.102971	0	0	0	0	0	0	0	0	0	0	0	0	0	0	0	0	0	0	0.178393	0
novel_650	0.514853	0.708725	1.14822	0.494787	0.57539	1.03759	0.362227	0.229178	0.701133	0.757123	0.458556	0.656399	0.147047	0.528099	0	0.108036	0	0.245818	0	0	0
novel_658	0.102971	0	0	0	0	0	0	0	0	0	0	0	0	0	0	0	0	0	0	0	0
novel_659	0	0	0	0	0	0	0	0	0	0.10816	0	0	0	0	0	0	0	0	0	0	0
novel_66	960.819	1580.22	617.535	662.273	899.22	1744.89	595.983	18.9072	621.788	96.1546	61.4465	123.075	23.6745	19.8037	6.57291	2.16073	25.4388	5.03926	1.84613	3.21108	1.42581
novel_661	0	0	0	0	0	0	0.120742	0.114589	0	0	0	0	0	0	0.142889	0	0	0.122909	0.14201	0.178393	0.316847
novel_664	1.02971	0.236242	0.417536	0.742181	0.460312	0.115288	0	0.229178	0.116856	0	0.114639	0	0	0	0	0	0	0	0	0	0
novel_668	0	0.118121	0	0	0	0.115288	0	0	0	0	0.229278	0	0	0	0	0	0	0	0	0	0
novel_671	0	0	0.104384	0	0	0	0.120742	0	0.116856	0.10816	0	0	0.294094	0	0	0	0	0.122909	0	0	0
novel_679	0.102971	0	0.104384	0	0	0.115288	0	0	0.467422	0	0	0	0.147047	0.132025	0.142889	0	0	0	0	0	0
novel_682	0	0.118121	0	0	0	0	0	0	0	0	0	0	0	0	0	0	0	0	0	0	0
novel_683	0.308912	0	0	0.123697	0	1.15288	0.603711	0	1.28541	0	0.229278	0	0.147047	0.26405	0	0.108036	0.282653	0.245818	0.284021	0.178393	0.158423
novel_686	0.102971	0.236242	0	0	0	0	0.120742	0.114589	0.116856	0	0	0	0	0	0	0	0	0	0	0	0
novel_687	0	0	0	0	0.115078	0	0	0	0.116856	0	0	0	0	0	0	0	0	0	0	0	0
novel_700	0.102971	0	0.104384	0	0.230156	0.115288	0	0	0	0.10816	0	0.1641	0	0	0	0	0	0	0	0	0
novel_701	0.308912	0.118121	0.104384	0.123697	0	0.115288	0	0	0	0	0	0	0.147047	0	0	0	0	0	0	0	0
novel_703	68.8874	44.7678	68.3715	43.0465	41.5432	54.9924	120.742	307.786	78.1764	103.185	147.655	115.362	101.168	73.5378	155.321	51.2092	57.2373	64.0355	5.39639	2.85429	8.87172
novel_713	0	0	0	0.123697	0	0	0	0.229178	0	0	0	0	0	0	0.428668	0	0	0.122909	0	0	0
novel_720	0	0	0.208768	0.247394	0.115078	0	0	0	0	0.10816	0.114639	0.3282	0.147047	0	0.142889	0	0.282653	0.122909	0	0	0.158423
novel_724	3.80992	3.42551	3.65344	0.618484	0.115078	6.68671	0.603711	0.343767	0	0	0	0	0	0	0	0	0	0	0	0	0
novel_728	0	0	0	0	0	0	0	0	0	0	0	0	0	0.132025	0	0	0	0	0	0	0
novel_729	0	0.118121	0	0	0	0	0	0	0	0	0	0	0	0	0	0	0	0	0	0	0
novel_731	0	0	0	0	0	0.115288	0	0	0.233711	0	0	0	0	0	0	0	0	0	0	0	0
novel_733	0	0	0	0	0	0	0	0	0	0	0	0	0	0	0	0	0	0.122909	0	0	0
novel_737	0.308912	0.826846	0.521919	2.47394	1.0357	1.38346	0.603711	1.26048	1.28541	1.0816	1.37567	0.492299	0.882281	0.792149	1.42889	0.324109	0.84796	1.352	0.14201	0.178393	0.47527
novel_738	0	0.118121	0.313152	0	0.230156	0.115288	0.241484	0	0	0	0	0.1641	0	0.132025	0	0	0	0	0.14201	0	0
novel_739	0.205941	0.354363	0	0.123697	0.690468	0.461153	0	0	0	0	0.229278	0.1641	0.44114	0.26405	0	0.324109	0.282653	0.122909	0.568041	0.178393	0
novel_743	0.205941	0.354363	1.46137	1.36066	0.805546	0.230576	0.482969	0.572945	0.701133	0.216321	0	0.656399	0.147047	0.26405	0.428668	0	0	0.122909	0	0	0
novel_744	0.205941	0.118121	0	0	0	0	0	0	0	0	0	0	0	0	0	0	0	0	0	0	0
novel_750	0.102971	0	0	0	0	0	0	0	0	0	0	0	0	0	0	0	0	0	0	0	0
novel_761	0	0	0	0	0.115078	0.115288	0	0	0	0	0	0	0	0	0	0	0	0	0	0	0
novel_766	0	0	0.104384	0	0.115078	0	0	0	0	0	0	0	0	0	0	0	0	0	0	0	0
novel_767	8.64954	4.48859	6.05427	8.04029	6.55945	4.26566	1.69039	3.66685	1.28541	0.865284	1.60495	1.3128	0.147047	1.32025	0.571558	0.108036	0.84796	0.614544	0.14201	0	0.158423
novel_771	0.102971	0.472484	0	0.123697	0.115078	0.115288	0.120742	0.114589	0	0	0	0	0	0	0	0	0	0	0	0	0
novel_775	0	0.354363	0.208768	0.247394	0	0	0.241484	0.114589	0.116856	0	0	0	0	0.132025	0.142889	0	0	0	0	0	0
novel_776	0	0	0	0	0	0	0	0	0	0	0	0.1641	0	0	0	0	0	0	0	0.178393	0
novel_777	0	0.118121	0	0	0	0	0	0	0.116856	0.10816	0	0	0	0	0	0.108036	0	0.122909	0	0	0
novel_779	0.308912	0.236242	0.104384	0.123697	0	0	0.120742	0	0.233711	0	0	0	0	0	0	0	0	0	0	0	0.158423
novel_784	0.205941	0	0	0	0.230156	0	0	0	0	0	0	0	0	0	0	0	0	0	0	0	0
novel_799	0	0	0	0.123697	0	0	0	0.114589	0	0	0	0	0	0.132025	0	0.216073	0	0	0	0	0
novel_805	0	0.118121	0.104384	0	0	0	0	0	0	0	0	0	0	0	0.142889	0	0.141327	0	0	0.178393	0
novel_810	0	0	0	0	0	0	0	0	0	0	0.114639	0	0	0.132025	0	0	0	0.122909	0	0	0
novel_822	0.205941	0.236242	0.521919	0	0.115078	0.115288	0	0	0	0.10816	0.114639	0	0	0	0	0.108036	0.141327	0	0	0	0
novel_823	0.102971	0	0.104384	0	0	0	0	0	0	0	0	0	0	0	0	0	0	0	0	0	0
novel_824	0.102971	0.118121	0	0	0.115078	0.576441	0	0	0.116856	0	0	0	0	0	0	0	0	0	0	0	0
novel_827	0.102971	0.590604	1.04384	0	0	0.115288	0.241484	0	0.116856	0.10816	0.229278	0	0.147047	0.132025	0	0	0	0	0	0	0
novel_836	0	0	0.104384	0	0	0	0	0.114589	0	0.10816	0	0.1641	0.147047	0	0	0	0	0	0	0	0
novel_838	0	0.118121	0	0	0	0	0.120742	0.229178	0.116856	0	0	0.1641	0	0	0.142889	0	0	0.122909	0.426031	0	0
novel_839	0	0.118121	0.104384	0	0.115078	0	0.120742	0	0.467422	0.10816	0	0	0	0	0	0	0	0	0	0	0
novel_843	0.102971	0	0	0.123697	0	0.115288	0	0	0	0	0	0	0	0	0.142889	0	0	0	0	0	0
novel_847	0.411883	0.590604	1.67014	1.11327	1.26586	0.345864	0.120742	0.229178	1.98654	0.973444	0.343917	2.1333	0.294094	0.26405	0.142889	0.324109	0.42398	0.368727	0.14201	0	0
novel_854	0	0.118121	0	0	0	0	0	0.114589	0	0	0	0	0	0	0	0	0	0	0	0	0
novel_859	0	0	0	0	0.115078	0	0.120742	0	0	0	0.114639	0	0	0	0	0	0	0	0	0	0
novel_871	39.1289	68.0376	35.2818	62.0958	54.7771	55.6842	37.3093	1.0313	33.6544	4.21826	2.17814	3.1179	1.32342	0.396075	0.714447	0.540182	1.27194	0.122909	0	0	0
novel_874	0	0	0	0	0	0	0	0	0	0	0	0	0	0	0.142889	0.540182	0	0.122909	0	0	0.47527
novel_875	0	0	0.104384	0	0	0	0	0	0	0	0	0	0	0	0	0	0	0	0	0	0
novel_876	0	0	0	0	0.115078	0	0	0	0	0	0	0	0	0	0	0	0	0	0	0	0
novel_883	0	0.118121	0	0	0.115078	0.115288	0	0	0	0	0	0	0	0	0	0	0	0	0	0	0
novel_888	0	0.118121	0	0	0	0.230576	0	0	0.233711	0	0	0	0	0	0	0	0	0	0	0	0
novel_889	0.102971	0	0	0	0	0	0	0	0.116856	0	0	0	0	0	0	0	0	0	0	0	0.158423
novel_890	0	0	0	0	0.115078	0.115288	0.241484	0	0	0	0	0	0.147047	0.132025	0	0	0	0	0	0	0
novel_892	0	0	0	0	0	0	0	0	0	0	0	0	0	0.132025	0	0	0	0	0	0	0
novel_899	0.102971	0	0.417536	0.123697	0	0.115288	0	0.114589	0.116856	0.10816	0	0	0	0	0	0	0	0	0	0	0
novel_903	0	0	0	0	0	0	0	0	0	0	0	0	0	0	0	0	0	0	0	0.178393	0
novel_907	0	0	0	0	0	0	0.120742	0	0	0	0	0.1641	0.147047	0	0	0.108036	0	0.245818	0	0	0
novel_911	0.308912	0	0	0.123697	0.115078	0.115288	0	0.114589	0	0	0.229278	0.1641	0.147047	0.132025	0.142889	0.108036	0	0	0.426031	0	0.47527
novel_916	260.001	343.377	181.002	120.11	162.72	357.278	110.962	6.98993	134.618	24.5524	18.113	31.6713	13.9694	11.3541	4.42957	1.72858	11.1648	3.07272	1.56211	2.14072	1.10896
novel_925	0	0	0	0.123697	0.115078	0	0	0	0	0	0	0	0	0	0	0	0.141327	0	0	0	0
novel_928	0.617824	0.472484	0.313152	0.989574	0.345234	0.115288	0	0.343767	0.116856	0	0	0	0	0	0.142889	0	0.141327	0.368727	0	0	0
novel_934	0	0.118121	0	0.123697	0	0	0	0	0	0.10816	0	0	0	0	0.142889	0	0	0.122909	0.14201	0	0.158423
novel_947	0	0.118121	0	0.123697	0	0	0	0	0	0.10816	0	0	0	0	0.142889	0	0	0.122909	0.14201	0	0.158423
novel_952	0.205941	0.354363	0.939455	0.865878	0.805546	1.03759	0	0.572945	0.701133	0	0	0	0	0	0	0	0	0	0.14201	0	0.158423
novel_956	0.617824	2.00805	2.40083	0.618484	1.38094	1.03759	0.965937	0.343767	0.701133	0.648963	0.114639	0.1641	1.32342	0.528099	0.428668	0	0.141327	0.122909	0.426031	1.07036	0.316847
novel_958	0	0	0	0	0	0	0	0	0	0	0	0	0	0	0	0.108036	0	0	0	0	0
novel_96	65.4894	202.223	359.081	54.9214	24.8569	126.125	26.2011	3.55226	3.03824	24.0116	22.0107	27.5688	28.5271	17.4273	23.5768	7.23843	10.4582	7.00581	2.98222	19.98	9.66383
novel_961	0	0.118121	0.208768	0.247394	0	0	0	0	0.116856	0	0	0	0	0	0	0	0	0	0	0	0
novel_965	0	0.118121	0.208768	0	0	0.115288	0	0	0	0.10816	0	0	0	0	0	0.108036	0	0	0	0	0
novel_970	0	0.118121	0.104384	0	0	0.115288	0	0	0	0.10816	0	0	0	0	0	0	0.141327	0	0	0	0
novel_971	0.308912	0.236242	0.313152	0.37109	0.690468	0.230576	0.120742	0.114589	0.116856	0	0	0	0	0	0	0	0	0	0	0	0
novel_975	0	0	0	0	0	0	0	0	0	0.10816	0	0	0.147047	0	0	0	0	0	0	0	0
novel_979	0	0	0.104384	0	0	0	0	0	0	0	0	0	0	0	0	0	0	0	0	0	0
novel_980	0	0	0	0.123697	0	0.115288	0	0	0	0.10816	0	0	0	0	0	0	0	0	0	0	0
novel_981	0	0.118121	0	0	0	0	0	0	0	0.10816	0	0	0	0	0	0	0	0	0	0	0
novel_982	0	0	0.208768	0	0.115078	0	0	0	0	0.216321	0	0	0	0.132025	0	0	0.141327	0.245818	0	0.356786	0
novel_987	0	0	0	0	0	0	0.120742	0.229178	0	0	0	0	0	0	0.285779	0.108036	0.141327	0	0	0	0
novel_989	0	0	0	0.123697	0.115078	0	0	0	0	0	0.114639	0	0	0	0	0	0	0	0	0	0
novel_993	0	0.118121	0.104384	0	0.230156	0	0.120742	0.114589	0	0	0	0	0	0	0	0.108036	0	0	0	0	0
novel_995	0.102971	0	0	0.123697	0.115078	0.230576	0	0	0.116856	0.10816	0	0.1641	0.147047	0.132025	0	0	0.141327	0	0	0	0
novel_997	0	0	0.104384	0	0	0	0.120742	0	0	0.10816	0	0	0	0	0	0	0	0	0	0	0
novel_999	0.102971	0	0	0	0.115078	0	0	0	0	0	0	0	0	0	0	0	0	0	0	0.178393	0
