# Supplementary material for: RNA-Seq Reveals miRNA Role Shifts in Seven Stages of Skeletal Muscles in Goat Fetuses and Kids
Source: Front Genet. 2020 Jul 7;11:684. doi: 10.3389/fgene.2020.00684 (PMC7358459; doi:10.3389/fgene.2020.00684)
Supplement: TABLE S3 — Expression levels of differentially expressed miRNA in seven skeletal muscle developmental stages. [file Table_3.XLSX]

## Sheet: expression of each sample
sRNA.readcount
ID	F45_1	F45_2	F45_3	F65_1	F65_2	F65_3	F90_1	F90_2	F90_3	F120_1	F120_2	F120_3	F135_1	F135_2	F135_3	B1_1	B1_2	B1_3	B90_1	B90_2	B90_3
chi-let-7a-3p	15.9605	22.0886	21.1899	13.9777	15.9958	24.2105	13.5231	2.17719	19.6317	21.3076	15.9348	22.3176	13.5283	9.76984	4.57246	2.26876	8.62093	5.5309	3.40825	4.63822	0.950541
chi-let-7a-5p	5961.8	7652.34	7151.34	6469.84	6490.98	10595.2	7560.75	2014.02	6712.18	10587.4	11030.9	12765.2	8987.8	6906.22	7264.5	4928.18	4019.61	3871.14	2509.46	2351.04	1759.93
chi-let-7b-3p	6.69309	7.32349	7.0981	7.05072	8.97609	14.1804	10.8668	7.21911	15.1912	18.8199	18.6862	11.8152	19.2631	12.2783	14.0032	6.59022	11.0235	7.86617	2.69819	4.28144	1.58423
chi-let-7b-5p	1761.52	2040.18	1626.2	2751.39	2897.2	3557.22	3976.16	892.763	3996.34	5130.48	5088.83	5324.71	4653.74	4234.3	4278.4	2629.06	2380.65	2390.33	1463.7	1161.16	973.671
chi-let-7c-3p	6.17824	4.96108	5.74111	3.58721	1.84125	3.9198	1.20742	0.572945	1.63598	0.757123	0.917113	1.1487	0.882281	0.132025	0.285779	0	0.84796	0.245818	0.14201	0.356786	0.158423
chi-let-7c-5p	3726.71	4863.63	4986.42	3434.94	2970.16	6246.66	3634.7	1517.27	3260.5	3828.45	4067.17	4224.09	3698.23	3168.07	4170.51	3213.11	1908.19	2192.08	1587.82	1078.74	1017.08
chi-let-7d-3p	106.369	106.073	105.637	82.1347	67.6659	130.737	66.1667	29.9077	76.4235	81.2285	67.8663	93.0446	76.9055	63.9	52.0118	18.0421	39.4301	34.0458	14.343	22.4775	18.694
chi-let-7d-5p	397.055	508.038	421.189	513.836	423.027	813.704	561.089	119.746	528.888	725.108	619.051	1016.27	675.68	563.218	475.536	257.991	286.61	315.753	164.306	183.21	102.817
chi-let-7e-3p	28.8318	27.8765	28.4968	13.1119	11.6229	23.1729	9.29715	0.802123	11.6856	7.67939	4.35628	6.72809	7.20529	4.88492	3.00068	2.48484	3.53317	2.8269	0.568041	0.891966	0.47527
chi-let-7e-5p	2149	2912.15	2756.78	1741.03	1531.69	2998.41	1287.84	278.451	1044.92	1060.19	947.607	1188.9	820.374	678.74	833.474	532.511	420.164	587.627	130.365	125.946	143.373
chi-let-7f-3p	2.78021	2.59866	1.98329	1.60806	2.41664	4.38095	2.17336	0.687534	3.1551	3.46113	1.71959	3.6102	3.23503	1.84835	1.71467	0.756254	3.67449	2.21236	0.568041	0.53518	0.158423
chi-let-7f-5p	28065.7	22887.5	24620.3	31050	31062.8	28697.1	25363.1	12937.9	21965.5	25642.9	28101.9	28962.6	31430.4	33448	39138.6	25803	25604.9	22948.2	11397.9	15429.9	8391.38
chi-let-7g-5p	18251.8	24415.2	23137.1	19232.4	18498.7	18246.3	17634.2	4655.52	18235	19838.9	20270.5	22296.4	20408.6	17062.4	15390.6	6167.69	10691.4	8238.46	7171.09	10102.9	4527.9
chi-let-7i-3p	12.1505	33.5463	6.57619	14.2251	18.2974	74.015	22.0958	1.60425	23.488	12.9793	5.96123	17.5587	7.94053	4.48884	1.42889	1.51251	5.79439	2.45818	0.568041	0.891966	0.158423
chi-let-7i-5p	83052.2	85161.5	89086.6	56476.1	59613.5	63257.2	43667.3	36940.5	41128	33996.8	35926.9	37489.8	35287.3	29402.7	37449.9	21327	20745.1	19314.5	6612.85	6757.54	5128.96
chi-miR-1	63112.7	39642.2	35845.2	124144	144751	39333.5	106021	77221.2	94018.1	174977	188557	175973	176050	263943	246008	445575	387500	414500	522490	578485	600355
chi-miR-100-3p	1.33862	2.2443	1.25261	0.618484	1.15078	2.30576	0.482969	0	0.584278	0.324481	0.114639	0.1641	0.147047	0.26405	0.142889	0.324109	0	0.245818	0.426031	0.356786	0.316847
chi-miR-100-5p	21119	18287.4	23813.9	7771.25	8129.11	8768.24	3609.95	3211.59	4502.79	2882.91	3179.4	2770.83	2620.52	2286.14	2632.88	1583.06	2061.96	1340.94	3188.27	3272.45	1547.32
chi-miR-101-3p	6638.42	7642.78	4781.2	9227.53	10283.5	5784.93	5524.44	1487.59	5990.72	3174.73	1937.29	3672.06	2247.76	1688.86	1658.09	2525.67	2996.97	2403.36	3591.01	4105.9	3159.6
chi-miR-101-5p	0.102971	0.118121	0.313152	0.742181	0.115078	0.922305	0.241484	0	0.467422	0.216321	0.573195	0	0.147047	0.528099	0.142889	0.216073	0.141327	0.122909	0	0.891966	0.316847
chi-miR-103-5p	1.44159	1.41745	1.77453	1.23697	0.805546	2.42105	0.965937	0.114589	0.701133	0.324481	0.114639	0.3282	0.294094	0.132025	0	0.108036	0	0	0	0	0
chi-miR-105a	19.1525	58.7061	35.8037	21.1522	35.0988	46.2305	11.229	4.46897	12.3867	3.46113	4.24165	2.7897	1.76456	3.6967	1.28601	0.216073	0.989287	0.737453	1.56211	0	0
chi-miR-105b-3p	5.35448	12.8752	4.17536	2.47394	5.7539	4.15037	1.93187	0.114589	2.1034	0.10816	0.458556	0.1641	0.147047	0.26405	0	0	0.282653	0.122909	0	0	0
chi-miR-105b-5p	4.11883	9.33155	6.78495	2.59763	3.6825	4.26566	0.603711	0.114589	1.0517	0.10816	0.687834	0.1641	0.147047	0	0	0	0.282653	0	0.14201	0	0
chi-miR-106a-3p	0.617824	1.65369	0.521919	0.989574	1.38094	2.42105	0.965937	0	0.934844	0.973444	0.343917	0.984599	0.882281	0.528099	0.428668	0	0.989287	0.245818	0	0	0
chi-miR-106a-5p	16.7842	34.1369	21.0855	21.2758	21.4045	64.4461	29.2196	1.0313	20.3329	20.9831	13.8713	24.4509	6.47006	5.67707	2.14334	0.540182	5.08776	2.45818	0.710051	1.07036	0.158423
chi-miR-106b-3p	588.272	671.872	728.704	641.12	643.516	558.917	420.424	446.897	387.844	240.981	211.968	264.529	268.802	202.13	252.771	262.744	155.318	162.977	128.945	118.988	87.4498
chi-miR-106b-5p	270.195	390.508	260.96	212.758	217.382	580.706	125.813	12.4902	156.47	66.086	39.4358	84.8396	53.9662	55.3184	20.4332	25.6046	43.1046	33.3083	29.5381	47.631	19.0108
chi-miR-107-3p	185.965	574.422	377.035	144.602	164.331	637.659	138.129	12.6048	124.568	101.563	65.4589	150.644	95.7275	72.7457	22.005	15.4492	63.8796	29.744	8.66263	26.4022	3.64374
chi-miR-10a-3p	16.1664	66.8564	54.0709	9.15356	5.63882	14.0652	10.2631	1.83342	9.69901	9.8426	7.22226	11.8152	8.82281	7.78947	5.57269	3.45716	3.67449	4.1789	2.13015	3.56786	0.950541
chi-miR-10a-5p	7508.83	14277.6	16432.9	3863.17	2924.13	2168.22	1936.34	2705.68	2058.88	2246.71	2158.2	1890.43	1218.87	1506.27	1817.55	1200.07	1070.69	1159.52	992.226	1177.75	657.141
chi-miR-10b-3p	63.224	145.525	139.457	62.5906	60.8763	117.824	70.8757	7.21911	55.2727	72.3593	62.0197	88.4498	62.2008	56.2426	27.4348	12.7483	34.7664	23.7214	23.5737	43.8847	17.1097
chi-miR-10b-5p	49721.1	61164.1	72789.6	48506	43524.6	28348.7	27096	28779.2	23041.9	26403.6	29549.5	21911.4	16481.9	19217	21008.9	17492.1	16110	13568.2	17453.8	23482.1	14474.2
chi-miR-1185-3p	32.5387	63.4309	29.645	36.8616	37.7456	87.2731	55.5414	6.3024	21.6183	9.08548	7.79546	10.9947	2.64684	0.660124	0.571558	0.324109	1.97857	1.22909	0.14201	0	0
chi-miR-1185-5p	7.7228	12.0483	6.36742	15.8332	12.7737	27.0927	17.7491	1.14589	16.4766	8.761	4.24165	9.84599	4.85255	5.01694	2.14334	2.05269	3.25051	1.84363	0.426031	0.356786	0.158423
chi-miR-1197-3p	227.771	359.914	230.584	257.66	283.667	259.744	112.773	4.46897	83.2012	16.7649	12.9542	20.6766	11.9108	11.3541	4.57246	5.07771	10.3168	5.5309	0	1.78393	0.792117
chi-miR-122	22.4476	17.0094	16.0751	1.48436	3.10711	1.84461	3.01855	1.37507	0.934844	3.35297	4.47092	15.2613	3.08798	1.0562	3.42935	1.1884	1.97857	6.02254	0	0	0.47527
chi-miR-1248-5p	1.02971	2.71678	1.35699	1.23697	0.920624	4.8421	2.17336	0.114589	0.817989	1.0816	0.458556	1.3128	0.44114	0.396075	0	0.108036	0	0.122909	0.852062	2.49751	1.10896
chi-miR-124a	2.98615	59.1786	10.334	0.742181	0.115078	3.45864	0	0.343767	0.116856	0	0	0	0.44114	0	0	0.108036	0	0.122909	0	0	0
chi-miR-125a-5p	533.697	1763.43	1353.34	921.788	705.083	2292.16	870.31	118.829	587.433	1523.12	1312.73	1297.37	1104.03	809.84	660.006	228.713	343.424	374.995	204.353	386.757	119.134
chi-miR-125b-3p	219.328	240.258	255.323	230.447	217.152	271.849	193.308	107.943	176.452	127.738	114.983	134.234	137.489	111.429	101.737	78.9745	139.348	94.394	85.0641	88.1263	47.8439
chi-miR-125b-5p	1915.56	6141.58	4522.12	3561.73	2842.77	8175.89	2776.35	342.507	2228.67	4012.21	3278.68	4019.3	3435.45	2558.64	1861.28	795.363	1484.92	1193.08	1472.5	2075.07	656.824
chi-miR-126-3p	4439.17	4682.31	5913.56	6759.91	6515.49	12527.8	11236.5	6240.86	9196.88	14393.6	12949.9	16926.6	14404.6	12837.3	15071.3	7314.81	8782.18	6596.77	16585.9	7067.4	11709.9
chi-miR-126-5p	144.674	222.067	131.002	347.341	312.667	723.779	356.431	25.095	325.326	299.28	158.66	439.623	232.334	151.961	74.4454	42.5663	145.142	70.181	45.8693	80.4553	30.4173
chi-miR-1271-3p	1.23565	1.77181	1.56576	0.742181	0.230156	3.22807	0.724453	0	0.116856	0.216321	0	0.656399	0.147047	0	0	0	0.282653	0	0	0	0
chi-miR-1271-5p	243.938	270.379	315.448	143.983	130.844	196.566	159.138	105.766	188.021	74.9552	62.249	93.3728	160.134	133.741	107.31	46.1315	93.6996	66.125	27.55	46.3822	21.704
chi-miR-127-3p	68606.8	52514.7	60342.8	110325	111305	43382.2	105826	70125.6	124714	68765.7	66500.3	63452.3	69467.4	53993.8	43648	30529.3	48231.4	38352	1937.02	3362.89	1353.73
chi-miR-127-5p	2735.73	2615.67	1911.58	3136.08	3588.71	2161.88	4200.26	1159.87	4760.46	1539.77	1390.11	1601.61	1282.84	1078.91	701.587	821.94	1458.63	1121.3	19.4554	55.4803	29.3083
chi-miR-128-3p	1523.86	2662.56	2073.9	2612.11	2592.13	4531.52	2492.96	1262.43	2208.57	3747.87	4817.82	3303.33	3527.36	3156.32	2391.97	1085.33	1872.01	1888.99	2391.45	1748.79	1935.94
chi-miR-129-3p	13.4892	13.5839	12.9436	14.1014	14.6149	7.26315	26.4425	8.47959	23.2543	10.5997	13.4128	10.0101	6.9112	4.88492	6.85869	3.45716	1.55459	2.33527	0.426031	0.178393	0.158423
chi-miR-129-5p	96.2776	67.5651	70.2504	91.9067	102.765	24.2105	43.3464	53.9714	41.0163	3.78562	3.78309	5.08709	2.35275	1.0562	0.714447	1.94465	0.565307	0.983271	0.994072	0	0.47527
chi-miR-1306-3p	4.94259	3.07114	4.48851	2.84503	2.18648	5.18797	2.2941	1.83342	1.98654	1.0816	0.687834	1.1487	1.17637	0.660124	1.28601	0.432145	0.989287	0.737453	2.55618	0.53518	0.792117
chi-miR-1307-3p	80.832	186.277	167.014	82.7532	63.0628	204.636	82.2254	42.6271	67.4257	107.295	84.3744	91.8959	63.2301	56.5066	48.4395	6.37414	18.5138	19.5425	26.5559	39.7817	16.6345
chi-miR-1307-5p	14.21	17.0094	15.762	7.6692	10.9324	18.5614	9.53863	3.89603	10.8676	4.21826	4.01237	4.75889	12.7931	8.05352	6.28714	2.59287	6.78368	4.30181	4.68634	10.1684	6.49536
chi-miR-130a-3p	59.3111	100.993	85.2816	49.6024	43.7297	167.514	69.4268	22.2303	79.3449	48.1314	35.6528	48.2453	56.7601	41.4558	24.8628	16.9617	34.9077	30.7272	10.0827	8.91966	4.7527
chi-miR-130a-5p	18.2258	9.44967	17.8496	9.27726	6.09914	13.4887	3.98449	2.29178	6.77762	4.00194	3.43917	2.9538	2.4998	2.1124	2.85779	2.16073	2.82653	1.84363	0.14201	1.42715	0.316847
chi-miR-130b-3p	44.2774	63.9034	56.9936	31.7901	33.2576	86.1202	22.458	4.69815	18.8137	10.816	7.10762	9.84599	7.64643	5.80909	3.71513	2.05269	4.2398	5.40799	0.994072	0.713573	1.10896
chi-miR-130b-5p	92.5706	194.899	194.154	132.727	120.832	159.905	68.4608	20.7406	48.7288	49.213	40.8115	35.4456	26.6155	24.0285	23.291	6.80629	11.7301	8.11199	8.66263	7.31412	5.54482
chi-miR-133a-3p	3970.86	5475.02	3205	7979.8	8694.61	9842.15	11240.4	1476.59	10595.3	21268.5	16705.2	24062.1	24855.3	27993.2	13448.2	9155	21994	14251	12225.5	52693.1	8236.91
chi-miR-133a-5p	86.7013	157.101	72.2337	285.369	279.179	185.383	334.697	29.9077	297.514	481.098	384.27	631.948	616.126	716.499	213.048	216.289	770.372	429.321	463.663	849.509	324.451
chi-miR-133b	1188.69	1376.94	863.046	1531.12	1533.3	2186.67	1871.75	218.865	1919.47	1177.54	859.908	1320.51	1605.75	1586.54	911.921	609.325	1441.11	950.946	452.729	1805.87	274.073
chi-miR-134	104.103	103.592	102.505	106.256	92.4077	86.3508	65.2008	31.512	60.8817	18.9281	14.5592	22.974	12.3519	8.18554	4.28668	1.51251	8.05562	4.79345	0.568041	0.53518	0.47527
chi-miR-1343	20.6971	25.6322	22.2338	15.4621	12.4284	34.7017	15.0928	6.3024	15.0744	21.7403	18.113	17.2305	21.4688	13.0705	13.4316	4.32145	8.4796	5.89963	6.9585	8.56287	2.85162
chi-miR-135a	56.325	92.3705	79.2274	14.3488	11.9681	103.183	10.5046	2.17719	7.01133	6.81411	7.22226	6.89219	2.05866	1.45227	1.14312	1.29644	0.565307	0.614544	0	0	0
chi-miR-135b-5p	6.17824	18.0725	10.7515	0.37109	0.460312	6.57142	0.482969	0.114589	0.116856	0.10816	0.114639	0	0.147047	0.132025	0	0	0.282653	0	0	0	0
chi-miR-136-3p	3451.99	3421.37	2585.38	5259.59	5557	3410.57	6725.58	451.252	7246.1	2267.91	1709.15	2799.87	2889.62	2688.82	1458.19	1162.79	2380.22	1416.28	73.5613	254.924	68.5974
chi-miR-136-5p	1239.66	545.364	567.431	207.44	171.927	1401.33	3181.92	849.563	2939.27	1104.32	1023.84	1427.67	1692.8	1798.97	1985.59	653.62	1781.56	1290.05	179.359	106.144	158.265
chi-miR-1388-3p	7.41389	6.96913	10.6472	8.41138	8.28562	14.2957	7.60676	1.83342	7.71247	6.59779	6.64907	14.1126	9.85214	7.92149	5.00113	3.34913	2.82653	5.28508	9.23067	32.4676	2.85162
chi-miR-1388-5p	21.7268	13.5839	24.1127	18.0597	18.2974	15.218	14.0061	31.7412	15.3081	13.0874	13.6421	14.4408	13.8224	17.4273	16.1465	17.3938	12.8607	14.6262	56.5201	58.3346	41.3485
chi-miR-140-3p	5660.09	20073.6	9046.01	1270.86	1177.48	22233.2	997.089	576.154	1003.32	818.775	658.716	830.017	1373.27	1296.35	1024.52	1260.35	1795.41	1378.67	979.303	1502.78	1310.8
chi-miR-140-5p	116.872	790.937	217.014	35.3773	30.1504	1541.06	45.6405	5.2711	39.614	67.6003	50.7851	71.7116	49.7018	49.7734	26.1488	16.0974	46.3551	34.7832	39.6209	25.6886	26.932
chi-miR-143-3p	11377.4	11080.9	12192.7	14444.4	16235.3	13299.4	14275.1	19652.6	14105.9	9608.54	9458.87	11791.2	14630.3	12466.8	10238.2	8484.42	15166.6	10507.1	17921.8	13272.8	16046.6
chi-miR-143-5p	59.3111	95.796	97.4946	77.3105	93.0981	135.118	95.99	12.4902	94.5361	58.2985	52.2754	74.9936	62.4949	53.6021	31.5786	54.0182	80.4149	69.9352	34.6505	40.6737	19.3277
chi-miR-144-3p	1.13268	2.36242	1.87891	0.247394	1.49601	7.49373	7.60676	1.60425	3.1551	1.94689	2.86598	5.41529	1.32342	0.792149	1.57178	0.432145	1.97857	0.491636	0.710051	0.356786	0.47527
chi-miR-144-5p	29.0377	39.6886	34.6555	22.2654	55.2375	108.601	52.1606	2.0626	48.8456	30.1768	43.7921	50.8709	28.8212	17.9554	5.85847	4.53753	34.625	7.62035	0.852062	4.28144	0.158423
chi-miR-145-3p	38.8199	60.0054	62.1084	48.1181	52.3605	81.8546	80.7765	19.8239	68.1268	147.423	169.322	180.674	144.547	157.638	90.8777	88.2657	148.676	139.624	95.9989	123.091	52.5966
chi-miR-145-5p	323.946	562.492	457.515	733.522	724.646	812.32	762.608	134.413	606.13	951.596	1062.02	1312.63	784.642	1161.16	509.83	370.457	977.98	721.721	560.088	1193.81	230.031
chi-miR-1468-5p	46.6457	53.0363	65.8662	112.193	118.991	86.9273	114.343	165.123	113.934	208.209	229.164	262.067	230.128	219.293	291.209	143.796	137.652	129.546	332.588	222.813	201.039
chi-miR-146a	60.0319	30.2389	36.8475	30.0583	32.7972	117.248	21.8543	2.63555	21.5014	11.2487	6.53443	15.9177	9.70509	9.63781	5.85847	3.13305	5.08776	6.26835	15.6211	21.4072	13.1492
chi-miR-146b-3p	0.514853	1.53557	5.21919	1.73176	1.38094	8.7619	1.56965	0.343767	0.701133	0.540802	0.458556	0.492299	0.588187	1.0562	0.714447	0.972327	0.282653	0.983271	0	0.178393	0.158423
chi-miR-146b-5p	43.1447	133.949	276.722	88.8143	120.257	430.716	97.4389	21.7719	38.6792	50.1865	36.1113	48.0812	25.7332	23.8965	33.0075	13.2885	18.7964	19.1738	13.207	8.20609	6.33694
chi-miR-147-3p	0.926736	0.826846	0.313152	0.247394	0.115078	1.15288	0.965937	0.114589	0.350567	0.216321	0.229278	0.656399	0.44114	0.132025	0	0.324109	0.565307	0.122909	0.852062	0.356786	0.158423
chi-miR-148a-3p	151798	95332.8	126749	61632.7	67401.7	118899	65880.7	265852	59455.9	41802.6	50167.9	36225.5	77368.2	54881.1	123467	63240.1	55724.1	46908.1	70899	13019.3	65444.1
chi-miR-148a-5p	183.082	172.811	185.595	115.162	115.193	186.652	76.792	56.2632	57.9604	33.5297	29.233	25.5996	31.1739	19.8037	22.005	17.2858	25.0148	14.7491	21.5856	13.0227	10.2975
chi-miR-148b-3p	3366.94	4045.88	4051.56	2490.02	2539.43	2128.8	1352.67	447.126	1322.45	846.139	735.524	812.458	986.096	713.066	445.815	537.913	892.054	619.338	165.016	430.82	131.016
chi-miR-148b-5p	22.9625	38.5074	38.2045	29.8109	22.9005	41.619	28.8574	6.07322	26.0588	11.8977	9.9736	14.1126	13.9694	12.1463	7.71603	6.69825	8.62093	7.86617	3.97629	5.70858	3.01005
chi-miR-150	3.19209	4.37047	5.11481	4.57678	5.86898	28.015	16.7832	4.46897	13.0878	68.4656	53.995	58.0913	67.0534	58.223	58.156	34.3555	40.2781	25.3192	71.8572	94.9052	31.6847
chi-miR-151-3p	2908.92	1929.39	3403.54	2102.6	2085.1	1688.63	1417.51	11194.8	1275.71	1195.82	1268.83	1247.16	1720.01	1309.69	2924.23	1394.86	1121	1060.46	5192.46	1076.07	5056.72
chi-miR-151-5p	124.389	152.848	146.659	96.4835	108.864	241.068	90.1944	15.3549	106.806	65.5452	50.4412	71.3834	84.1108	80.2711	40.4377	38.0288	57.2373	46.7054	56.0941	80.0986	32.9521
chi-miR-153	0.514853	2.00805	0.313152	0	0.230156	1.03759	0.120742	0	0.817989	0.10816	0.114639	0	0	0	0	0	0	0	0.284021	0	0
chi-miR-154a-3p	237.553	204.113	172.129	205.831	226.704	258.015	248.97	33.3454	249.954	123.411	90.221	90.0908	37.791	31.5539	23.7196	6.91432	19.9271	11.5534	0.710051	1.78393	0.158423
chi-miR-154b-3p	77.331	82.8027	65.9706	66.92	55.4676	93.614	27.0462	1.48966	27.6948	4.21826	3.55381	4.2666	2.79389	1.45227	0.428668	0.432145	2.68521	0.614544	0.14201	0	0
chi-miR-154b-5p	234.67	246.518	229.645	407.457	361	361.544	414.146	97.2861	361.317	432.317	355.61	457.838	306.74	297.452	224.051	108.36	209.729	176.866	10.0827	12.3091	9.98068
chi-miR-155-5p	224.064	286.561	272.546	248.383	216.692	438.556	219.509	53.3985	207.185	204.207	226.068	219.894	110.432	93.0775	84.1619	45.3753	58.6506	55.5548	37.9167	25.1534	21.3872
chi-miR-15a-5p	18.3288	19.8443	14.6137	7.91659	9.20624	52.3408	12.0742	0.229178	11.1013	5.94883	4.24165	7.54859	7.94053	6.73327	4.28668	2.48484	8.33827	2.21236	5.11237	12.4875	3.96059
chi-miR-15b-3p	9.4733	9.56779	7.93318	9.64835	8.63085	14.7569	3.01855	0.802123	2.1034	2.05505	2.17814	4.92299	1.32342	2.1124	1.00023	0.540182	0.706633	0.122909	0.568041	1.78393	0.158423
chi-miR-15b-5p	42.4239	59.4148	63.0479	35.2536	36.2496	60.2957	22.941	3.20849	20.8003	14.9261	9.85896	14.2767	14.2635	11.7502	9.4307	3.88931	6.92501	5.16217	5.25438	9.09805	3.16847
chi-miR-16a-3p	3.60397	5.0792	4.07097	3.7109	2.87695	6.802	3.1393	0.114589	3.03824	0.757123	1.26103	0.656399	0.588187	0.26405	0.142889	0.432145	0.565307	0.122909	0.14201	0.356786	0
chi-miR-16a-5p	706.379	908.35	849.163	526.206	501.97	1745	701.512	72.1911	563.361	812.177	742.517	846.755	767.879	666.593	363.939	193.061	405.042	272.735	532.964	757.279	471.944
chi-miR-16b-3p	4.11883	8.03222	3.96659	6.06114	9.32132	10.4912	3.01855	0.114589	3.1551	1.94689	1.83423	2.9538	0.882281	1.84835	0.142889	0.432145	0.282653	0.491636	0.14201	0.53518	0
chi-miR-16b-5p	613.911	788.339	812.942	290.811	298.512	727.007	298.595	47.0961	270.754	305.121	274.561	289.472	211.306	186.947	133.173	75.5174	132.282	82.226	122.839	163.051	92.9946
chi-miR-17-3p	2.36833	4.01611	3.44467	1.36066	1.38094	6.45614	1.56965	0	1.63598	1.18977	1.03175	1.641	0.735234	0.396075	0.285779	0.216073	0.989287	0.245818	0.284021	0.53518	0.158423
chi-miR-17-5p	409.823	842.556	482.88	387.789	343.278	1357.06	224.822	12.7194	218.987	178.032	101.914	184.612	95.4334	127.8	47.2964	29.1698	99.3526	69.6893	30.6742	61.0105	16.6345
chi-miR-1814	4.2218	6.61477	5.42796	2.72133	4.94836	4.15037	1.93187	0.687534	2.68768	1.51425	0.573195	1.9692	2.94094	1.32025	1.57178	0	1.41327	0.245818	0.284021	0.891966	0.158423
chi-miR-181b-3p	5.04556	7.32349	6.4718	2.96872	1.95633	2.30576	2.53559	0.343767	2.33711	0.324481	0.687834	0.820499	0.294094	0	0.571558	0.108036	0.565307	0	0	0.178393	0
chi-miR-181b-5p	469.134	838.304	660.959	384.202	363.647	849.212	286.28	44.4605	271.339	216.429	189.728	202.991	187.926	197.113	100.594	52.3976	144.436	99.9249	29.8222	52.4476	9.98068
chi-miR-181c-3p	28.5229	56.698	46.5552	17.4412	14.6149	30.8972	14.6098	1.48966	12.3867	8.65284	5.73195	8.20499	6.9112	5.14897	4.0009	3.99734	4.52245	3.19563	0.426031	1.78393	0.158423
chi-miR-181d	95.0419	208.129	158.977	64.446	59.8406	124.857	52.0399	6.76075	57.4929	45.7519	44.48	41.5173	33.2326	36.967	22.2908	9.5072	19.5031	13.8887	4.82835	7.67091	3.32689
chi-miR-182	325.49	1080.81	822.441	102.297	21.4045	375.955	49.0213	14.209	13.4384	7.46307	5.61731	7.38449	4.85255	3.03657	2.7149	1.94465	3.81582	6.63708	91.0286	2.14072	3.01005
chi-miR-183	103.589	528.473	373.59	22.8839	3.56742	176.16	25.9596	2.75014	2.68768	4.86722	2.52206	2.6256	2.2057	1.98037	2.14334	1.40447	1.83725	5.28508	11.6448	0.713573	0.950541
chi-miR-1839	0.102971	0.236242	0.313152	0.37109	0.690468	0.461153	0.482969	0	0.350567	0.216321	0.229278	0	0.294094	0.132025	0.571558	0.216073	0.141327	0.122909	0	0.53518	0.158423
chi-miR-184	0.720795	3.18926	1.77453	0.123697	0.115078	2.07519	2.05262	0.687534	0.116856	0.324481	0	0	0.147047	0.26405	0.142889	0.216073	0.42398	0.491636	0.568041	0.53518	0.47527
chi-miR-186-3p	0	0.118121	0	0	0	0.576441	0.120742	0	0.116856	0	0	0	0	0	0	0	0	0	0.14201	0.356786	0
chi-miR-186-5p	627.709	1191.49	888.203	639.76	538.22	1833.08	791.827	164.894	652.054	691.145	555.885	692.173	481.284	470.14	460.818	472.335	394.584	507.737	426.457	461.682	322.233
chi-miR-187	2.36833	3.30738	3.54905	2.22654	2.87695	6.91729	5.19191	1.83342	6.89448	3.46113	3.32453	2.9538	1.76456	1.18822	0.714447	0.540182	0.84796	0.491636	0.284021	0	0
chi-miR-188-3p	1.23565	2.12618	1.14822	0.865878	1.26586	2.65163	0.965937	0	1.86969	0.432642	0.229278	0.820499	0.44114	0.396075	0.142889	0	0.282653	0	0	0	0
chi-miR-188-5p	63.8418	78.7866	55.741	38.2223	34.1782	155.063	51.4362	8.13582	46.2748	17.6302	11.2346	17.0664	8.52872	5.80909	3.14357	1.1884	7.20766	2.704	2.27216	6.06537	1.26739
chi-miR-18a-3p	4.63368	4.13423	4.80166	2.84503	1.84125	8.30075	2.89781	1.14589	1.40227	0.865284	0.802474	1.4769	1.17637	0.924174	0.857337	0	0.141327	0	0.14201	0.178393	0
chi-miR-18a-5p	48.8081	89.2994	43.6325	32.9033	31.3012	141.228	18.715	1.37507	18.2295	5.7325	4.01237	7.38449	2.4998	2.37645	1.14312	0.432145	2.26123	1.22909	0.568041	0.891966	0
chi-miR-18b-5p	1.64753	2.48054	1.14822	0.618484	1.38094	6.34085	1.56965	0.229178	0.934844	0.216321	0	0.820499	0.147047	0.132025	0	0	0	0	0	0	0
chi-miR-190a-5p	50.7645	33.4282	21.8162	19.2967	16.8014	39.3133	22.2166	1.71884	27.5779	11.2487	4.81484	12.7998	4.7055	8.84566	6.7158	8.96701	10.0342	9.34108	6.67448	9.81163	4.59428
chi-miR-190b	5.45745	3.77987	2.29645	8.41138	3.6825	3.45864	2.41484	0.572945	2.57082	4.21826	1.83423	3.7743	7.20529	5.80909	9.4307	3.88931	9.32756	5.89963	8.94665	15.5202	8.0796
chi-miR-191-3p	1.85347	3.07114	4.48851	3.7109	2.87695	7.14786	4.22598	0.343767	2.68768	3.67746	4.01237	4.59479	4.4114	3.6967	2.42912	1.62054	2.96786	0.614544	2.55618	3.74626	1.90108
chi-miR-191-5p	661.175	790.229	720.666	876.515	843.982	1345.99	849.059	260.461	891.374	1145.09	1145.36	1109.97	1163.43	1183.87	969.076	464.124	715.537	660.881	764.583	852.898	334.115
chi-miR-192-5p	374.504	402.91	391.753	402.015	372.853	384.601	296.422	97.9736	287.932	146.557	142.382	155.895	219.247	192.756	161.322	91.1826	154.611	133.848	138.886	147.353	92.2025
chi-miR-193a	29.7585	44.5316	36.5344	19.0493	23.3608	127.048	60.8541	11.2297	50.7153	121.897	106.958	125.044	130.578	137.306	88.8772	104.903	182.311	129.423	152.093	257.421	123.412
chi-miR-193b-3p	30.2734	45.1222	37.1607	19.7915	23.9362	128.316	63.3896	11.8027	52.8187	130.333	114.639	134.234	138.665	144.435	96.4504	112.682	189.378	136.552	157.063	263.308	129.749
chi-miR-193b-5p	0.823765	0.590604	0.939455	0.247394	0.230156	1.49875	1.08668	1.37507	0.584278	7.78755	7.56618	6.56399	7.79348	7.12934	11.574	11.5599	12.7194	16.8385	31.3843	18.7313	31.8431
chi-miR-194	107.501	174.228	114.927	125.429	113.352	375.724	126.055	10.5422	141.395	94.8567	71.3055	93.0446	97.6391	85.156	41.1522	17.0697	49.8883	44.8617	40.7569	55.4803	24.3972
chi-miR-195-3p	0.617824	0.472484	0.939455	5.31896	5.7539	1.9599	19.4395	46.1794	22.7868	47.6988	45.8556	51.3632	39.4085	35.9108	50.8686	20.959	30.2439	23.8443	24.9938	12.8443	21.2287
chi-miR-195-5p	0	0.118121	0.104384	0.247394	0	0.230576	0.724453	0.343767	1.40227	1.51425	1.14639	3.1179	1.91161	1.18822	0	0.432145	0.989287	0.737453	0.852062	1.78393	0.792117
chi-miR-196a	227.05	554.814	1114.09	204.842	95.1695	378.376	91.0396	10.5422	10.2833	65.3289	41.8433	79.0961	87.0517	60.5994	54.8696	21.0671	32.9291	11.7993	8.23659	31.0404	18.8524
chi-miR-196b	215.003	440.827	641.543	223.891	131.649	734.847	203.209	20.1677	14.9575	173.273	135.389	171.813	148.076	128.724	85.0192	41.4859	65.5756	20.8945	4.97036	45.6687	15.3671
chi-miR-197-3p	85.8776	97.2135	114.196	74.2181	47.8725	197.95	66.5289	42.0542	75.8393	86.2039	70.847	63.1784	70.7295	61.9197	61.8711	27.2252	31.5158	30.2356	41.467	77.0659	26.1399
chi-miR-199a-3p	22340.7	57733.8	38909.6	23427.2	22199.8	78963	18505.1	1486.33	23163.9	12305.3	8425.63	17456.8	19441.6	9809.84	5292.91	2686.43	7446.08	4315.45	1186.5	2945.09	655.24
chi-miR-199a-5p	20192.3	33509.4	31349.3	10113.4	9023.27	30691.7	9846.4	1449.9	11944.4	5404.99	3657.67	6960.29	5842.46	4246.18	2911.66	1140.54	3068.91	1842.4	224.234	765.485	164.919
chi-miR-199b-5p	17347.8	23910.7	22306.4	12418.9	9984.4	16384.1	7230.04	703.691	6563.31	2684.22	1557.14	2795.28	3056.66	2190.95	1240.42	1113.64	2209.64	1232.65	271.098	703.048	138.937
chi-miR-19a	18.3288	40.9879	14.8225	21.6469	23.3608	51.3032	23.3032	1.0313	13.6721	8.97732	7.3369	10.6665	1.61752	2.6405	0.714447	0.864291	1.27194	1.47491	1.27809	0.713573	1.90108
chi-miR-19b-3p	307.47	529.182	256.262	342.393	382.289	401.318	223.132	22.0011	172.011	100.048	62.7076	108.306	18.5279	23.1043	9.57359	15.1251	31.6572	13.6429	18.4613	13.0227	10.456
chi-miR-200a	26.5664	39.2161	31.6283	3.09242	1.38094	463.112	6.8823	1.48966	1.63598	3.02849	3.20989	4.1025	2.4998	3.03657	1.28601	0.216073	4.09847	2.94981	0.994072	1.24875	0.158423
chi-miR-200b	58.6933	50.0833	52.5051	4.70048	3.91265	366.27	5.31266	3.43767	2.57082	10.0589	6.87834	7.38449	7.79348	5.80909	4.14379	2.05269	10.3168	5.40799	2.27216	1.07036	0.158423
chi-miR-200c	15.6515	18.1906	17.6409	0.494787	0.345234	170.05	3.62227	1.48966	1.28541	1.40609	0.687834	0.820499	1.47047	0.528099	0.714447	0.648218	1.69592	0.122909	0.852062	0.356786	0.316847
chi-miR-202-5p	2.88318	2.00805	1.35699	2.35024	2.64679	3.68922	1.32816	0	0.817989	0.865284	0.802474	1.1487	0.735234	0.660124	0	0.324109	0.706633	0.491636	0	0	0
chi-miR-204-5p	9.78221	19.6081	36.3256	7.5455	4.60312	42.5413	5.91637	1.26048	4.44051	8.22019	6.64907	5.41529	5.88187	5.80909	6.57291	5.18574	3.10919	4.05599	6.24845	2.6759	3.48532
chi-miR-206	45839.8	42780.7	38364.8	79524.4	66819.3	34245.8	87370.7	54263.4	74718.6	113968	99048.7	105013	88591.4	111290	104541	131889	82730.4	129246	120954	94692	103898
chi-miR-208b	9.88519	16.4188	4.27974	9.27726	14.1546	18.9073	11.5912	0.687534	6.54391	6.70595	1.60495	4.4307	2.2057	1.45227	0.857337	0.972327	1.55459	1.47491	8.52062	8.74127	6.65379
chi-miR-20a-3p	3.501	7.08725	3.54905	3.21612	3.6825	10.3759	2.77707	0	1.86969	1.94689	1.03175	3.1179	0.735234	0.528099	1.14312	0.108036	1.13061	0.491636	0	0.178393	0
chi-miR-20a-5p	673.428	1445.21	777.973	674.024	635.116	1984.92	442.399	11.3443	364.356	317.559	188.811	333.779	178.368	268.671	95.8788	79.6228	215.382	154.742	46.7214	99.9002	31.2094
chi-miR-20b	33.6714	54.2175	47.7034	40.2015	35.6742	101.223	41.6561	2.52096	30.3824	29.0952	17.0812	35.9379	8.08758	9.10971	3.57224	2.05269	5.37041	3.56436	0.710051	0.713573	0.47527
chi-miR-211	2.88318	2.8349	4.48851	3.33981	3.10711	5.53383	2.41484	0.687534	1.63598	0.865284	1.03175	1.1487	1.47047	0.396075	2.00045	0.972327	0.565307	0.491636	1.70412	1.07036	0.47527
chi-miR-214-3p	2115.22	2747.14	2594.77	908.553	923.501	3372.29	443.969	96.2548	498.973	216.97	166.685	210.868	211.453	141.135	120.313	78.4344	128.325	105.579	63.3366	63.508	46.2597
chi-miR-214-5p	108.325	207.538	196.45	51.7053	47.9875	320.962	63.7519	31.8558	51.0659	45.3192	45.6264	51.1991	42.0554	19.8037	27.7206	8.3188	13.85	8.11199	25.1358	7.8493	15.6839
chi-miR-215-5p	0.411883	0.590604	1.87891	0.618484	1.84125	0.922305	0.241484	0.114589	1.0517	0.10816	0.687834	0.3282	0.588187	1.0562	2.42912	1.51251	0.706633	1.96654	0.710051	0.356786	0.633694
chi-miR-21-5p	17372.9	17370.4	18032.8	14394	15878.8	16831.1	11443.8	2773.74	12941.9	8492.43	6572.6	6691.99	4473.02	4157.73	3160.14	1795.35	3294.89	1846.09	8507.27	3017.52	3100.98
chi-miR-216b	4.11883	3.18926	3.02713	0.742181	0.57539	4.61153	1.32816	0.572945	0.817989	0.324481	0.229278	0	0.294094	0.26405	0	0	0	0	0.284021	0	0
chi-miR-217-5p	10.0911	11.4577	9.0814	2.84503	2.18648	10.3759	1.56965	0.343767	2.45397	0.324481	0.114639	0	0	0.132025	0	0.540182	0.141327	0.368727	0.14201	0	0
chi-miR-218	2108.53	1544.78	3077.86	296.872	389.309	1146.08	267.565	428.678	316.679	179.763	143.987	162.295	201.454	206.619	171.467	154.816	237.57	151.792	255.334	93.4781	115.015
chi-miR-221-3p	58.0755	140.209	118.163	39.9541	38.321	227.002	42.0183	4.35438	50.5985	66.4105	35.6528	73.1885	36.6147	30.6298	15.7178	11.6679	21.4817	17.0843	14.6271	21.5856	7.4459
chi-miR-221-5p	19.9763	18.1906	22.7557	6.18484	6.44437	13.9499	6.39934	2.75014	7.01133	6.70595	4.47092	4.2666	4.99959	3.96075	5.71558	7.02236	5.08776	7.00581	2.41417	3.38947	1.58423
chi-miR-222-3p	17.402	39.3343	44.2588	17.1939	11.738	79.203	14.0061	5.2711	14.4901	27.6891	22.5839	23.6304	14.2635	9.50579	9.71648	4.7536	5.79439	5.65381	4.26031	4.99501	2.85162
chi-miR-223-3p	1.23565	2.59866	1.77453	1.36066	0.920624	7.03258	1.20742	0.458356	0.701133	0.540802	1.03175	1.1487	1.17637	2.6405	2.28623	2.91698	0.565307	1.22909	1.4201	3.21108	0.950541
chi-miR-22-3p	74.8597	183.914	112.108	71.6204	86.0784	247.524	203.571	39.877	140.811	193.932	157.399	217.432	212.924	195.529	83.3046	69.1432	154.187	72.2704	1230.8	1155.1	579.355
chi-miR-224-3p	0.926736	1.77181	1.56576	1.85545	2.30156	3.57393	1.81113	0.229178	2.1034	0.540802	0.229278	0.820499	0.44114	0.528099	0	0.216073	0.141327	0	0	0	0
chi-miR-224-5p	1081.71	1152.39	1418.47	1344.21	1509.94	1595.13	978.495	322.11	1093.53	616.731	600.136	573.529	564.513	470.801	779.891	194.465	327.878	315.507	85.9162	99.7218	50.2202
chi-miR-22-5p	6.48715	8.62282	9.60332	3.8346	3.91265	12.5664	10.7461	8.25041	7.94618	19.1444	18.3423	21.8253	24.8509	19.1436	15.575	10.5876	15.6873	10.6931	106.792	56.5507	74.459
chi-miR-2318	1.33862	0.944967	1.04384	0	0.345234	0.461153	0.120742	0	0.233711	0	0.114639	0	0	0	0	0.108036	1.97857	0.245818	0	0	0
chi-miR-2332	0.102971	0.118121	0.208768	0	0.345234	0	0.362227	0	0.350567	0	0	0.3282	0	1.0562	0.285779	0.108036	0	0	0.284021	0.356786	0.158423
chi-miR-23a	885.033	930.911	978.703	638.647	567.45	731.849	887.214	185.863	818.456	882.806	511.978	1084.04	799.199	556.353	418.523	298.612	518.245	354.715	265.985	340.909	157.156
chi-miR-23b-3p	859.702	883.426	953.338	601.043	483.788	885.759	826.118	272.837	831.194	960.465	586.379	974.589	1089.76	993.223	857.337	453.536	846.123	650.188	340.683	511.275	249.992
chi-miR-23b-5p	1.02971	0.826846	0.835071	1.36066	1.0357	1.15288	0.965937	0.458356	0.934844	0.973444	1.49031	1.4769	2.35275	2.37645	0.571558	0.324109	1.41327	1.352	0.710051	1.24875	0.316847
chi-miR-2404	1.13268	1.65369	2.08768	1.11327	0.805546	4.26566	1.20742	0.229178	0.467422	0.648963	0.687834	0.656399	1.02933	0.132025	0.285779	0	0.141327	0.122909	0	0	0
chi-miR-2411-3p	1.02971	1.18121	1.14822	0.494787	0.115078	0.461153	0.362227	0.458356	0.584278	0.10816	0.573195	0.656399	0.44114	0.26405	1.57178	0.972327	0.84796	0.737453	0.426031	0.356786	0.316847
chi-miR-2411-5p	3.80992	2.95302	4.48851	2.72133	1.84125	2.99749	2.17336	2.97932	1.40227	1.83873	1.03175	0.984599	1.76456	2.1124	2.00045	1.08036	1.13061	1.352	2.13015	1.60554	1.58423
chi-miR-24-3p	618.03	965.756	862.315	537.215	497.482	1848.88	1160.82	378.258	924.561	1489.91	1127.36	1362.19	1568.25	1228.1	868.768	398.222	987.025	753.063	1587.25	1271.23	1341.21
chi-miR-24-5p	7.20795	7.9141	6.15865	2.47394	2.18648	15.218	12.6779	7.67747	12.3867	11.2487	12.0371	13.128	21.91	18.6155	36.151	13.0724	17.6658	21.632	45.4433	19.0881	30.4173
chi-miR-2483-3p	3.08912	4.25235	3.54905	2.72133	1.61109	6.57142	1.32816	0.916712	1.75283	0.973444	0.573195	0.820499	0	0.528099	0.285779	0.108036	0.282653	0.491636	0.284021	0	0
chi-miR-2483-5p	6.28121	7.08725	8.97701	7.91659	5.17851	12.3358	2.17336	1.0313	3.03824	1.40609	1.26103	1.1487	1.61752	1.32025	2.57201	0.648218	1.27194	0.614544	0.426031	0.891966	0.316847
chi-miR-25-3p	2417.85	3220.33	3418.89	3387.93	3247.85	2816.6	1758.49	592.425	1933.84	1435.4	1248.76	1346.77	1824.12	1451.09	1588.22	773.108	1045.25	1057.02	875.067	909.27	524.223
chi-miR-25-5p	1.54456	4.37047	2.81837	3.9583	1.72617	3.45864	2.65633	0.458356	1.51912	3.24481	3.20989	2.2974	2.35275	1.5843	1.57178	0.108036	0.706633	0.860362	0.14201	0.713573	0.316847
chi-miR-26a-3p	0.720795	1.18121	0.626303	0.742181	0.115078	2.07519	0.482969	0	0.350567	0.757123	0.458556	0.492299	0.882281	0.26405	0.142889	0.108036	0.141327	0	0.710051	0.713573	0
chi-miR-26a-5p	37313.6	29666.6	33222.1	18557.2	17764.7	30410	18658.3	7423.54	21465.2	32261.2	27663.4	30323	48515.7	46653.8	38656.2	23624.9	33543.6	34932.8	43255.5	34876.6	30120
chi-miR-26b-5p	2479.43	2283.28	2393.73	1369.82	1393.83	2781.44	1862.93	345.486	2121.05	2832.72	2349.07	3491.72	3577.21	3488.76	3399.2	1687.53	2488.48	2689.25	1583.84	1446.06	940.877
chi-miR-27a-3p	156.001	282.427	210.855	175.402	165.482	504.616	322.865	35.7518	315.977	368.827	220.336	529.878	548.926	317.784	218.907	69.2513	277.283	169.368	276.778	324.676	147.017
chi-miR-27a-5p	29.4496	11.1034	21.3987	15.8332	15.0752	7.95488	9.05566	14.209	9.11473	7.13859	12.4957	3.6102	33.0855	8.31757	22.5765	6.91432	8.19695	6.75999	15.9051	21.5856	12.0402
chi-miR-27b-3p	6413.32	11320.6	8434.84	8917.3	7499.18	13577.9	10009.4	1614.33	12021.5	12961.2	7834.21	16297.6	21393.7	15360	11584.8	2831.42	12380.9	8256.04	5405.05	11684	2939.23
chi-miR-27b-5p	6.07527	8.85907	7.30687	6.80332	4.83328	7.60902	7.00305	2.97932	5.60907	8.65284	8.48329	7.05629	11.3226	11.2221	12.8601	3.02502	4.52245	5.89963	10.3667	10.7036	5.3864
chi-miR-28-3p	242.29	257.149	309.394	236.013	200.926	289.489	150.203	216.573	146.42	154.129	140.204	150.315	181.603	147.736	159.036	263.717	140.761	198.375	189.868	186.421	167.137
chi-miR-28-5p	50.8675	84.2202	88.6219	55.5399	51.555	127.278	60.7333	13.4069	52.8187	55.27	43.4482	58.2554	67.6415	80.6672	41.8666	27.2252	46.7791	33.3083	101.963	98.8298	69.8648
chi-miR-296-3p	27.1843	73.8255	60.4383	77.8053	60.3009	119.784	45.2783	27.8451	29.3307	56.1353	50.8998	57.599	44.2611	30.3657	26.4345	9.39916	38.0169	23.5985	2.55618	6.77894	4.27743
chi-miR-29a-3p	7.31092	16.7732	14.8225	8.90617	8.05546	75.2832	18.2321	1.48966	18.58	35.3685	20.979	30.5226	95.5804	77.8947	32.293	30.4662	71.5113	66.125	299.784	614.386	100.599
chi-miR-29a-5p	0.102971	0.118121	0.208768	0	0.230156	0.461153	0.362227	0	0.116856	0.10816	0.114639	0	0.147047	0.396075	0.571558	0.108036	0.706633	0.245818	7.38453	2.6759	1.74266
chi-miR-29b-3p	2.26536	4.60671	2.50521	1.23697	0.920624	8.41603	1.69039	0.458356	3.85623	1.0816	2.17814	1.641	4.26436	5.14897	3.71513	2.48484	3.81582	4.54763	26.8399	22.4775	7.4459
chi-miR-29b-5p	0.308912	0.590604	0.208768	0.247394	0.345234	0.461153	0.241484	0	0.584278	0.216321	0.229278	0.492299	0.588187	0.396075	0	0.216073	0.141327	0.491636	0.710051	1.96233	0.316847
chi-miR-29c-5p	1.95644	1.88993	1.98329	0.742181	1.49601	2.07519	1.20742	3.20849	1.63598	3.46113	2.6367	1.641	5.73483	4.48884	7.71603	7.02236	4.94643	8.48071	277.062	41.2088	112.164
chi-miR-301a-3p	10.9149	23.7423	8.35071	10.0194	11.738	34.01	10.8668	0.343767	9.69901	3.46113	2.52206	4.59479	0.147047	1.5843	0.714447	0.324109	0.565307	0.368727	0	0.178393	0
chi-miR-301a-5p	20.2852	44.5316	36.1168	14.8436	14.9601	34.1253	12.6779	1.0313	10.4001	8.32836	9.28577	8.69729	6.76415	5.41302	5.28691	0.972327	2.82653	2.45818	0.426031	1.42715	0.633694
chi-miR-301b	6.89904	11.694	7.62002	3.7109	4.02773	14.7569	5.91637	0.802123	3.50567	2.27137	1.03175	2.7897	0.147047	0.528099	0	0.108036	0.141327	0	0	0	0
chi-miR-30a-3p	211.708	152.494	195.093	241.704	166.863	133.504	218.302	185.176	151.328	225.515	201.65	169.843	300.123	214.276	210.905	147.037	208.881	147.982	151.525	184.102	109.312
chi-miR-30a-5p	15029.8	9604.76	8458.44	12842.9	11247.6	9898.41	12778.4	3171.48	12600.3	6306.19	4368.67	5156.84	5196.19	5709.81	4876.39	4354.84	5632.72	4696.23	1597.62	3353.44	1866.86
chi-miR-30b-3p	1.85347	3.30738	1.77453	3.21612	3.22219	6.34085	4.22598	0.343767	4.32366	5.1917	5.2734	5.25119	12.2049	8.58161	5.14402	3.34913	6.64235	7.25162	5.25438	9.99002	3.96059
chi-miR-30b-5p	561.293	682.502	472.755	630.483	625.679	1256.87	583.788	52.138	808.173	676.868	475.867	608.81	906.397	1271.27	527.548	310.28	996.212	527.402	336.138	917.833	197.079
chi-miR-30c-3p	4.2218	4.37047	5.11481	4.20569	4.25789	3.68922	5.31266	1.37507	5.14164	4.32642	3.43917	5.41529	4.85255	7.39339	3.71513	2.91698	5.51174	5.40799	3.97629	6.60055	3.32689
chi-miR-30c-5p	1411.93	2225.04	1789.35	1976.43	1808.91	2508.32	1572.67	171.998	1386.02	1940.51	1592.91	1730.92	1753.68	1712.36	1127.25	420.909	1078.46	733.397	540.775	1411.8	401.287
chi-miR-30d-3p	9.98816	12.1665	9.39455	10.0194	10.9324	8.7619	10.0216	4.81274	12.153	7.46307	8.94185	10.1742	17.4986	16.2391	9.85937	7.34647	20.4924	9.95562	10.5088	13.5579	6.81221
chi-miR-30e-3p	271.534	237.187	285.907	285.863	233.839	164.977	198.983	235.48	163.364	182.142	176.2	195.279	362.029	300.224	345.507	279.49	320.388	220.376	523.734	498.252	461.488
chi-miR-30e-5p	1354.27	2557.08	1243.84	992.543	1141.8	2283.4	1274.92	85.0251	1327.36	637.714	521.952	884.662	582.305	703.296	335.076	332.32	749.597	493.11	558.952	1274.26	611.673
chi-miR-30f-3p	44.2774	33.3101	29.4363	51.2105	34.2933	26.8621	32.2382	27.3868	24.1891	36.4501	24.0742	29.7021	32.3503	31.1579	23.8625	14.3688	17.3832	14.1345	7.66855	11.5956	5.22798
chi-miR-30f-5p	175.462	218.878	188.1	322.23	238.327	352.205	277.948	33.2308	158.69	346.871	268.943	239.75	239.098	211.24	120.313	50.3449	80.1322	77.5555	26.9819	74.9252	20.4366
chi-miR-320-3p	810.585	678.368	685.698	470.543	434.074	779.924	459.545	340.329	450.478	450.164	406.625	419.603	368.793	265.502	283.35	210.671	259.9	399.454	293.393	124.875	224.011
chi-miR-323a-3p	756.732	804.167	807.723	819.491	788.63	1167.18	425.254	128.798	321.002	209.074	209.675	281.595	147.194	115.258	96.3075	35.8681	65.9995	51.3759	3.55026	11.2388	5.06955
chi-miR-323b	248.571	267.662	247.494	264.959	226.013	175.469	118.327	88.9211	111.597	43.5887	54.4536	70.0706	36.1735	31.5539	39.1517	20.0948	25.0148	21.3861	0.568041	2.6759	2.21793
chi-miR-324-3p	2.26536	6.02416	3.02713	1.97915	2.18648	8.87719	1.32816	0.229178	2.68768	1.18977	0.573195	0.656399	0.882281	0.396075	0.571558	0.108036	0.282653	0	0.14201	0.356786	0
chi-miR-324-5p	29.1407	28.5853	27.9749	4.57678	3.56742	53.609	11.5912	1.71884	12.971	5.08354	2.52206	4.92299	2.79389	1.98037	1.71467	2.26876	2.82653	1.96654	0.284021	0.53518	0.158423
chi-miR-328-3p	84.0241	112.097	109.812	109.472	97.8163	228.04	97.0767	45.3773	118.959	135.525	133.555	105.188	146.606	109.845	114.312	23.0117	75.3271	64.8959	53.6799	79.9202	23.2883
chi-miR-329a-3p	38.511	40.6336	26.931	42.3043	36.4797	44.3859	32.8419	2.86473	30.3824	18.6036	20.1765	19.1997	19.9984	22.4442	11.7169	11.884	26.2868	20.28	0.284021	2.6759	1.42581
chi-miR-329a-5p	0.720795	1.06309	1.35699	1.11327	0.57539	0.807017	0.724453	0.343767	0.467422	0.10816	0.229278	0.1641	0	0	0	0	0	0	0	0	0
chi-miR-329b-3p	429.8	491.855	391.126	568.387	501.51	551.423	525.711	71.389	515.567	359.309	401.122	565.98	392.762	348.81	215.477	201.812	224.427	255.282	13.491	39.9601	11.8818
chi-miR-330-3p	7.10498	14.8832	13.4655	12.4934	9.66656	16.2556	6.15785	1.83342	7.12819	3.67746	3.43917	6.23579	3.52912	3.56467	1.71467	0.648218	2.1199	2.45818	1.13608	1.78393	0.316847
chi-miR-331-3p	42.8358	60.1235	63.361	40.2015	36.5948	84.7368	31.9967	9.51089	34.1218	22.3892	17.6544	24.615	27.3507	25.3488	18.4327	14.1528	22.3296	22.6152	15.9051	36.9274	13.6244
chi-miR-331-5p	18.7407	32.9557	29.5406	19.5441	19.6783	35.3935	24.9936	10.886	23.488	24.2279	21.8961	21.6612	28.5271	28.1213	30.2926	5.72592	19.2204	18.5592	29.2541	14.6282	20.1198
chi-miR-335-3p	2016.78	2093.57	2115.13	1737.69	1512.82	1663.49	650.921	130.059	470.577	158.563	183.308	222.683	80.5817	60.0713	55.7269	26.1448	52.7148	18.3134	2.69819	4.99501	3.16847
chi-miR-335-5p	795.14	1281.73	828.495	646.192	614.056	1787.54	753.19	66.6908	626.813	362.446	332.453	423.542	122.931	149.056	74.8741	91.7228	103.027	110.126	17.4673	23.0127	25.6646
chi-miR-338-3p	1.23565	1.77181	0.730687	1.23697	0.345234	5.41854	4.95043	0.802123	2.22026	3.5693	2.86598	6.56399	6.76415	4.62087	5.4298	2.48484	4.66378	3.56436	9.94072	6.06537	3.80216
chi-miR-338-5p	9.4733	10.3946	9.81209	5.19527	7.24992	17.5238	10.5046	1.94801	10.0496	20.875	14.3299	15.2613	20.4395	22.4442	15.7178	11.776	17.2419	15.1178	7.95257	11.5956	1.90108
chi-miR-33a-3p	6.59012	6.02416	3.65344	4.57678	6.55945	5.8797	2.17336	0.572945	3.38881	0.973444	0.802474	1.9692	2.05866	1.32025	1.42889	0.756254	0.565307	0.491636	0.14201	0.53518	0
chi-miR-33a-5p	1.44159	2.8349	1.87891	0.865878	1.15078	5.07268	2.89781	0.114589	1.75283	0.757123	0.229278	0.984599	0.588187	0	0	0	0.565307	0.122909	0	0.178393	0
chi-miR-340-3p	16.3723	25.0416	24.0083	10.8853	8.97609	21.7895	12.9194	5.38568	6.66077	9.73444	11.2346	10.1742	6.76415	7.52542	9.4307	1.83662	3.53317	2.33527	9.94072	6.42216	5.06955
chi-miR-340-5p	1039.8	2326.51	1397.07	1166.34	1213.27	1385.99	487.557	31.3974	496.169	158.888	127.593	205.453	108.668	144.699	58.0131	48.4003	155.883	75.4661	87.4783	178.036	54.0224
chi-miR-3431-3p	404.572	177.181	275.573	182.329	183.434	160.02	144.408	310.88	138.824	83.8244	91.9405	79.4243	106.756	79.875	201.045	154.384	84.372	97.8355	46.1533	18.7313	29.1499
chi-miR-3431-5p	3029.81	3497.2	3358.66	2779.84	2919.88	3057.9	2129.89	603.54	2184.15	772.915	640.03	908.621	622.302	426.968	430.24	282.515	495.35	347.955	51.2657	91.6941	34.0611
chi-miR-3432-5p	194.512	223.603	235.699	157.59	147.185	218.356	208.28	66.1179	158.807	219.025	233.291	270.108	229.099	236.853	165.18	52.2896	103.027	100.417	66.3188	64.9351	42.7743
chi-miR-345-3p	55.3982	71.6994	72.7556	14.2251	11.738	39.4285	21.8543	8.365	23.7217	23.9035	17.3105	31.9995	14.4106	12.2783	5.71558	3.67323	9.32756	8.60362	8.09458	15.6986	8.0796
chi-miR-345-5p	17.402	22.7973	16.4927	10.7616	13.234	24.787	13.1609	0.802123	10.0496	2.27137	1.94886	6.72809	6.47006	6.46922	1.85756	2.59287	6.92501	3.81018	5.68041	11.774	2.6932
chi-miR-34a	9.06142	8.74094	11.5866	2.47394	3.6825	19.3684	3.86375	0.802123	6.42706	1.83873	1.94886	1.8051	2.35275	2.6405	0.714447	1.72858	3.67449	3.56436	0.994072	0.356786	0.316847
chi-miR-34b-3p	11.5327	12.5208	16.597	1.36066	2.64679	2.99749	5.4334	1.60425	7.12819	7.57123	4.35628	3.9384	7.20529	5.41302	6.7158	3.88931	2.68521	3.81018	4.68634	1.07036	1.10896
chi-miR-34c-5p	99.6756	102.647	96.242	20.41	29.8052	35.3935	37.3093	8.25041	53.2861	30.8257	15.5909	16.5741	24.998	21.256	17.2896	31.5466	37.4516	26.7941	8.23659	11.9523	2.53478
chi-miR-361-3p	248.056	240.967	305.845	247.888	210.593	241.068	196.327	238.918	227.284	223.243	230.539	213.33	255.861	273.688	456.103	201.596	242.375	253.438	340.683	252.07	214.505
chi-miR-361-5p	144.674	225.138	204.071	123.202	110.59	251.443	117.12	22.2303	89.3945	103.401	61.9051	136.531	65.7299	47.5289	29.8639	16.0974	44.0939	26.3025	29.3961	28.3645	18.5355
chi-miR-362-3p	17.9169	18.545	14.6137	14.4725	19.6783	32.7418	16.3002	1.14589	22.4363	6.70595	4.81484	4.59479	4.99959	7.78947	3.57224	5.40182	6.64235	3.31854	2.27216	5.88698	2.85162
chi-miR-362-5p	724.605	933.746	667.639	735.749	736.269	1504.63	757.899	75.1704	855.616	692.876	542.128	649.507	248.509	286.89	161.465	127.807	216.795	203.906	89.0404	146.104	53.0719
chi-miR-363-3p	71.4617	95.9142	82.3589	65.5593	73.5349	125.318	113.135	22.6886	114.986	65.9779	45.2824	67.445	45.4375	46.6048	35.7224	14.0447	21.7643	19.6654	1.84613	5.1734	2.53478
chi-miR-365-3p	30.1704	60.0054	41.8579	43.4176	59.6104	102.722	51.1947	7.10452	41.9511	131.415	131.606	106.993	93.3747	133.345	83.3046	70.2236	102.886	88.1257	127.951	429.214	65.9042
chi-miR-369-3p	2769.09	3164.93	2547.59	2921.84	3009.18	4163.75	3386.34	152.06	4173.15	3303.11	2541.89	3510.1	2183.65	1992.39	788.607	743.722	1885.86	1753.17	15.6211	52.0908	10.456
chi-miR-369-5p	82.6855	117.176	103.34	137.551	122.558	216.165	180.751	57.4091	131.462	186.144	168.176	244.345	112.491	86.2122	64.7289	19.9867	49.323	32.325	15.3371	6.60055	11.4065
chi-miR-374a-3p	459.249	459.018	366.701	424.898	443.626	494.356	243.778	27.2722	246.448	144.502	117.276	192.161	164.692	168.728	156.321	76.2736	237.994	123.278	49.4196	80.277	38.4969
chi-miR-374a-5p	755.393	1082.7	466.387	830.5	863.2	1541.4	554.207	14.3236	600.287	292.141	170.468	532.176	265.714	232.232	60.1565	41.9181	303.994	123.155	42.8871	63.3296	29.1499
chi-miR-374b-3p	35.9368	55.2806	35.6993	29.4398	31.6465	41.5037	16.3002	0.802123	16.9441	7.57123	6.53443	4.2666	8.52872	7.92149	2.28623	2.91698	9.18623	5.03926	2.27216	4.99501	1.26739
chi-miR-374b-5p	1344.9	2920.18	910.541	2226.91	2390.98	3244.55	1090.18	19.3655	1328.18	870.475	550.153	1234.03	603.774	467.896	107.31	49.9128	514.994	211.035	53.3959	111.674	37.0711
chi-miR-376a	44.4833	60.596	39.144	58.6323	49.9439	94.421	56.5073	6.18781	40.1983	26.8238	18.4569	39.0558	10.8815	16.2391	8.28759	4.42949	11.5888	7.00581	1.13608	1.42715	0.316847
chi-miR-376b-3p	198.63	140.682	94.5718	71.2494	91.9474	142.842	115.309	16.0425	133.098	20.0097	14.1006	23.4663	6.17597	5.80909	3.28646	2.91698	5.65307	4.42472	0.710051	0.713573	0.633694
chi-miR-376b-5p	53.5448	56.698	41.8579	50.592	46.0312	81.0476	39.4827	4.35438	50.3647	25.3095	21.7814	29.8662	17.3515	15.711	8.85915	8.64291	15.6873	7.98908	1.84613	1.24875	1.42581
chi-miR-376c-3p	420.223	398.185	270.563	426.012	415.087	671.784	552.033	55.2319	563.945	346.005	245.098	310.477	137.489	146.019	61.8711	50.453	99.6353	80.6282	7.52654	13.7363	7.60433
chi-miR-376d	46.9546	49.0202	38.5177	43.4176	43.7297	73.5538	52.0399	2.86473	37.6275	16.2241	11.6932	16.0818	5.58778	3.43265	2.57201	1.83662	2.1199	0.860362	0.14201	0	0.316847
chi-miR-376e-3p	401.689	367.592	277.766	336.579	329.584	498.045	306.444	28.8764	290.269	142.231	115.9	114.049	48.2314	73.2738	48.1537	44.619	44.2352	55.9235	7.95257	12.1307	10.2975
chi-miR-377	2.78021	5.90604	1.25261	7.6692	2.30156	13.2581	16.4209	1.26048	12.153	13.8445	12.2664	14.4408	3.08798	3.43265	2.85779	1.62054	2.26123	1.352	0.426031	0.178393	0
chi-miR-378-3p	11211.8	7314.87	9167.31	14850.5	12863.1	8046.77	16816.2	15985.4	17616.6	19763.9	19874.1	21843.3	40737.7	36608.2	21971.8	79022.6	41120.3	46852.4	48712.5	45148.8	52501.7
chi-miR-378-5p	87.834	90.5987	68.9978	163.775	163.871	167.168	152.135	23.8345	192.929	274.944	218.846	299.154	338.796	335.475	119.598	380.18	450.125	399.454	111.194	258.849	72.558
chi-miR-379-3p	376.255	523.63	441.961	616.257	622.112	849.328	757.053	137.736	470.227	573.683	420.381	583.047	246.892	160.806	149.319	49.2646	107.691	78.7846	4.82835	2.85429	5.3864
chi-miR-379-5p	27279.7	16267.1	21363	29370.2	29032.3	14381.7	22562.4	29707.2	20472.3	9854.39	9551.61	9646.28	9593.48	7661.14	8532.64	7378.56	8805.92	7974.45	635.78	585.308	736.669
chi-miR-380-3p	1886.83	1504.27	1410.12	1795.21	1809.6	3237.29	1861.48	357.862	1651.75	1014	694.254	1190.54	885.369	854.201	899.06	629.528	785.07	837.255	36.6386	59.2266	52.9134
chi-miR-380-5p	23.3743	22.5611	21.7118	29.9346	22.6704	17.4085	18.2321	17.0738	14.3732	9.62628	7.56618	13.7844	8.08758	8.31757	8.85915	7.67058	7.91429	6.8829	1.27809	2.31911	0.950541
chi-miR-381	28946.3	17917	15404.3	28799.7	33089.8	32019.7	115791	249358	136165	142832	166802	133261	103364	81430	88623.6	35342.5	75708.3	66949.8	13400.2	6642.83	14098.4
chi-miR-382-3p	2089.48	1977.58	2014.92	3216.24	3143.93	1426.92	1621.45	876.95	1636.56	916.444	803.505	850.693	818.021	746.072	865.196	676.091	547.923	556.777	19.1714	54.2315	28.9915
chi-miR-382-5p	876.486	1028.12	1193.21	1245.63	1076.56	897.979	1469.31	791.352	1061.4	956.787	860.366	1056.97	1072.85	796.638	635.715	341.719	502.134	533.179	41.893	48.1662	40.0811
chi-miR-383	2.67724	13.8201	7.82879	0.865878	0.460312	18.2155	1.20742	0.802123	0.233711	0.10816	0.687834	0.492299	0.147047	0.528099	0.571558	0.432145	0.141327	0.737453	0.14201	0.178393	0.158423
chi-miR-3955-3p	22.2417	16.3007	17.119	30.6768	26.8132	16.3709	24.6314	4.35438	24.5397	13.3037	12.4957	24.1227	7.79348	8.97769	6.7158	7.67058	14.9806	13.6429	0.14201	0.53518	0.158423
chi-miR-3955-5p	122.638	112.451	116.701	118.625	130.268	141.228	148.513	136.934	203.796	105.673	99.5067	169.187	107.785	105.488	123.028	78.9745	115.888	90.2151	8.94665	14.0931	7.12906
chi-miR-3958-3p	5280.75	7928.39	7105.2	6850.95	6141.72	6209.19	7979.13	1976.2	6956.64	7533.27	6948.85	9914.75	4642.56	5093.52	3635.39	919.605	2676.73	2269.27	185.323	413.515	128.64
chi-miR-3959-3p	439.582	505.203	391.962	440.237	491.038	722.972	348.945	48.5858	270.988	57.4332	53.6511	69.5783	21.0277	18.4835	9.85937	4.7536	15.8286	7.00581	1.13608	0.713573	1.10896
chi-miR-3959-5p	1601.09	2536.29	2187.16	2095.3	1953.68	3688.3	2447.44	414.583	2760.71	2367.42	2551.64	3494.01	2372.31	2217.49	1390.74	647.894	1177.68	1090.32	129.939	209.077	89.5093
chi-miR-409-3p	5173.66	5223.19	5288.19	8448.49	7315.63	4136.42	5155.45	7528.04	4394.59	1995.56	3356.75	1856.95	620.538	504.599	717.448	389.255	369.428	342.301	24.7098	24.7967	18.2187
chi-miR-409-5p	2213.66	2121.81	2143.63	3241.23	2752.78	1374.47	2454.21	837.073	1952.89	1358.28	1371.2	1548.77	1054.91	1002.99	1021.95	665.072	675.683	787.969	31.2423	100.614	26.4567
chi-miR-410-3p	688.05	1224.8	638.516	1175.12	1111.65	1888.07	2099.46	126.277	1982.92	954.841	755.472	975.573	490.401	527.307	193.329	95.18	382.995	215.705	11.3608	23.3695	11.2481
chi-miR-410-5p	1.44159	2.00805	1.56576	2.84503	2.53172	2.30576	5.55414	2.17719	4.2068	0.973444	1.14639	2.4615	1.61752	0.132025	0.714447	0	0.141327	0	0	0	0
chi-miR-411a-3p	701.539	1011.94	756.366	1883.9	1817.54	2032.18	3029.9	439.334	2159.37	2732.03	2578.81	2692.22	1187.84	698.94	551.839	141.852	359.252	263.885	4.97036	6.77894	5.3864
chi-miR-411a-5p	11443.2	11071.9	10678.8	12861.6	11663.5	16150.5	21822.3	2703.38	20090.6	17874.9	15146.2	20629.6	12374.3	10684.2	6453.32	2329.37	8149.32	5804.13	499.308	782.789	497.925
chi-miR-411b-3p	18.1228	12.9933	10.6472	12.6171	13.6943	17.8697	7.12379	2.17719	3.97309	2.05505	2.52206	5.90759	1.17637	0.660124	0.428668	0.324109	0.42398	0.368727	0	0	0
chi-miR-411b-5p	565.206	834.878	613.464	481.799	461.693	1088.78	501.925	59.7009	438.793	286.842	234.552	381.86	167.192	141.399	77.0174	37.3806	118.573	66.2479	10.2247	16.769	10.6144
chi-miR-412-3p	15.7545	13.702	18.4759	8.53508	8.97609	8.30075	8.21047	2.63555	6.77762	2.70401	2.98062	2.6256	3.23503	1.98037	2.14334	0.864291	1.41327	0.368727	0.284021	0	0
chi-miR-412-5p	1158.73	1195.97	1008.97	1098.8	1121.09	610.335	596.587	300.567	484.951	270.942	306.66	309.82	259.832	211.24	209.762	95.5041	158.145	111.601	30.1062	25.5102	36.9127
chi-miR-421-3p	26.4635	47.839	36.2212	16.2043	13.8094	59.604	17.1454	2.86473	10.1664	13.5201	10.0882	15.0972	6.17597	5.80909	4.57246	2.80894	3.25051	2.45818	0.568041	1.60554	1.42581
chi-miR-423-3p	638.109	1865.01	1301.98	904.224	774.475	1831.01	1029.69	322.797	718.311	1212.48	1136.07	1248.8	864.929	777.626	566.128	160.218	389.072	366.268	243.548	522.871	162.384
chi-miR-423-5p	284.92	423.463	458.454	514.95	460.772	602.035	376.353	344.684	294.476	532.366	569.412	513.304	468.05	459.975	529.834	440.68	402.357	562.923	488.799	359.819	415.07
chi-miR-424-3p	219.533	269.079	240.605	421.188	405.65	404.2	258.871	62.9094	245.63	199.015	171.271	193.145	117.196	95.0579	84.8763	21.7153	40.1368	30.7272	13.917	16.0554	8.39645
chi-miR-424-5p	338.568	508.747	354.383	247.394	308.409	821.543	269.376	11.2297	279.752	133.794	67.6371	144.08	81.611	65.4843	39.2946	21.6073	44.3766	22.0007	7.81056	29.0781	9.98068
chi-miR-425-3p	2.4713	3.42551	3.54905	3.58721	1.95633	6.57142	2.05262	0.458356	3.1551	1.18977	1.49031	2.7897	3.82322	1.84835	0.857337	1.40447	2.1199	1.10618	1.4201	2.14072	0.47527
chi-miR-425-5p	54.5745	30.2389	37.5782	27.0896	23.591	55.223	36.3434	24.7512	32.9533	17.9546	21.6668	19.0356	16.6163	25.4808	29.5781	14.909	26.2868	19.9112	59.5023	18.9097	33.7442
chi-miR-429	4.01586	2.48054	2.40083	0	0.115078	33.4336	0.120742	0.114589	0	0.10816	0.229278	0	0	0.132025	0.142889	0.324109	0.141327	0.122909	0	0	0
chi-miR-432-3p	13.4892	12.4027	11.3778	12.246	9.55148	13.8346	9.17641	1.60425	7.71247	2.81217	2.75134	3.282	1.76456	1.5843	1.57178	0.756254	1.97857	0.860362	0	0	0
chi-miR-432-5p	2307.06	1867.49	2048.95	2119.42	1759.31	1764.6	1766.22	948.11	1646.14	792.384	726.697	791.453	576.276	490.34	530.549	329.727	371.83	363.81	20.7335	21.2288	24.5556
chi-miR-433	314.987	592.022	449.477	535.855	474.582	628.09	390.722	90.4108	261.873	303.066	333.027	371.358	155.281	121.859	82.5901	47.1038	64.445	69.1977	1.98814	3.56786	1.58423
chi-miR-449a-5p	1.44159	2.00805	1.67014	0.247394	0.230156	1.49875	0.362227	0	0.584278	0.10816	0.114639	0.1641	0	0	0.142889	0	0.282653	0.122909	0.284021	0	0
chi-miR-450-3p	13.7981	21.0255	18.9979	18.9256	17.2617	37.3534	21.6128	3.78144	23.488	12.7629	10.3175	17.8869	13.9694	9.24174	5.28691	6.91432	4.94643	4.42472	1.27809	2.6759	0.792117
chi-miR-450-5p	1574.73	2872.46	1688.83	2476.66	2722.63	2798.27	1625.55	309.849	1328.06	965.224	748.479	1128.19	489.225	443.471	285.922	194.789	381.865	261.673	89.1824	80.9905	51.4876
chi-miR-451-5p	178.448	154.384	245.198	100.442	152.824	428.987	345.564	144.726	294.943	398.896	707.323	518.227	400.114	403.864	407.235	174.803	302.015	290.802	1043.35	376.945	894.776
chi-miR-454-3p	154.456	187.694	136.847	92.2778	88.6101	221.93	50.4702	5.38568	48.1445	35.1521	37.1431	34.9533	21.91	26.405	14.1461	9.61523	21.3403	16.3469	1.13608	2.14072	1.42581
chi-miR-454-5p	1.54456	2.8349	3.44467	2.35024	1.15078	1.38346	0.965937	0.458356	0.934844	0.432642	0.687834	0.656399	0.147047	0.26405	0.428668	0.432145	0.42398	0.491636	0	0.53518	0
chi-miR-455-3p	180.611	296.483	257.098	100.813	98.0465	686.541	89.7114	12.3756	87.4079	61.9759	60.6441	73.6808	56.7601	52.4139	56.87	28.1975	41.2674	24.7047	16.0472	15.5202	8.0796
chi-miR-455-5p	661.896	1551.64	836.219	354.515	409.678	2272.44	528.609	299.536	424.77	235.898	267.453	207.422	153.076	137.174	175.468	64.3896	89.1771	59.6108	149.395	47.631	136.561
chi-miR-483	101.529	134.185	121.294	81.3925	91.1418	197.027	85.3647	20.2823	68.0099	74.3062	63.9686	49.394	19.7043	16.6351	19.7187	5.07771	13.85	11.3076	0.284021	0.891966	0.792117
chi-miR-485-3p	254.338	247.936	288.413	234.034	217.037	449.163	112.411	56.8362	95.0036	24.3361	27.8573	19.5279	6.32301	5.54504	4.28668	2.59287	5.65307	2.45818	0.568041	0.891966	0.633694
chi-miR-485-5p	129.846	104.891	108.559	125.057	110.36	127.278	121.708	113.558	87.7585	100.048	80.362	81.0653	61.6126	56.1106	41.4379	25.9287	28.548	27.4087	3.55026	4.63822	5.3864
chi-miR-487a-3p	295.217	269.079	263.778	139.654	112.431	237.378	83.7951	10.6568	99.2104	11.465	9.51504	10.0101	5.73483	4.88492	2.85779	0.756254	6.64235	1.22909	0	0	0
chi-miR-487b-3p	707.923	787.394	680.792	1085.69	998.072	1261.14	1407.97	211.531	1474.72	1099.23	1034.5	1237.48	674.357	659.728	592.848	356.628	390.768	389.744	21.5856	43.7063	18.3771
chi-miR-487b-5p	0.617824	0.708725	1.04384	1.60806	1.0357	1.61403	3.01855	0.229178	0.934844	0.432642	0.229278	0	0	0.132025	0	0	0.141327	0	0	0	0
chi-miR-490	11.9446	28.2309	12.7348	40.0778	44.8804	36.3158	25.7181	6.3024	26.7599	2.92033	2.86598	8.36909	4.11731	3.1686	2.14334	2.05269	4.09847	2.94981	0.568041	1.07036	0.633694
chi-miR-491-3p	0.308912	0.118121	0.313152	0.247394	0	0.691729	0	0	0	0.432642	0.229278	0.1641	0.588187	0.132025	0.285779	1.08036	0.42398	0.122909	0.14201	0	0.158423
chi-miR-491-5p	3.501	4.25235	3.54905	3.33981	1.49601	12.9123	2.77707	0.572945	2.57082	4.1101	3.43917	4.92299	3.23503	3.82872	3.42935	0.972327	1.55459	1.84363	1.56211	1.42715	1.10896
chi-miR-493-3p	3801.27	3112.96	4255.42	2373	1974.97	2995.88	3717.17	5822.61	3174.73	1839.48	1924.68	1916.52	1490.61	1141.88	1665.09	460.127	935.582	853.356	46.4374	17.3041	51.6461
chi-miR-493-5p	6283.37	5485.53	5885.48	6220.09	5933.19	4644.96	4743.48	1253.37	4927.21	3553.94	3720.61	4417.9	3495.01	3634.78	4049.92	1098.08	2052.63	2342.52	79.9518	194.092	51.0124
chi-miR-494	2845.18	4275.86	2615.65	3791.68	3305.85	4643.46	3057.43	194.114	2941.02	1889.02	2129.88	3508.62	1207.25	1317.48	514.259	340.963	781.254	721.229	43.1711	114.707	65.1121
chi-miR-495-3p	1946.45	1940.96	1623.17	3281.18	2761.41	6956.95	5845.13	3991.82	5173.2	6932.22	8468.96	5501.61	3124.45	2253.14	2461.27	1393.88	1772.52	1696.63	57.7982	33.0027	70.4985
chi-miR-496-3p	12.2535	15.0014	9.29017	17.4412	16.8014	21.213	12.6779	1.48966	8.64731	3.5693	2.86598	4.92299	2.64684	3.03657	1.85756	0.432145	1.69592	1.352	0	0.53518	0
chi-miR-496-5p	2.05941	3.89799	4.90604	6.43223	6.21421	5.64912	5.31266	0.458356	3.85623	0.432642	0.917113	0.984599	0.882281	0.396075	0.142889	0	0.282653	0	0	0	0
chi-miR-497-3p	0	0	0	0	0	0	0	0	0	0	0	0	0	0	0	0	2.1199	0.983271	0	0	0
chi-miR-497-5p	3.39803	4.60671	4.48851	5.81375	5.29359	13.7193	21.0091	3.55226	24.0722	34.2869	19.7179	39.0558	18.6749	21.52	10.1452	7.02236	14.5566	6.39126	7.10051	16.769	2.37635
chi-miR-499-3p	0.823765	2.48054	0.208768	0.865878	1.26586	5.64912	3.1393	0.229178	1.75283	1.40609	0.573195	1.1487	0.588187	0.132025	0.142889	0	0.141327	0.122909	0.568041	1.42715	0.316847
chi-miR-499-5p	3463.52	4696.25	2191.75	5646.14	7093.64	3881.64	1813.91	326.006	1824.23	1075.11	610.912	1145.58	1691.92	1135.94	1144.97	373.806	919.33	748.269	1541.52	1252.86	1300.66
chi-miR-500-3p	872.677	792.119	846.867	655.222	598.061	707.754	601.538	279.597	533.446	582.228	502.348	596.503	478.637	455.486	302.64	345.392	492.099	530.843	259.311	497.717	214.03
chi-miR-500-5p	998.198	626.395	504.801	607.97	629.477	830.766	499.027	101.526	758.276	385.592	376.819	306.703	161.016	173.085	116.455	64.3896	179.626	131.635	37.0647	53.1612	25.6646
chi-miR-502a	2.05941	2.36242	2.6096	2.72133	3.33726	2.42105	2.05262	0.802123	2.45397	1.18977	0.687834	1.3128	1.76456	0.660124	0	0.324109	1.13061	0.860362	0.994072	1.24875	1.26739
chi-miR-502b-3p	47.2635	42.996	51.1481	26.2237	20.1387	32.1654	22.3373	12.9486	16.1261	15.2506	13.7567	25.4355	9.55804	8.97769	7.85892	4.64556	7.20766	8.72653	2.69819	8.38448	3.01005
chi-miR-502b-5p	57.0458	38.153	44.6763	18.8019	12.6586	55.1077	25.4766	11.6881	21.9688	6.48963	6.19051	8.36909	4.4114	3.1686	2.7149	0.648218	1.55459	1.72072	0.710051	0.53518	0
chi-miR-504	191.834	298.846	289.874	129.634	110.36	174.2	82.2254	75.1704	82.0326	88.9079	75.2032	80.2448	62.936	41.5878	38.0086	10.2634	13.1434	18.8051	56.5201	43.5279	25.3478
chi-miR-505-3p	29.0377	37.7987	39.979	19.173	17.6069	43.8095	17.8698	4.58356	15.7755	14.169	9.51504	17.7228	12.0578	11.4862	6.85869	3.13305	9.61021	8.60362	4.97036	5.70858	3.32689
chi-miR-532-3p	167.533	205.412	155.428	300.583	310.135	343.674	184.011	35.1788	179.607	109.999	86.6671	111.916	96.6098	91.6252	70.5874	34.4636	61.3358	48.0574	29.8222	69.395	23.2883
chi-miR-532-5p	21760.7	16661.4	16719	22383.8	22565.8	15254.2	14485.7	13552.9	15362.1	11168.3	10263.1	10303.8	9042.79	8457.91	8328.74	5359.14	7445.79	5755.7	2106.15	2535.32	1965.88
chi-miR-542-3p	11437.2	11179.4	8453.74	16812.5	19504.1	8642.23	8460.28	2974.16	8760.08	1989.61	1311.36	2218.79	959.628	859.35	774.032	868.828	1292.15	870.195	172.258	237.62	147.334
chi-miR-542-5p	17.0931	17.3638	16.2839	11.7512	14.4998	32.8571	18.8358	7.3337	19.7486	8.761	6.30515	9.51779	5.73483	4.2248	7.14447	4.10538	3.25051	3.31854	1.84613	1.42715	0.633694
chi-miR-543-3p	1019.72	1053.05	1081.94	1415.09	1269.08	1530.1	3549.1	2246.98	3285.74	5099.01	5137.44	5058.54	2067.63	1034.15	994.082	224.932	381.158	408.303	9.08866	7.49252	6.17852
chi-miR-543-5p	4.63368	3.89799	7.51564	4.32939	4.83328	6.68671	6.39934	6.18781	4.79108	1.40609	1.37567	2.7897	0.882281	0	0.142889	0	0.282653	0	0	0	0
chi-miR-544-5p	44.2774	77.7235	30.3757	49.4787	56.8486	60.5263	42.5012	2.29178	33.6544	16.1159	11.0054	21.0048	8.67576	8.58161	3.00068	4.7536	11.7301	7.86617	0.284021	0.356786	0.950541
chi-miR-545-3p	1.44159	1.88993	0.939455	0	0.115078	3.22807	0.845195	0	0.701133	0	0.114639	0	0.147047	0.26405	0.142889	0.108036	0	0	0	0	0
chi-miR-582-5p	2.36833	3.18926	3.96659	1.23697	1.26586	2.99749	0.362227	0.114589	0.817989	0.216321	0.114639	0	0.294094	0	0.142889	0.648218	0.706633	0.245818	0	0	0
chi-miR-592	0.514853	2.00805	1.14822	1.73176	1.49601	2.8822	0.482969	0.114589	0.467422	0.10816	0.229278	0.3282	0.147047	0	0.142889	0	0.141327	0.122909	0	0.178393	0
chi-miR-628-5p	2.4713	4.01611	3.65344	1.60806	1.15078	5.64912	2.41484	0.114589	2.22026	4.1101	2.29278	3.282	2.94094	1.71632	1.00023	0.972327	1.27194	0.614544	2.41417	5.1734	1.26739
chi-miR-655	2370.9	2116.37	1856.36	5490.53	3955.58	5493.13	4840.43	476.347	4477.09	5028.38	4606.2	4842.59	2449.06	2483.12	1548.35	948.451	1802.9	1584.66	14.485	65.8271	16.476
chi-miR-656	40.1586	82.8027	38.622	70.5072	62.4874	117.017	43.4672	1.14589	37.5106	7.24675	30.8379	49.0658	15.2929	10.694	4.28668	4.10538	10.0342	4.54763	0.568041	0.891966	0.158423
chi-miR-660	2869.59	3147.33	3233.81	3251.86	2985.58	3375.41	3003.22	1444.85	2787.82	3043.64	2562.53	2563.08	1827.35	2019.72	2100.62	828.422	1274.77	1060.33	323.925	701.621	307.025
chi-miR-665	99.5727	100.875	104.071	52.3237	46.3765	117.248	58.56	5.15651	45.8074	20.7668	13.8713	30.3585	8.23462	4.88492	4.57246	1.08036	7.77297	1.352	0	0.356786	0
chi-miR-671-3p	2.36833	2.48054	4.17536	1.85545	1.95633	2.76692	2.17336	1.83342	1.51912	1.0816	2.86598	2.2974	1.76456	1.45227	1.71467	0.324109	0.989287	1.22909	2.84021	4.10304	2.05951
chi-miR-671-5p	12.2535	14.5289	12.1085	2.72133	3.56742	14.7569	5.4334	2.40637	5.49221	4.43458	3.09526	5.08709	2.2057	2.37645	1.14312	2.05269	2.96786	3.56436	2.41417	0.713573	2.37635
chi-miR-708-3p	349.585	404.21	433.298	98.8337	124.745	214.551	147.185	376.081	161.728	82.2019	85.75	93.5369	156.605	121.991	189.329	120.785	129.879	132.865	145.845	49.5933	153.829
chi-miR-708-5p	110.796	222.303	181.524	39.583	39.9321	320.27	87.7796	9.28171	96.5227	81.4448	45.9703	93.2087	40.2908	37.099	17.5754	8.21076	20.0684	13.3971	5.11237	14.2715	4.59428
chi-miR-7-3p	10.0911	10.1584	9.18578	9.40096	9.89671	13.8346	5.55414	1.37507	6.66077	9.51812	6.76371	7.22039	9.411	11.8822	14.5747	16.8537	13.0021	13.6429	28.118	34.2515	12.357
chi-miR-758	853.318	1211.33	723.067	1792.24	1825.37	1028.95	1009.28	73.1078	643.874	110.648	75.3179	190.684	51.9075	37.7591	21.8621	12.7483	35.049	23.4756	0.994072	2.49751	1.90108
chi-miR-7-5p	2538.23	2194.33	2095.61	3563.46	3033.69	1561.35	1346.03	1616.05	1230.61	922.392	1007.22	888.108	529.957	438.19	716.448	680.953	1137.11	489.054	1110.24	748.181	838.377
chi-miR-767	12.2535	43.941	38.1001	15.4621	27.0433	25.8245	11.1083	2.40637	11.6856	3.13665	3.55381	4.59479	2.35275	4.88492	2.00045	0.540182	1.13061	0.491636	0.994072	0.53518	0
chi-miR-873-5p	3.39803	5.0792	6.57619	0.494787	0.345234	0.922305	0.120742	0.343767	0.116856	0.10816	0.114639	0.492299	0.147047	0.26405	0.142889	0.108036	0.141327	0	0.284021	0.178393	0
chi-miR-874-3p	15.4456	39.4524	34.7598	23.255	16.8014	61.6792	13.8854	2.86473	14.6069	18.2791	16.6227	13.6203	4.85255	4.09277	3.00068	0.432145	1.83725	1.72072	0.426031	3.92465	0.316847
chi-miR-876-3p	0.720795	2.59866	2.08768	0	0	1.26817	0	0	0	0	0	0.1641	0	0.132025	0	0	0	0	0	0.178393	0
chi-miR-876-5p	0.514853	0.590604	0.417536	0	0	0	0.120742	0	0	0	0	0	0	0	0	0	0	0	0	0	0
chi-miR-877-5p	16.6813	18.1906	22.7557	9.27726	5.98406	16.2556	7.12379	5.84404	4.67422	3.35297	2.6367	5.57939	3.23503	3.43265	8.28759	7.34647	4.38113	17.576	5.39639	4.10304	3.80216
chi-miR-92a-3p	2881.53	5735.24	4456.57	3894.96	3506.08	5525.76	2226.61	489.295	2120.46	2137.25	2018.22	2033.69	2341.43	1884.39	1212.99	545.259	1392.77	960.41	316.825	837.735	202.94
chi-miR-92a-5p	1.64753	1.53557	1.77453	1.23697	0.920624	1.84461	0.482969	0.114589	0.934844	1.94689	2.17814	0.984599	2.05866	2.1124	0.428668	1.40447	0.84796	0.614544	0.994072	0.356786	0.47527
chi-miR-93-5p	375.225	733.176	488.517	289.822	272.735	831.689	249.212	13.2923	200.174	197.177	143.757	225.801	119.108	131.365	50.0113	46.8878	98.9287	83.9468	42.4611	88.1263	21.8624
chi-miR-9-3p	4.73665	133.713	32.359	3.33981	2.64679	9.79949	3.50152	1.94801	3.03824	4.1101	2.17814	3.7743	1.02933	2.37645	0.857337	0.648218	0.565307	0.368727	0.710051	0.713573	0.158423
chi-miR-9-5p	303.764	3984.45	1477.66	230.695	196.323	248.792	130.885	65.7741	135.319	71.3859	62.9369	72.2039	56.0248	52.6779	57.0129	40.2975	50.3123	41.789	19.1714	20.6936	7.28748
chi-miR-96	17.0931	107.254	54.1752	1.85545	0.345234	69.2882	5.19191	1.14589	0.584278	1.0816	1.03175	0.3282	0.882281	0.26405	0.428668	0.108036	0.42398	1.72072	10.0827	0	0.316847
chi-miR-98-5p	1136.49	1117.66	1143.53	681.569	609.683	1530.33	833.363	287.504	704.639	669.297	624.21	806.058	625.978	636.756	1019.52	829.503	363.916	475.903	306.458	299.701	218.308
chi-miR-99a-3p	49.014	53.8631	33.8204	22.2654	23.4759	82.431	35.2567	1.26048	45.4568	23.4708	15.4763	25.4355	41.4672	45.1525	17.5754	11.1277	50.3123	25.3192	4.26031	24.9751	2.21793
chi-miR-99a-5p	24023.5	25070.1	33718.6	14806.1	12320.7	27534	17835.1	11190.8	20132.6	17657.7	20100.1	12748.3	27820.8	23899.4	35107.7	10276	16322.8	15497	19182.3	15971.5	15134
chi-miR-99b-3p	105.751	118.121	146.659	65.5593	58.1144	77.0125	33.4456	44.5751	29.2139	18.2791	17.1959	20.5125	19.9984	15.975	21.8621	14.5849	13.0021	11.1847	4.40232	4.81662	3.01005
chi-miR-99b-5p	3586.78	4718.34	5330.68	2751.39	2303.17	2719.3	1298.82	784.82	1118.66	814.881	671.326	706.122	624.361	525.591	569.129	258.963	342.011	291.786	198.246	311.296	149.077
novel_102	216.856	184.859	162.317	185.174	159.498	186.075	210.333	48.5858	226.817	108.701	113.722	129.475	63.5242	52.5459	36.5797	30.1421	37.8755	33.3083	2.55618	5.53019	0.633694
novel_109	59.2081	98.8672	61.2733	24.7394	22.7855	218.471	25.9596	2.63555	46.3917	24.9851	15.5909	32.9841	31.7621	21.388	8.71626	2.26876	9.89287	6.14544	0.994072	10.5252	1.58423
novel_140	76.8161	71.9356	58.0374	84.9797	69.0468	53.1478	50.4702	36.2101	40.432	20.5505	19.9472	17.3946	8.82281	6.73327	4.42957	3.67323	6.92501	5.89963	0.852062	0.53518	0.316847
novel_143	15.0337	25.6322	18.6847	24.7394	17.3768	15.7945	25.8388	3.66685	18.2295	23.6871	19.374	23.1381	16.0281	18.0874	9.00204	6.91432	11.5888	10.0785	20.8755	13.5579	12.1986
novel_146	19.4615	39.3343	18.3716	24.9868	19.7934	67.0977	20.5262	1.26048	22.9037	18.7118	12.4957	21.333	14.4106	13.7306	4.14379	3.34913	8.33827	8.97235	6.9585	15.6986	6.81221
novel_164	21.7268	38.153	31.1064	11.6275	11.0475	25.0175	8.57269	1.71884	5.95963	4.54274	3.32453	2.9538	6.17597	7.92149	5.14402	3.24109	5.79439	6.14544	0.852062	2.31911	0.47527
novel_168	45.9249	34.9638	34.7598	41.191	48.1026	27.5539	24.5107	3.55226	15.6586	7.67939	10.7761	7.87679	6.02892	7.12934	4.28668	2.3768	3.95715	2.94981	0.426031	0.713573	0.47527
novel_172	11.5327	15.0014	23.6951	4.57678	4.25789	16.0251	6.27859	2.17719	3.03824	3.02849	2.17814	1.641	2.05866	1.98037	1.85756	1.62054	0.706633	0.860362	1.56211	0.356786	1.10896
novel_187	0	0	0.104384	0	0	0.115288	0	0	0	0.324481	0.114639	0	0.588187	0.132025	0	0	0	0	0.426031	0.356786	0
novel_224	1.85347	1.77181	3.44467	2.84503	1.95633	5.18797	2.05262	0.802123	1.98654	1.18977	1.14639	2.1333	0.882281	0.792149	0.857337	1.1884	0.141327	0.491636	0	0	0
novel_228	3.70694	4.48859	3.34028	4.20569	4.25789	3.57393	2.2941	2.29178	3.03824	4.1101	3.20989	2.1333	2.2057	2.90455	2.28623	4.53753	2.54388	5.89963	0.852062	1.42715	0.316847
novel_23	3293.31	4780.71	3074.63	4351.9	4096.32	3682.19	4767.5	1580.18	5001.42	2796.38	2574.22	2856.81	1608.84	1091.45	538.407	199.111	1078.61	608.522	18.0353	42.1008	10.9312
novel_238	0.720795	0.472484	0.521919	0.618484	0.690468	0	0.482969	0.916712	0.584278	0.432642	0.343917	0.3282	0.44114	0.528099	0.142889	1.08036	0.989287	2.21236	0.710051	0.53518	0.158423
novel_239	1.13268	3.30738	2.40083	0.865878	1.0357	1.9599	0.482969	0.343767	0.350567	0.432642	0.573195	0.492299	0.294094	0.26405	0.142889	0.216073	0.282653	0	0	0.356786	0.158423
novel_248	2.78021	0.354363	6.26303	3.7109	5.63882	0.691729	0.603711	1.48966	4.08994	1.73057	0	2.1333	1.02933	0.660124	2.00045	0.540182	1.41327	0.737453	0	0.178393	0
novel_257	0.720795	0.472484	0.521919	1.11327	0.460312	0.345864	1.56965	0.114589	0.467422	1.62241	1.03175	1.1487	0.588187	0.660124	0.285779	1.51251	0.84796	0.491636	1.98814	0.713573	0.633694
novel_259	2.16238	2.95302	2.40083	0.494787	1.84125	2.65163	0	0.458356	0	0.10816	0.229278	0.1641	0.294094	0.396075	0	0.108036	0.141327	0.122909	0	0.53518	0.158423
novel_269	0.308912	0.118121	0.521919	0.247394	0.345234	6.22556	4.5882	0	0	0.10816	0.229278	0.1641	1.76456	0.924174	0	0.432145	0	0	0	0	0
novel_279	0.617824	0.118121	0.208768	0.123697	0	0.691729	0.120742	0	0.233711	0	0	0.1641	0	0	0	0	0.141327	0.122909	0.994072	0	0.158423
novel_283	0.308912	0.472484	0.417536	0.494787	1.38094	0.461153	1.44891	0.229178	1.0517	1.40609	1.26103	0.984599	0.44114	0.26405	1.00023	0.108036	0.42398	0.491636	0	0	0
novel_325	0.205941	0.708725	0	0.618484	0.230156	0.345864	1.20742	0.114589	0.701133	0	0.114639	0.492299	0.147047	0	0.142889	0	0	0	0	0	0
novel_328	0.514853	0.944967	0.730687	0.37109	0.460312	0.115288	0.120742	0	0.233711	0	0	0	0.147047	0	0	0.324109	0	0	0	0	0
novel_347	0.205941	0.236242	0.208768	0.247394	0.115078	0.230576	0.120742	1.0313	0.116856	0.216321	0.343917	0.1641	0	0.132025	0.142889	0.324109	0.282653	0.368727	0.14201	0	0.158423
novel_352	0.514853	0.354363	0.208768	0.247394	0.230156	0.115288	0.120742	0.229178	0.233711	0.10816	0	0	0.44114	0	0	0	0	0.491636	0.568041	0	0.316847
novel_353	0.205941	0.236242	0.104384	0.123697	0.115078	0.345864	0.362227	0	0.116856	0	0.114639	0.1641	0.147047	0.528099	0.428668	0.432145	0.42398	0.368727	0.284021	0.178393	0
novel_36	5.35448	4.96108	4.17536	5.56636	5.17851	6.91729	8.69344	2.29178	8.06303	16.5486	18.8008	18.3792	18.2338	24.4246	16.4323	10.4795	12.1541	11.5534	6.10644	5.53019	4.27743
novel_360	0.720795	1.06309	0.521919	0.123697	0.460312	0.345864	0.120742	0	0.116856	0	0.114639	0	0	0	0	0	0	0	0	0	0
novel_361	0.617824	0.472484	0.521919	0.37109	0.230156	0.345864	0	0	0	0	0	0	0	0	0	0	0	0	0	0	0
novel_375	0.102971	0.118121	0	0	0	0.230576	0	0.114589	0	0.10816	0	0	0	0	0.428668	0	0	0	0.284021	0	0.47527
novel_503	0	0	0	0	0	0	0	0	0	0	0	0.1641	0	0.396075	0.142889	0.216073	0.141327	0	0.14201	0	0
novel_580	130.361	139.973	72.5468	42.428	21.9799	1467.96	32.7211	16.8446	14.0227	8.00387	0.573195	7.54859	0.882281	5.94112	0.857337	0.324109	1.13061	0.614544	0.426031	0.356786	0.316847
novel_584	0.205941	0.472484	0.730687	0.865878	0.690468	0.230576	0.845195	0.114589	0.233711	1.62241	2.0635	1.8051	1.47047	1.84835	1.85756	1.08036	2.26123	1.22909	1.27809	2.6759	0.792117
novel_602	2.4713	2.71678	2.29645	4.08199	3.79758	2.42105	5.4334	1.37507	7.94618	4.43458	6.30515	6.39989	4.26436	4.48884	4.28668	2.3768	2.68521	2.45818	0.284021	0.356786	0
novel_607	3.80992	6.49665	5.01043	6.06114	7.13484	6.91729	14.6098	54.2006	7.12819	6.38147	6.41979	4.59479	7.35234	4.75289	3.71513	1.51251	3.39184	2.33527	0	0	0.316847
novel_625	36.1427	36.6175	38.3089	19.0493	16.8014	49.5739	16.7832	7.56288	12.5035	7.35491	6.41979	7.38449	5.14664	4.09277	3.57224	2.16073	4.2398	4.67054	2.27216	2.6759	2.53478
novel_633	0	0	0	0	0	0	0	0	0	0	0	0	0.147047	0.132025	0.142889	0	0	0	0	0	0
novel_639	0.102971	0.118121	0	0.123697	0.115078	0.230576	0	0.114589	0.350567	0.432642	0.343917	0.1641	0.735234	0.792149	0.571558	0	0.706633	0.491636	0	0	0.158423
novel_645	1.23565	0.236242	0	1.60806	0.805546	0.345864	0.603711	0.229178	0	0	0.343917	0	0.44114	0.132025	0.285779	0.540182	0.84796	0.614544	0.284021	0.356786	0.792117
novel_66	960.819	1580.22	617.535	662.273	899.22	1744.89	595.983	18.9072	621.788	96.1546	61.4465	123.075	23.6745	19.8037	6.57291	2.16073	25.4388	5.03926	1.84613	3.21108	1.42581
novel_661	0	0	0	0	0	0	0.120742	0.114589	0	0	0	0	0	0	0.142889	0	0	0.122909	0.14201	0.178393	0.316847
novel_683	0.308912	0	0	0.123697	0	1.15288	0.603711	0	1.28541	0	0.229278	0	0.147047	0.26405	0	0.108036	0.282653	0.245818	0.284021	0.178393	0.158423
novel_703	68.8874	44.7678	68.3715	43.0465	41.5432	54.9924	120.742	307.786	78.1764	103.185	147.655	115.362	101.168	73.5378	155.321	51.2092	57.2373	64.0355	5.39639	2.85429	8.87172
novel_724	3.80992	3.42551	3.65344	0.618484	0.115078	6.68671	0.603711	0.343767	0	0	0	0	0	0	0	0	0	0	0	0	0
novel_737	0.308912	0.826846	0.521919	2.47394	1.0357	1.38346	0.603711	1.26048	1.28541	1.0816	1.37567	0.492299	0.882281	0.792149	1.42889	0.324109	0.84796	1.352	0.14201	0.178393	0.47527
novel_739	0.205941	0.354363	0	0.123697	0.690468	0.461153	0	0	0	0	0.229278	0.1641	0.44114	0.26405	0	0.324109	0.282653	0.122909	0.568041	0.178393	0
novel_767	8.64954	4.48859	6.05427	8.04029	6.55945	4.26566	1.69039	3.66685	1.28541	0.865284	1.60495	1.3128	0.147047	1.32025	0.571558	0.108036	0.84796	0.614544	0.14201	0	0.158423
novel_871	39.1289	68.0376	35.2818	62.0958	54.7771	55.6842	37.3093	1.0313	33.6544	4.21826	2.17814	3.1179	1.32342	0.396075	0.714447	0.540182	1.27194	0.122909	0	0	0
novel_874	0	0	0	0	0	0	0	0	0	0	0	0	0	0	0.142889	0.540182	0	0.122909	0	0	0.47527
novel_907	0	0	0	0	0	0	0.120742	0	0	0	0	0.1641	0.147047	0	0	0.108036	0	0.245818	0	0	0
novel_911	0.308912	0	0	0.123697	0.115078	0.115288	0	0.114589	0	0	0.229278	0.1641	0.147047	0.132025	0.142889	0.108036	0	0	0.426031	0	0.47527
novel_916	260.001	343.377	181.002	120.11	162.72	357.278	110.962	6.98993	134.618	24.5524	18.113	31.6713	13.9694	11.3541	4.42957	1.72858	11.1648	3.07272	1.56211	2.14072	1.10896
novel_934	0	0.118121	0	0.123697	0	0	0	0	0	0.10816	0	0	0	0	0.142889	0	0	0.122909	0.14201	0	0.158423
novel_947	0	0.118121	0	0.123697	0	0	0	0	0	0.10816	0	0	0	0	0.142889	0	0	0.122909	0.14201	0	0.158423
novel_952	0.205941	0.354363	0.939455	0.865878	0.805546	1.03759	0	0.572945	0.701133	0	0	0	0	0	0	0	0	0	0.14201	0	0.158423
novel_956	0.617824	2.00805	2.40083	0.618484	1.38094	1.03759	0.965937	0.343767	0.701133	0.648963	0.114639	0.1641	1.32342	0.528099	0.428668	0	0.141327	0.122909	0.426031	1.07036	0.316847
novel_96	65.4894	202.223	359.081	54.9214	24.8569	126.125	26.2011	3.55226	3.03824	24.0116	22.0107	27.5688	28.5271	17.4273	23.5768	7.23843	10.4582	7.00581	2.98222	19.98	9.66383

## Sheet: average expression of per stage
ID	F45	F65	F90	F120	F135	B1	B90	Total	Average
chi-miR-1	46200	102743	92420.2	179836	228667	415858	567110	1.63283e+06	233262
chi-miR-206	42328.4	60196.5	72117.6	106010	101474	114622	106515	603263	86180.4
chi-miR-148a-3p	124627	82644.3	130396	42732	85238.7	55290.8	49787.5	570716	81530.9
chi-miR-381	20755.9	31303	167105	147632	91139.3	59333.5	11380.5	528649	75521.2
chi-miR-127-3p	60488.1	88337.4	100222	66239.4	55703.1	39037.6	2217.88	412245	58892.2
chi-let-7i-5p	85766.8	59782.3	40578.6	35804.5	34046.6	20462.2	6166.45	282607	40372.5
chi-miR-26a-5p	33400.8	22244	15849	30082.6	44608.6	30700.4	36084	212969	30424.2
chi-miR-10b-5p	61224.9	40126.4	26305.7	25954.8	18902.6	15723.4	18470	206708	29529.7
chi-miR-378-3p	9231.31	11920.1	16806.1	20493.8	33105.9	55665.1	48787.7	196010	28001.4
chi-let-7f-5p	25191.1	30269.9	20088.8	27569.2	34672.3	24785.3	11739.7	174316	24902.3
chi-miR-99a-5p	27604.1	18220.3	16386.1	16835.4	28942.6	14031.9	16762.6	138783	19826.1
chi-miR-199a-3p	39661.4	41530	14385.1	12729.2	11514.8	4815.99	1595.61	126232	18033.2
chi-let-7g-5p	21934.7	18659.1	13508.2	20801.9	17620.5	8365.84	7267.31	108158	15451.1
chi-miR-133a-3p	4216.96	8838.85	7770.75	20678.6	22098.9	15133.3	24385.2	103123	14731.8
chi-miR-379-5p	21636.6	24261.4	24247.3	9684.09	8595.75	8052.98	652.586	97130.7	13875.8
chi-miR-143-3p	11550.3	14659.7	16011.2	10286.2	12445.1	11386	15747.1	92085.7	13155.1
chi-miR-532-5p	18380.4	20067.9	14466.9	10578.4	8609.81	6186.88	2202.45	80492.7	11499
chi-miR-411a-5p	11064.7	13558.5	14872.1	17883.6	9837.28	5427.61	593.341	73237.1	10462.4
chi-miR-126-3p	5011.68	8601.06	8891.42	14756.7	14104.4	7564.59	11787.7	70717.5	10102.5
chi-miR-27b-3p	8722.92	9998.14	7881.75	12364.3	16112.8	7822.79	6676.11	69578.9	9939.84
chi-miR-199a-5p	28350.3	16609.5	7746.9	5340.99	4333.44	2017.28	384.879	64783.3	9254.75
chi-miR-21-5p	17592	15701.3	9053.14	7252.34	3930.3	2312.11	4875.26	60716.5	8673.79
chi-miR-30a-5p	11031	11329.7	9516.72	5277.23	5260.8	4894.59	2272.64	49582.6	7083.23
chi-let-7a-5p	6921.83	7852.01	5428.98	11461.2	7719.51	4272.98	2206.81	45863.3	6551.9
chi-miR-199b-5p	21188.3	12929.1	4832.35	2345.55	2162.68	1518.64	371.028	45347.7	6478.24
chi-miR-100-5p	21073.4	8222.87	3774.78	2944.38	2513.18	1661.98	2669.35	42860	6122.85
chi-miR-542-3p	10356.8	14986.3	6731.51	1839.92	864.336	1010.39	185.737	35974.9	5139.28
chi-miR-3958-3p	6771.45	6400.62	5637.32	8132.29	4457.16	1955.2	242.493	33596.5	4799.5
chi-miR-101-3p	6354.13	8431.98	4334.25	2928.02	1864.9	2642	3618.84	30174.1	4310.59
chi-miR-140-3p	11593.2	8227.18	858.855	769.169	1231.38	1478.14	1264.29	25422.3	3631.75
chi-miR-493-5p	5884.79	5599.42	3641.36	3897.48	3726.57	1831.08	108.352	24689	3527.01
chi-miR-10a-5p	12739.8	2985.18	2233.63	2098.44	1514.23	1143.43	942.373	23657.1	3379.58
chi-let-7c-5p	4525.59	4217.25	2804.16	4039.9	3678.94	2437.79	1227.88	22931.5	3275.93
chi-miR-495-3p	1836.86	4333.18	5003.38	6967.6	2612.95	1621.01	53.7665	22428.8	3204.11
chi-let-7b-5p	1809.3	3068.6	2955.09	5181.34	4388.81	2466.68	1199.51	21069.3	3009.91
chi-miR-409-3p	5228.35	6633.51	5692.69	2403.09	614.195	366.995	22.575	20961.4	2994.49
chi-miR-125b-5p	4193.09	4860.13	1782.51	3770.06	2618.46	1157.79	1401.47	19783.5	2826.21
chi-miR-136-3p	3152.91	4742.39	4807.64	2258.98	2345.54	1653.1	132.361	19092.9	2727.56
chi-miR-655	2114.54	4979.75	3264.62	4825.72	2160.18	1445.34	32.2627	18822.4	2688.92
chi-miR-128-3p	2086.78	3245.25	1987.99	3956.34	3025.22	1615.44	2025.39	17942.4	2563.2
chi-miR-151-3p	2747.28	1958.77	4629.33	1237.27	1984.64	1192.11	3775.08	17524.5	2503.5
novel_23	3716.22	4043.47	3783.04	2742.47	1079.57	628.746	23.6891	16017.2	2288.17
chi-miR-26b-5p	2385.48	1848.36	1443.15	2891.17	3488.39	2288.42	1323.59	15668.6	2238.37
chi-miR-92a-3p	4357.78	4308.94	1612.12	2063.05	1812.94	966.148	452.5	15573.5	2224.78
chi-miR-369-3p	2827.2	3364.92	2570.51	3118.37	1654.88	1460.92	26.056	15022.9	2146.12
chi-miR-660	3083.58	3204.29	2411.97	2723.08	1982.56	1054.51	444.19	14904.2	2129.17
chi-miR-499-5p	3450.51	5540.47	1321.38	943.869	1324.28	680.468	1365.01	14626	2089.43
chi-miR-493-3p	3723.21	2447.95	4238.17	1893.56	1432.53	749.689	38.4625	14523.6	2074.8
chi-miR-494	3245.56	3913.66	2064.19	2509.17	1013	614.482	74.33	13434.4	1919.2
chi-miR-3959-5p	2108.18	2579.09	1874.25	2804.36	1993.51	971.965	142.842	12474.2	1782.03
chi-miR-127-5p	2420.99	2962.23	3373.53	1510.5	1021.11	1133.96	34.748	12457.1	1779.58
chi-miR-543-3p	1051.57	1404.76	3027.27	5098.33	1365.29	338.131	7.58656	12292.9	1756.13
chi-miR-25-3p	3019.02	3150.79	1428.25	1343.64	1621.14	958.459	769.52	12290.8	1755.83
chi-miR-99b-5p	4545.26	2591.29	1067.43	730.776	573.027	297.586	219.54	10024.9	1432.13
chi-miR-30c-5p	1808.78	2097.89	1043.56	1754.78	1531.1	744.257	784.622	9764.98	1395
chi-miR-148b-3p	3821.46	2386.08	1040.75	798.041	714.992	683.102	242.284	9686.71	1383.82
chi-miR-409-5p	2159.7	2456.16	1748.06	1426.08	1026.62	709.574	52.7709	9578.96	1368.42
chi-miR-7-5p	2276.06	2719.5	1397.56	939.24	561.532	769.041	898.932	9561.86	1365.98
chi-miR-3431-5p	3295.22	2919.21	1639.19	773.855	493.17	375.273	59.007	9554.93	1364.99
chi-miR-133b	1142.89	1750.36	1336.69	1119.32	1368.07	1000.46	844.225	8562.02	1223.15
chi-miR-411a-3p	823.282	1911.21	1876.2	2667.68	812.874	254.996	5.7119	8351.96	1193.14
chi-miR-382-3p	2027.33	2595.7	1378.32	856.881	809.763	593.597	34.1315	8295.72	1185.1
chi-miR-136-5p	784.153	593.564	2323.58	1185.28	1825.79	1241.75	147.923	8102.03	1157.43
chi-let-7e-5p	2605.98	2090.38	870.403	1065.57	777.529	513.434	133.228	8056.52	1150.93
chi-miR-380-3p	1600.41	2280.7	1290.37	966.268	879.543	750.618	49.5929	7817.5	1116.79
chi-miR-450-5p	2045.34	2665.85	1087.82	947.296	406.206	279.442	73.8869	7505.85	1072.26
chi-miR-24-3p	815.367	961.191	821.212	1326.49	1221.71	712.77	1399.9	7258.63	1036.95
chi-miR-432-5p	2074.5	1881.11	1453.49	770.178	532.388	355.123	22.1726	7088.96	1012.71
chi-miR-374b-5p	1725.21	2620.81	812.576	884.886	392.993	258.647	67.3804	6762.51	966.072
chi-miR-30e-5p	1718.4	1472.58	895.768	681.443	540.226	525.009	814.963	6648.39	949.769
chi-miR-191-5p	724.023	1022.16	666.965	1133.47	1105.46	613.514	650.532	5916.13	845.162
chi-miR-125a-5p	1216.82	1306.34	525.524	1377.74	857.958	315.711	236.748	5836.84	833.835
chi-miR-423-3p	1268.37	1169.9	690.266	1199.12	736.228	305.186	309.601	5678.67	811.238
chi-miR-382-5p	1032.61	1073.39	1107.35	958.04	835.069	459.01	43.3801	5508.85	786.978
chi-miR-410-3p	850.454	1391.62	1402.89	895.295	403.679	231.293	15.3261	5190.55	741.507
chi-miR-214-3p	2485.71	1734.78	346.399	198.174	157.634	104.113	57.7014	5084.52	726.359
chi-miR-224-5p	1217.52	1483.09	798.046	596.798	605.068	279.283	78.6194	5058.43	722.633
chi-miR-487b-3p	725.37	1114.97	1031.41	1123.74	642.311	379.047	27.8897	5044.73	720.675
chi-miR-23b-3p	898.822	656.863	643.383	840.478	980.108	649.949	367.317	5036.92	719.56
chi-miR-145-5p	447.984	756.83	501.05	1108.75	818.543	690.053	661.309	4984.52	712.074
chi-miR-98-5p	1132.56	940.529	608.502	699.855	760.75	556.441	274.822	4973.46	710.494
chi-miR-30b-5p	572.183	837.678	481.366	587.182	901.737	611.298	483.683	4475.13	639.304
chi-miR-16a-5p	821.297	924.393	445.688	800.483	599.47	290.279	587.396	4469.01	638.429
chi-miR-186-5p	902.466	1003.69	536.258	646.401	470.748	458.218	403.457	4421.24	631.605
chi-miR-335-3p	2075.16	1638	417.186	188.185	65.46	32.391	3.62056	4420.01	631.429
chi-miR-23a	931.549	645.982	630.511	826.276	591.358	390.524	254.684	4270.88	610.126
chi-miR-218	2243.73	610.754	337.64	162.015	193.18	181.393	154.609	3883.32	554.76
chi-miR-500-3p	837.221	653.679	471.527	560.36	412.254	456.112	323.686	3714.84	530.691
chi-miR-340-5p	1587.79	1255.2	338.374	163.978	103.793	93.2499	106.512	3648.9	521.272
chi-miR-362-5p	775.33	992.214	562.895	628.17	232.288	182.836	96.0721	3469.81	495.687
chi-miR-758	929.238	1548.85	575.422	125.55	37.1762	23.7576	1.79755	3241.79	463.113
chi-let-7d-5p	442.094	583.522	403.241	786.81	571.478	286.785	150.111	3224.04	460.577
chi-miR-412-5p	1121.23	943.408	460.702	295.807	226.944	121.75	30.843	3200.68	457.24
chi-miR-423-5p	388.946	525.919	338.504	538.361	485.953	468.653	421.229	3167.57	452.509
chi-miR-335-5p	968.455	1015.93	482.231	372.814	115.62	101.625	22.0482	3078.72	439.818
chi-miR-455-5p	1016.58	1012.21	417.638	236.924	155.239	71.0592	111.196	3020.85	431.55
chi-miR-20a-5p	965.537	1098.02	272.7	280.05	180.972	149.916	59.277	3006.47	429.496
chi-miR-374a-5p	768.159	1078.37	389.606	331.595	186.034	156.355	45.1222	2955.24	422.177
chi-miR-320-3p	724.884	561.514	416.784	425.464	305.882	290.008	214.093	2938.63	419.804
novel_66	1052.86	1102.13	412.226	93.5587	16.6837	10.8796	2.16101	2690.49	384.356
chi-miR-451-5p	192.677	227.418	261.744	541.482	403.738	255.873	771.69	2654.62	379.232
chi-miR-133a-5p	105.345	249.977	220.706	499.105	515.224	471.994	545.874	2608.23	372.604
chi-miR-500-5p	709.798	689.404	452.943	356.371	150.185	125.217	38.6302	2522.55	360.364
chi-miR-106b-3p	662.949	614.518	418.388	239.159	241.234	193.68	111.794	2481.72	354.532
chi-miR-9-5p	1921.96	225.27	110.659	68.8422	55.2385	44.133	15.7175	2441.82	348.831
chi-miR-323a-3p	789.54	925.099	291.685	233.448	119.586	51.0812	6.61953	2417.06	345.294
chi-miR-379-3p	447.282	695.899	455.005	525.704	185.672	78.58	4.35635	2392.5	341.786
chi-miR-329b-3p	437.594	540.44	370.889	442.137	319.016	227.173	21.7776	2359.03	337.004
chi-miR-411b-5p	671.183	677.424	333.473	301.084	128.536	74.0672	12.536	2198.3	314.043
chi-miR-16b-5p	738.397	438.777	205.482	289.718	177.142	96.6751	126.295	2072.49	296.069
chi-miR-30e-3p	264.876	228.226	199.276	184.54	335.92	273.418	494.491	1980.75	282.964
chi-miR-181b-5p	656.132	532.354	200.693	203.049	161.878	98.9195	30.7501	1883.78	269.111
chi-miR-27a-3p	216.428	281.833	224.865	373.014	361.872	171.968	249.49	1879.47	268.496
chi-miR-22-3p	123.627	135.074	128.086	189.588	163.919	98.5337	988.418	1827.25	261.035
chi-miR-17-5p	578.42	696.041	152.176	154.853	90.1766	66.0706	36.1064	1773.84	253.406
chi-miR-154b-5p	236.944	376.667	290.916	415.255	276.081	164.985	10.7908	1771.64	253.091
chi-miR-361-3p	264.956	233.183	220.843	222.371	328.551	232.47	269.086	1771.46	253.066
chi-miR-433	452.162	546.175	247.669	335.817	119.91	60.2488	2.38008	1764.36	252.052
chi-miR-376c-3p	362.991	504.294	390.403	300.527	115.126	76.9055	9.62238	1759.87	251.41
chi-miR-192-5p	389.722	386.49	227.443	148.278	191.108	126.547	126.147	1595.74	227.962
chi-miR-374a-3p	428.323	454.293	172.5	151.313	163.247	145.848	56.0645	1571.59	224.513
chi-miR-93-5p	532.306	464.748	154.226	188.912	100.161	76.5877	50.8166	1567.76	223.965
chi-miR-378-5p	82.4768	164.938	122.966	264.315	264.623	409.92	147.534	1456.77	208.11
chi-miR-126-5p	165.914	461.262	235.617	299.188	152.913	85.9633	52.2473	1453.11	207.587
chi-miR-28-3p	269.611	242.143	171.066	148.216	162.792	200.951	181.142	1375.92	196.56
chi-miR-30a-3p	186.432	180.69	184.935	199.003	241.768	167.967	148.313	1309.11	187.015
chi-miR-3959-3p	445.582	551.416	222.84	60.2209	16.4568	9.196	0.986206	1306.7	186.671
chi-miR-424-5p	400.566	459.115	186.786	115.17	62.13	29.3282	15.6231	1268.72	181.246
chi-miR-708-3p	395.698	146.043	228.331	87.163	155.975	127.843	116.422	1257.47	179.639
chi-miR-30f-5p	194.147	304.254	156.623	285.188	190.217	69.3442	40.7812	1240.55	177.222
chi-miR-196b	432.458	363.462	79.4448	160.158	120.607	42.652	22.002	1220.78	174.398
chi-miR-376e-3p	349.015	388.069	208.53	124.06	56.553	48.2593	10.1269	1184.61	169.231
chi-miR-424-3p	243.073	410.346	189.137	187.811	99.0435	30.8598	12.7896	1173.06	167.58
chi-miR-1468-5p	55.1827	106.037	131.133	233.147	246.877	136.998	252.147	1161.52	165.932
chi-miR-3432-5p	217.938	174.377	144.402	240.808	210.377	85.2444	58.0094	1131.16	161.594
chi-miR-155-5p	261.057	301.21	160.031	216.723	95.8905	53.1935	28.1525	1116.26	159.465
chi-miR-140-5p	374.941	535.528	30.1752	63.3657	41.8747	32.4119	30.7472	1109.04	158.435
chi-miR-196a	631.984	226.129	37.2884	62.0894	67.5069	21.9318	19.3765	1066.31	152.329
chi-miR-125b-3p	238.303	239.816	159.234	125.651	116.885	104.239	73.6781	1057.81	151.115
chi-miR-19b-3p	364.305	375.333	139.048	90.354	17.0686	20.1417	13.98	1020.23	145.747
chi-miR-3431-3p	285.776	175.261	198.037	85.0631	129.225	112.197	31.3448	1016.9	145.272
chi-miR-107-3p	379.141	315.531	91.7673	105.888	63.4927	36.3576	12.9029	1005.08	143.583
chi-miR-182	742.912	166.552	25.5563	6.82163	3.53467	4.13252	32.0598	981.569	140.224
chi-miR-106b-5p	307.221	336.949	98.2577	63.4538	43.2393	34.0058	32.06	915.187	130.741
chi-miR-532-3p	176.124	318.131	132.932	102.861	86.2741	47.9522	40.8351	905.11	129.301
chi-miR-1271-5p	276.588	157.131	150.975	76.859	133.728	68.652	31.8787	895.812	127.973
chi-miR-455-3p	244.731	295.133	63.165	65.4336	55.348	31.3898	13.2157	768.416	109.774
chi-miR-154a-3p	204.598	230.183	177.423	101.241	31.0215	12.7983	0.884136	758.15	108.307
chi-miR-3955-5p	117.263	130.041	163.081	124.789	112.1	95.0258	10.0563	752.356	107.479
novel_102	188.011	176.916	161.912	117.299	50.8833	33.7753	2.90669	731.703	104.529
chi-miR-193b-3p	37.5187	57.3478	42.6703	126.402	126.517	146.204	183.374	720.033	102.862
chi-miR-369-5p	101.067	158.758	123.208	199.555	87.8107	33.8783	11.1147	715.391	102.199
chi-miR-323b	254.576	222.147	106.282	56.0376	35.6264	22.1652	1.82062	698.654	99.8078
chi-miR-328-3p	101.978	145.109	87.1376	124.756	123.587	54.4116	52.2961	689.275	98.4679
chi-miR-193a	36.9415	56.4859	40.933	117.966	118.92	138.879	177.642	687.768	98.2526
chi-miR-485-3p	263.562	300.078	88.0836	23.9071	5.38491	3.56804	0.6979	685.282	97.8974
chi-miR-145-3p	53.6446	60.7777	56.2424	165.806	131.021	125.522	90.5623	683.576	97.6537
chi-miR-194	132.219	204.835	92.6641	86.4023	74.6491	37.2733	40.2115	668.254	95.4648
chi-miR-365-3p	44.0113	68.5832	33.4168	123.338	103.341	87.0784	207.69	667.459	95.3513
chi-miR-504	260.185	138.065	79.8095	81.452	47.5108	14.0706	41.7986	662.891	94.6987
novel_580	114.294	510.791	21.1961	5.37522	2.56025	0.689756	0.366555	655.272	93.6103
chi-miR-1197-3p	272.756	267.024	66.8144	16.7986	9.27913	6.97515	0.858683	640.506	91.5009
chi-miR-361-5p	191.294	161.745	76.2482	100.613	47.7076	28.8313	25.4321	631.871	90.2673
novel_916	261.46	213.369	84.1899	24.7789	9.91772	5.32204	1.60393	600.642	85.806
chi-miR-151-5p	141.299	148.805	70.7851	62.4566	68.2732	47.3238	56.3816	595.324	85.0463
novel_703	60.6756	46.5274	168.902	122.067	110.009	57.494	5.70747	571.382	81.6261
chi-miR-29a-3p	12.9689	30.7483	12.7673	28.9567	68.5894	56.0342	338.256	548.321	78.3316
chi-miR-487a-3p	276.025	163.154	64.5541	10.33	4.49251	2.8759	0	521.432	74.4902
chi-miR-1307-3p	144.708	116.817	64.0927	94.5218	56.0588	14.8101	27.6574	518.666	74.0951
chi-miR-146b-5p	151.272	213.262	52.63	44.793	27.5457	17.0862	9.24999	515.839	73.6913
chi-miR-485-5p	114.432	120.898	107.675	87.1586	53.0537	27.2951	4.52496	515.038	73.5768
chi-miR-708-5p	171.541	133.262	64.528	73.5413	31.6551	13.8921	7.9927	496.412	70.916
chi-miR-197-3p	99.0957	106.68	61.4741	73.4098	64.8401	29.6589	48.2242	483.383	69.0547
chi-miR-148a-5p	180.496	139.002	63.6719	29.4541	24.3275	19.0166	14.9686	470.937	67.2766
chi-miR-143-5p	84.2006	101.842	67.6721	61.8558	49.2252	68.1227	31.5506	464.469	66.3527
chi-miR-214-5p	170.771	140.218	48.8912	47.3816	29.8599	10.0936	16.223	463.439	66.2056
chi-let-7d-3p	106.026	93.5124	57.4993	80.7131	64.2724	30.506	18.5049	451.034	64.4334
chi-miR-28-5p	74.5699	78.1243	42.3196	52.3245	63.3918	35.7709	90.2193	436.72	62.3886
chi-miR-130b-5p	160.541	137.821	45.9767	41.8234	24.645	8.8828	7.17386	426.864	60.9806
chi-miR-183	335.217	67.5372	10.4658	3.33829	2.10981	2.84227	4.43632	425.947	60.8495
chi-miR-10b-3p	116.069	80.4304	44.4558	74.2763	48.6261	23.7454	28.1894	415.792	59.3989
chi-miR-454-3p	159.666	134.273	34.6668	35.7495	20.8203	15.7675	1.56754	402.51	57.5014
chi-miR-483	119.003	123.187	57.8856	62.5563	18.686	10.0784	0.656035	392.053	56.0075
chi-miR-363-3p	83.2449	88.1375	83.6033	59.5684	42.5882	18.4915	3.18477	378.819	54.1169
chi-miR-181d	154.049	83.0479	38.7645	43.9164	30.8301	14.2997	5.27538	370.183	52.8833
chi-miR-376b-3p	144.628	102.013	88.1499	19.1922	5.09051	4.33159	0.685773	364.091	52.013
chi-miR-221-3p	105.483	101.759	32.3237	58.4173	27.6541	16.7446	14.5528	356.934	50.9906
novel_96	208.931	68.6345	10.9305	24.5304	23.177	8.23414	10.8754	355.313	50.759
chi-miR-130a-3p	81.862	86.9486	57.0006	44.0098	41.0262	27.5322	7.91836	346.298	49.4711
chi-miR-296-3p	53.816	85.9635	34.1514	54.878	33.6871	23.6715	4.53752	290.705	41.5293
chi-miR-134	103.4	95.0047	52.5315	18.8204	8.27472	4.78719	0.526164	283.345	40.4778
chi-miR-99b-3p	123.51	66.8954	35.7449	18.6625	19.2785	12.9239	4.07633	281.092	40.156
chi-miR-150	4.22579	12.8203	11.4467	60.184	61.1441	33.3176	66.149	249.287	35.6125
chi-miR-34c-5p	99.5215	28.5362	32.9486	20.9969	21.1812	31.9308	7.57457	242.69	34.67
novel_109	73.1162	88.6653	24.9956	24.52	20.6221	6.10236	4.36784	242.389	34.6271
chi-miR-665	101.506	71.9827	36.5079	21.6655	5.89733	3.40178	0.118929	241.08	34.4401
chi-miR-331-3p	55.4401	53.8444	25.2098	21.5529	23.7107	19.6992	22.1523	221.609	31.6585
novel_140	68.9297	69.0581	42.3708	19.2974	6.66188	5.49929	0.568029	212.385	30.3408
chi-miR-99a-3p	45.5658	42.7241	27.3247	21.4609	34.7317	28.9198	10.4844	211.211	30.1731
chi-miR-656	53.8611	83.3373	27.3746	29.0502	10.0912	6.22907	0.539477	210.483	30.069
chi-miR-425-5p	40.7972	35.3012	31.3493	19.5523	23.8917	20.369	37.3854	208.646	29.8066
chi-miR-144-5p	34.4606	62.0348	34.3563	41.6133	17.545	15.5943	1.76397	207.368	29.624
chi-miR-188-5p	66.1231	75.821	35.2823	15.3104	5.82713	3.70002	3.20164	205.266	29.3237
chi-miR-129-5p	78.031	72.9606	46.1114	4.2186	1.37447	1.16441	0.489781	204.35	29.1929
chi-miR-200b	53.7605	124.961	3.77372	8.10725	5.91546	5.92584	1.16698	203.611	29.0873
chi-miR-200a	32.4703	155.862	3.33598	3.44696	2.27412	2.42145	0.800416	200.611	28.6587
chi-miR-376a	48.0744	67.6657	34.2978	28.1121	11.8027	7.67469	0.960025	198.588	28.3696
chi-miR-376b-5p	50.7002	59.2236	31.4006	25.6524	13.9739	10.7731	1.5069	193.231	27.6044
chi-miR-30f-3p	35.6746	37.4553	27.938	30.0754	29.1236	15.2955	8.16403	183.726	26.2466
chi-miR-154b-3p	75.3681	72.0005	18.7436	4.01289	1.55828	1.24397	0.0473368	172.975	24.7107
chi-miR-195-3p	0.676588	4.34425	29.4686	48.3059	42.0627	25.0158	19.689	169.563	24.2232
chi-miR-20b	45.1974	59.0329	24.8532	27.3714	6.92318	3.66249	0.632965	167.674	23.9534
chi-miR-29c-5p	1.94322	1.43779	2.0173	2.57961	5.9799	6.8165	143.478	164.253	23.4647
chi-miR-544-5p	50.7922	55.6178	26.1491	16.042	6.75269	8.11663	0.530449	164.001	23.4287
chi-miR-345-3p	66.6177	21.7972	17.9803	24.4045	10.8015	7.20147	10.6243	159.427	22.7753
chi-miR-331-5p	27.079	24.872	19.7892	22.5951	28.9803	14.5019	21.334	159.151	22.7359
chi-miR-146a	42.3728	60.0345	15.3304	11.2336	8.40046	4.82972	16.7258	158.927	22.7039
chi-miR-329a-3p	35.3586	41.0567	22.0297	19.3266	18.0532	19.4836	1.46191	156.77	22.3957
chi-miR-22-5p	8.23777	6.77122	8.98088	19.7706	19.8565	12.3226	79.2671	155.207	22.1724
chi-miR-1388-5p	19.8078	17.1917	20.3518	13.7234	15.7987	14.9602	52.0677	153.901	21.9859
chi-miR-18a-5p	60.58	68.4775	12.7732	5.70979	2.00645	1.30749	0.486669	151.341	21.6202
chi-miR-15b-5p	54.9622	43.933	15.6499	13.0206	11.8148	5.3255	5.8403	150.546	21.5066
chi-miR-376d	44.8308	53.567	30.844	14.6663	3.86415	1.60563	0.152952	149.531	21.3616
chi-miR-130b-3p	55.0581	50.3893	15.3233	9.25655	5.72355	3.90016	0.93887	140.59	20.0843
chi-miR-1185-3p	41.8716	53.9601	27.8207	9.29187	1.29284	1.17726	0.0473368	135.462	19.3517
chi-miR-135a	75.9743	43.1666	6.56436	6.97619	1.55135	0.825429	0	135.058	19.294
novel_871	47.4827	57.519	23.9983	3.17143	0.811314	0.64501	0	133.628	19.0897
chi-miR-502b-3p	47.1359	26.1759	17.1373	18.1476	8.79822	6.85992	4.69757	128.952	18.4218
chi-miR-222-3p	33.665	36.0449	11.2558	24.6344	11.1619	5.4006	4.03565	126.198	18.0283
novel_146	25.7224	37.2926	14.8968	17.5135	10.7617	6.88658	9.82311	122.897	17.5567
chi-miR-148b-5p	33.2248	31.4435	20.3298	11.9946	11.2773	7.72845	4.23164	120.23	17.1757
novel_143	19.7836	19.3035	15.9117	22.0664	14.3725	9.52721	15.544	116.509	16.6441
chi-miR-24-5p	7.09357	6.62615	10.914	12.1379	25.5588	17.4567	31.6496	111.437	15.9195
chi-miR-505-3p	35.6051	26.8631	12.743	13.8023	10.1342	7.11563	4.66861	110.932	15.8474
chi-miR-190a-5p	35.3363	25.1371	17.1711	9.6211	6.75566	9.44743	7.0268	110.496	15.7851
novel_168	38.5495	38.9492	14.5739	8.77742	5.81498	3.09459	0.538291	110.298	15.7568
chi-miR-374b-3p	42.3055	34.1967	11.3488	6.12408	6.24548	5.71416	2.84485	108.78	15.5399
chi-miR-502b-5p	46.625	28.8561	19.7112	7.01641	3.43163	1.30785	0.415077	107.363	15.3376
chi-miR-106a-5p	24.0022	35.7088	16.8613	19.7684	4.76349	2.69537	0.646278	104.446	14.9208
chi-miR-1343	22.8544	20.8641	12.1565	19.0279	15.9903	6.23356	6.12433	103.251	14.7502
chi-miR-421-3p	36.8412	29.8725	10.0588	12.9018	5.51917	2.83921	1.1998	99.2326	14.1761
chi-miR-3955-3p	18.5538	24.6203	17.8418	16.6407	7.82899	12.098	0.278538	97.8621	13.9803
chi-miR-874-3p	29.8859	33.9118	10.4523	16.174	3.982	1.33004	1.55584	97.292	13.8989
chi-miR-27a-5p	20.6506	12.9544	10.7931	7.74815	21.3265	7.29042	16.5103	97.2736	13.8962
novel_625	37.023	28.4749	12.2832	7.05306	4.27055	3.69035	2.49428	95.2893	13.6128
chi-miR-497-5p	4.16442	8.27554	16.2112	31.0202	16.78	9.32342	8.74861	94.5234	13.5033
chi-miR-181c-3p	43.9254	20.9845	9.49538	7.52993	5.35369	3.90514	0.789462	91.9834	13.1405
chi-miR-96	59.5074	23.8296	2.30736	0.813852	0.525	0.750914	3.46653	91.2006	13.0287
chi-miR-380-5p	22.5491	23.3378	16.5597	10.3256	8.42143	7.48926	1.51592	90.1988	12.8855
chi-miR-490	17.6368	40.4247	19.5935	4.71847	3.14308	3.03366	0.757365	89.3075	12.7582
chi-let-7i-3p	17.4244	35.5125	15.7293	12.1664	4.61942	3.25503	0.539477	89.2465	12.7495
chi-miR-450-3p	17.9405	24.5136	16.2941	13.6558	9.49937	5.42849	1.58204	88.9138	12.702
chi-miR-105a	37.8874	34.1605	9.36156	3.49749	2.24909	0.647604	0.520704	88.3244	12.6178
chi-let-7a-3p	19.7463	18.0614	11.7773	19.8533	9.2902	5.47353	2.999	87.2011	12.4573
chi-miR-338-5p	9.89334	9.98966	7.50072	16.822	19.5339	14.7119	7.14974	85.6012	12.2287
chi-miR-10a-3p	45.6979	9.61918	7.26517	9.62668	7.39499	3.77019	2.21619	85.5903	12.2272
chi-miR-7-3p	9.81177	11.0441	4.52999	7.83407	11.956	14.4995	24.9089	84.5843	12.0835
chi-miR-19a	24.7131	32.1037	12.6689	8.99357	1.65749	1.20371	1.29758	82.638	11.8054
chi-miR-301a-5p	33.6445	21.3097	8.03646	8.77047	5.82136	2.08568	0.828957	80.4971	11.4996
chi-miR-200c	17.161	56.9633	2.13244	0.971473	0.904338	0.822349	0.508565	79.4635	11.3519
chi-miR-30d-3p	10.5164	9.90458	8.99577	8.8597	14.5323	12.5982	10.293	75.6999	10.8143
chi-miR-15a-5p	17.5956	23.1546	7.80156	5.91302	6.32016	4.34516	7.18683	72.3169	10.331
chi-miR-362-3p	17.0252	22.2976	13.2941	5.37186	5.45376	5.1209	3.67025	72.2337	10.3191
chi-miR-340-3p	21.8074	13.8836	8.32195	10.3811	7.90676	2.56835	7.14414	72.0133	10.2876
novel_36	4.8303	5.88739	6.34942	17.9095	19.6969	11.3957	5.30469	71.3739	10.1963
chi-let-7b-3p	7.03823	10.0691	11.0924	16.4404	15.1815	8.49329	2.85462	71.1696	10.1671
chi-miR-9-3p	56.9362	5.26203	2.82926	3.35418	1.42104	0.527417	0.527349	70.8574	10.1225
chi-miR-767	31.4315	22.7767	8.40007	3.76175	3.07937	0.72081	0.50975	70.6799	10.0971
chi-miR-542-5p	16.9136	19.7027	15.306	8.19465	5.70136	3.55814	1.30232	70.6788	10.097
novel_164	30.3288	15.8975	5.41705	3.60702	6.41383	5.06031	1.21548	67.94	9.70571
chi-miR-324-5p	28.5669	20.5844	8.76035	4.1762	2.16298	2.35395	0.325875	66.9307	9.56153
chi-let-7e-3p	28.4017	15.9692	7.26161	6.25459	5.0303	2.9483	0.645093	66.5108	9.50155
chi-miR-204-5p	21.9053	18.23	3.87245	6.76152	6.08796	4.11697	4.13656	65.1107	9.30153
chi-miR-129-3p	13.3389	11.9932	19.3921	11.3409	6.21827	2.44901	0.254282	64.9866	9.2838
chi-miR-345-5p	18.8973	16.2608	8.0042	3.64944	4.93228	4.44268	6.71585	62.9027	8.98609
chi-miR-1307-5p	15.6604	12.3877	8.10074	4.32984	9.04458	4.55945	7.11671	61.1994	8.74278
chi-miR-1388-3p	8.34339	10.3309	5.71755	9.11981	7.59159	3.82025	14.85	59.7735	8.53906
chi-miR-193b-5p	0.784608	0.658765	1.01534	7.30591	8.83229	13.7059	27.3196	59.6224	8.51749
chi-miR-877-5p	19.2092	10.5056	5.88068	3.85636	4.98509	9.76786	4.43387	58.6387	8.37695
chi-miR-221-5p	20.3075	8.85969	5.38694	5.14782	4.89197	6.37198	2.46263	53.4286	7.63265
chi-miR-1185-5p	8.71285	18.5665	11.7905	7.61621	4.00428	2.38228	0.313747	53.3864	7.62663
chi-miR-27b-5p	7.41374	6.41521	5.19714	8.06414	11.8016	4.48237	8.81891	52.1931	7.45616
novel_607	5.10566	6.70442	25.3129	5.79868	5.27345	2.41321	0.105616	50.7139	7.24484
chi-miR-496-3p	12.1817	18.4852	7.60497	3.78609	2.51366	1.16002	0.178393	45.91	6.55857
chi-miR-208b	10.1946	14.113	6.27423	4.2472	1.5051	1.33394	7.97189	45.64	6.52
chi-miR-301a-3p	14.336	18.5891	6.96986	3.526	0.815264	0.419381	0.0594644	44.7151	6.38787
chi-miR-330-3p	11.8179	12.8052	5.03982	4.45081	2.93616	1.7421	1.07895	39.8709	5.69585
chi-miR-377	3.31295	7.74297	9.9448	13.5172	3.12614	1.74459	0.201475	39.5902	5.65574
chi-miR-190b	3.84459	5.18417	1.85287	3.27559	7.4817	6.37216	10.8488	38.8599	5.55141
chi-miR-34b-3p	13.5502	2.33498	4.72194	5.28864	6.44471	3.46156	2.28855	38.0906	5.44151
chi-miR-130a-5p	15.175	9.6217	4.3513	3.46497	2.48999	2.27696	0.628668	38.0086	5.42981
chi-miR-411b-3p	13.9211	14.727	4.42469	3.4949	0.755056	0.372272	0	37.695	5.385
chi-miR-29b-3p	3.12576	3.52454	2.00166	1.63358	4.37615	3.61609	18.9211	37.1989	5.31413
chi-miR-412-3p	15.9775	8.60397	5.87455	2.77007	2.45291	0.882095	0.0946735	36.6558	5.23654
chi-miR-432-3p	12.4232	11.8773	6.16437	2.9485	1.64021	1.1984	0	36.2521	5.17887
chi-miR-122	18.5107	2.14536	1.77616	7.69506	2.52451	3.06317	0.158423	35.8734	5.12477
chi-miR-30b-3p	2.31179	4.25972	2.96447	5.23876	8.64351	5.7477	6.40166	35.5676	5.08109
chi-miR-671-5p	12.9636	7.01521	4.44399	4.20564	1.90842	2.86164	1.8347	35.2332	5.03332
novel_172	16.7431	8.28657	3.83134	2.28254	1.96553	1.06251	1.00929	35.1809	5.02584
chi-miR-30c-3p	4.56903	4.05093	3.94312	4.39363	5.32035	4.61224	4.63458	31.5239	4.50341
chi-miR-34a	9.79633	8.50828	3.69764	1.86423	1.90256	2.98914	0.555902	29.3141	4.18773
chi-miR-15b-3p	8.99142	11.012	1.97469	3.05206	1.47868	0.456575	0.836799	27.8023	3.97175
chi-miR-338-3p	1.24605	2.33358	2.6576	4.33309	5.60494	3.57099	6.60275	26.349	3.76414
chi-miR-124a	24.1662	1.43863	0.153541	0	0.147047	0.0769817	0	25.9824	3.71178
novel_602	2.49484	3.43354	4.91821	5.71321	4.34663	2.50673	0.213602	23.6268	3.37525
chi-miR-2483-5p	7.44849	8.47698	2.08097	1.27194	1.83659	0.844901	0.544948	22.5048	3.21497
chi-miR-191-3p	3.13771	4.57857	2.41914	4.09487	3.51241	1.73432	2.73451	22.2115	3.17308
chi-miR-491-5p	3.76747	5.91603	1.97361	4.15742	3.4977	1.45685	1.36607	22.1352	3.16217
chi-miR-301b	8.73768	7.49851	3.40805	2.03094	0.225049	0.083121	0	21.9833	3.14048
novel_228	3.84527	4.0125	2.54138	3.1511	2.46549	4.32701	0.865351	21.2081	3.02973
chi-miR-16b-3p	5.37254	8.62456	2.09608	2.24497	0.957839	0.402145	0.22573	19.9239	2.84627
chi-miR-543-5p	5.3491	5.28313	5.79274	1.85715	0.341723	0.0942178	0	18.7181	2.67401
novel_767	6.39747	6.28847	2.21422	1.26101	0.679618	0.523514	0.100145	17.4644	2.49492
chi-miR-217-5p	10.2101	5.13581	1.45579	0.146373	0.0440083	0.350078	0.0473368	17.3895	2.48421
chi-miR-187	3.07492	4.00693	4.63994	3.24649	1.22241	0.626592	0.0946735	16.912	2.41599
chi-miR-33a-3p	5.42257	5.67197	2.04504	1.24837	1.6026	0.604399	0.22573	16.8207	2.40296
chi-miR-383	8.10872	6.51391	0.747752	0.429431	0.415568	0.436975	0.159609	16.812	2.40171
chi-miR-628-5p	3.38028	2.80265	1.58323	3.22829	1.88583	0.952937	2.95166	16.7849	2.39784
chi-miR-425-3p	3.14862	4.03832	1.88869	1.82326	2.1763	1.54352	1.34536	15.9641	2.28058
chi-miR-20a-3p	4.71244	5.75818	1.54892	2.03218	0.80215	0.576762	0.0594644	15.4901	2.21287
chi-miR-1814	5.42151	3.94002	1.76903	1.35221	1.94432	0.553028	0.444803	15.4249	2.20356
chi-miR-144-3p	1.79134	3.07905	4.12203	3.40939	1.22912	0.967451	0.514036	15.1124	2.15892
chi-let-7f-3p	2.45405	2.80188	2.00533	2.93031	2.26602	2.21437	0.420548	15.0925	2.15607
chi-miR-2411-5p	3.75048	2.52002	2.18498	1.28503	1.95914	1.18766	1.77331	14.6606	2.09437
chi-miR-135b-5p	11.6674	2.46761	0.238138	0.0742665	0.0930239	0.0942178	0	14.6347	2.09067
chi-miR-429	2.96574	11.1829	0.0784437	0.11248	0.0916381	0.196115	0	14.6273	2.08961
chi-miR-671-3p	3.00807	2.1929	1.84197	2.08166	1.64384	0.847495	3.00092	14.6168	2.08812
chi-miR-496-5p	3.62115	6.09852	3.20908	0.778118	0.473748	0.0942178	0	14.2748	2.03926
chi-miR-1306-3p	4.16741	3.40649	2.03802	0.972713	1.04083	0.719628	1.29449	13.6396	1.94851
chi-miR-105b-3p	7.46834	4.12607	1.38329	0.243606	0.137032	0.135187	0	13.4935	1.92765
chi-miR-25-5p	2.91113	3.0477	1.5446	2.91737	1.83628	0.558344	0.39081	13.2062	1.88661
chi-miR-211	3.4022	3.99358	1.57945	1.01524	1.289	0.676423	1.08325	13.0391	1.86274
chi-miR-18a-3p	4.52319	4.32901	1.81532	1.04822	0.985962	0.0471089	0.106801	12.8556	1.83652
chi-miR-16a-3p	4.25138	4.46329	2.09738	0.891517	0.331709	0.373454	0.166266	12.575	1.79643
chi-miR-223-3p	1.86961	3.10462	0.78897	0.907084	2.03437	1.57046	1.86057	12.1357	1.73367
novel_248	3.13253	3.34715	2.0611	1.28795	1.22997	0.896967	0.0594644	12.0151	1.71645
chi-let-7c-3p	5.62681	3.11608	1.13878	0.940978	0.433362	0.364593	0.219073	11.8397	1.69138
chi-miR-181b-3p	6.28029	2.41027	1.73882	0.610938	0.28855	0.224448	0.0594644	11.6128	1.65897
chi-miR-105b-5p	6.74511	3.51526	0.59	0.320032	0.0490156	0.0942178	0.0473368	11.361	1.623
chi-miR-324-3p	3.77222	4.34761	1.41501	0.806453	0.616638	0.13023	0.166266	11.2544	1.60777
chi-miR-502a	2.34381	2.82655	1.76957	1.06347	0.808229	0.771695	1.17007	10.7534	1.5362
chi-miR-410-5p	1.6718	2.56084	3.97938	1.52711	0.821329	0.0471089	0	10.6076	1.51537
novel_224	2.35665	3.32977	1.61376	1.48982	0.843922	0.607121	0	10.241	1.46301
chi-miR-2483-3p	3.63017	3.63462	1.33257	0.789046	0.271293	0.294108	0.0946735	10.0465	1.43521
chi-miR-17-3p	3.27637	3.06591	1.06854	1.2875	0.472363	0.483726	0.325875	9.98029	1.42576
chi-miR-146b-3p	2.42321	3.9582	0.871516	0.497219	0.786278	0.746084	0.112272	9.39477	1.34211
chi-miR-92a-5p	1.65254	1.33407	0.510801	1.70321	1.53324	0.955659	0.60871	8.29823	1.18546
novel_584	0.469704	0.595641	0.397832	1.83034	1.72546	1.52356	1.58204	8.12457	1.16065
chi-miR-1248-5p	1.70116	2.33323	1.03531	0.950986	0.279072	0.0769817	1.48618	7.86292	1.12327
chi-miR-23b-5p	0.897208	1.18308	0.786379	1.31355	1.76692	1.02979	0.75855	7.73548	1.10507
chi-miR-499-3p	1.17102	2.59362	1.7071	1.04266	0.287701	0.0880785	0.770678	7.66086	1.09441
chi-miR-202-5p	2.08274	2.89542	0.715384	0.938819	0.465119	0.507459	0	7.60494	1.08642
chi-miR-33a-5p	2.0518	2.36311	1.58841	0.657	0.196062	0.229405	0.0594644	7.14526	1.02075
chi-miR-216b	3.44507	1.97637	0.906366	0.184587	0.186048	0	0.0946735	6.79311	0.970445
chi-miR-454-5p	2.60804	1.62816	0.786379	0.592292	0.279922	0.449254	0.178393	6.52244	0.931777
chi-miR-873-5p	5.01781	0.587442	0.193788	0.238366	0.184662	0.083121	0.154138	6.45932	0.92276
novel_724	3.62962	2.47342	0.315826	0	0	0	0	6.41887	0.916981
novel_737	0.552559	1.63103	1.04987	0.983191	1.03444	0.841356	0.265225	6.35767	0.908239
chi-miR-224-3p	1.42144	2.57698	1.38124	0.530193	0.32308	0.119133	0	6.35206	0.907437
chi-miR-215-5p	0.960466	1.12735	0.469258	0.374732	1.35784	1.39523	0.566844	6.25171	0.893101
chi-miR-582-5p	3.17473	1.83344	0.431601	0.11032	0.145661	0.533556	0	6.2293	0.889901
chi-miR-18b-5p	1.75876	2.78009	0.911224	0.345607	0.0930239	0	0	5.88871	0.841244
chi-miR-195-5p	0.0741683	0.159323	0.823496	1.92618	1.03328	0.719628	1.1427	5.87877	0.839825
novel_257	0.571733	0.639816	0.71722	1.26762	0.511363	0.950701	1.1118	5.77026	0.824322
chi-miR-2404	1.62468	2.06149	0.634674	0.664399	0.482377	0.0880785	0	5.5557	0.793672
novel_269	0.316317	2.27273	1.5294	0.167179	0.896245	0.144048	0	5.32592	0.760846
chi-miR-29a-5p	0.143286	0.230436	0.159694	0.0742665	0.37156	0.353496	3.93436	5.2671	0.752443
novel_956	1.67557	1.01234	0.670279	0.309234	0.760063	0.0880785	0.604412	5.11997	0.731425
novel_259	2.50541	1.66255	0.152785	0.167179	0.230056	0.124091	0.231201	5.07328	0.724754
novel_239	2.2803	1.28716	0.392434	0.499379	0.233678	0.166242	0.171737	5.03093	0.718704
chi-miR-188-3p	1.50335	1.59445	0.945209	0.49414	0.326701	0.0942178	0	4.95807	0.708296
chi-miR-106a-3p	0.931145	1.59719	0.633594	0.76732	0.613016	0.411701	0	4.95396	0.707709
chi-miR-184	1.89486	0.77132	0.952336	0.10816	0.184662	0.377229	0.526164	4.81473	0.687819
chi-miR-2411-3p	1.11971	0.357006	0.468287	0.445918	0.758991	0.85258	0.366555	4.36905	0.62415
novel_238	0.571733	0.436317	0.66132	0.368253	0.37071	1.42734	0.467885	4.30355	0.614793
chi-miR-100-3p	1.61184	1.35834	0.355749	0.201073	0.184662	0.189976	0.366555	4.2682	0.609743
novel_283	0.399644	0.778959	0.909928	1.21724	0.568472	0.341217	0	4.21546	0.602208
chi-miR-592	1.22371	2.03666	0.354993	0.221879	0.0966454	0.0880785	0.0594644	4.08143	0.583061
chi-miR-103-5p	1.54452	1.48786	0.593887	0.255773	0.142039	0.0360121	0	4.06009	0.580013
chi-miR-487b-5p	0.790129	1.41926	1.39419	0.22064	0.0440083	0.0471089	0	3.91534	0.559335
chi-miR-26a-3p	0.842769	0.977482	0.277845	0.569326	0.42974	0.083121	0.474541	3.65482	0.522118
chi-miR-1271-3p	1.52441	1.40013	0.280436	0.290907	0.0490156	0.0942178	0	3.63912	0.519874
chi-miR-545-3p	1.42366	1.11438	0.515443	0.038213	0.184662	0.0360121	0	3.31237	0.473196
novel_645	0.49063	0.919823	0.27763	0.114639	0.286315	0.667562	0.477641	3.23424	0.462034
chi-miR-449a-5p	1.7066	0.658765	0.315501	0.128966	0.0476298	0.135187	0.0946735	3.08732	0.441046
chi-miR-147-3p	0.688911	0.505118	0.477031	0.367333	0.191055	0.337441	0.455757	3.02265	0.431807
chi-miR-29b-5p	0.369428	0.35126	0.275254	0.312633	0.328087	0.283012	0.996408	2.91608	0.416583
chi-miR-329a-5p	1.04696	0.831893	0.511881	0.167179	0	0	0	2.55791	0.365416
chi-miR-876-3p	1.80238	0.422723	0	0.0546999	0.0440083	0	0.0594644	2.38327	0.340468
chi-miR-2318	1.10914	0.268796	0.118151	0.038213	0	0.777476	0	2.31178	0.330254
chi-miR-101-5p	0.178081	0.593188	0.236302	0.263172	0.272679	0.160103	0.402938	2.10646	0.300923
novel_952	0.49992	0.903006	0.424693	0	0	0	0.100145	1.92776	0.275395
chi-miR-1839	0.217455	0.50757	0.277845	0.148533	0.332559	0.160103	0.231201	1.87527	0.267895
novel_639	0.0736972	0.15645	0.155052	0.313553	0.699647	0.399423	0.0528078	1.85063	0.264376
chi-miR-153	0.945353	0.422583	0.31291	0.0742665	0	0	0.0946735	1.84979	0.264255
chi-miR-491-3p	0.246728	0.313041	0	0.27534	0.33533	0.542417	0.100145	1.813	0.259
novel_683	0.102971	0.425526	0.629707	0.0764261	0.137032	0.212169	0.206946	1.79078	0.255825
novel_325	0.304889	0.398168	0.674381	0.202313	0.0966454	0	0	1.6764	0.239485
novel_347	0.216984	0.197683	0.422966	0.241446	0.0916381	0.325163	0.100145	1.59602	0.228003
novel_353	0.182189	0.19488	0.159694	0.092913	0.367938	0.408284	0.154138	1.56004	0.222862
novel_739	0.186768	0.425106	0	0.131126	0.235063	0.243224	0.248811	1.4701	0.210014
novel_352	0.359328	0.197613	0.194544	0.0360535	0.147047	0.163879	0.294963	1.39343	0.199061
chi-miR-2332	0.143286	0.115078	0.237598	0.1094	0.447326	0.0360121	0.26641	1.35511	0.193587
novel_328	0.730169	0.315564	0.118151	0	0.0490156	0.108036	0	1.32094	0.188705
novel_279	0.314904	0.271809	0.118151	0.0546999	0	0.0880785	0.384165	1.23181	0.175972
novel_360	0.768601	0.309958	0.0791992	0.038213	0	0	0	1.19597	0.170853
chi-miR-497-3p	0	0	0	0	0	1.03439	0	1.03439	0.14777
novel_911	0.102971	0.118021	0.0381963	0.131126	0.140654	0.0360121	0.300434	0.867414	0.123916
novel_361	0.537409	0.315704	0	0	0	0	0	0.853113	0.121873
novel_187	0.0347946	0.0384294	0	0.146373	0.240071	0	0.260939	0.720607	0.102944
novel_375	0.0736972	0.0768588	0.0381963	0.0360535	0.142889	0	0.253097	0.620792	0.0886846
chi-miR-876-5p	0.507664	0	0.0402474	0	0	0	0	0.547912	0.0782731
chi-miR-186-3p	0.0393736	0.192147	0.0791992	0	0	0	0.166266	0.476985	0.0681408
novel_874	0	0	0	0	0.0476298	0.22103	0.158423	0.427083	0.0610119
novel_503	0	0	0	0.0546999	0.179655	0.119133	0.0473368	0.400824	0.0572606
novel_661	0	0	0.0784437	0	0.0476298	0.0409696	0.212417	0.37946	0.0542086
novel_934	0.0393736	0.0412323	0	0.0360535	0.0476298	0.0409696	0.100145	0.305403	0.0436291
novel_947	0.0393736	0.0412323	0	0.0360535	0.0476298	0.0409696	0.100145	0.305403	0.0436291
novel_907	0	0	0.0402474	0.0546999	0.0490156	0.117951	0	0.261914	0.0374163
novel_633	0	0	0	0	0.140654	0	0	0.140654	0.0200934
