# Supplementary material for: RNA-Seq Reveals miRNA Role Shifts in Seven Stages of Skeletal Muscles in Goat Fetuses and Kids
Source: Front Genet. 2020 Jul 7;11:684. doi: 10.3389/fgene.2020.00684 (PMC7358459; doi:10.3389/fgene.2020.00684)
Supplement: TABLE S4 — Uniquely expressed miRNAs in each successive comparison group. [file Table_4.XLSX]

## Sheet: Sheet1
F45vsF65	F65vsF90	F90vsF120	F120vsF135	F135vsB1	B1vsB90
chi-miR-126-5p	chi-miR-15b-3p	novel_584	chi-miR-223-3p	novel_238	chi-miR-29a-5p	chi-miR-380-5p
chi-miR-532-3p		novel_36	chi-miR-215-5p	chi-miR-143-5p	chi-miR-1248-5p	chi-let-7i-3p
chi-miR-502b-3p		chi-miR-92a-5p	chi-miR-30d-3p	chi-miR-671-5p	chi-miR-22-5p	chi-miR-199a-5p
chi-miR-181d		chi-miR-140-5p	chi-miR-99a-3p	chi-miR-190a-5p	chi-miR-208b	novel_168
chi-miR-877-5p		chi-let-7a-5p	chi-miR-30b-5p	chi-miR-500-3p	chi-miR-499-3p	chi-miR-485-5p
chi-miR-181b-3p		chi-miR-491-5p	chi-miR-3431-3p	chi-miR-130b-5p	chi-miR-146a	chi-miR-324-5p
chi-miR-221-5p		chi-let-7d-5p	chi-miR-27b-3p	chi-miR-18a-3p	chi-miR-671-3p	chi-miR-376b-5p
chi-miR-135b-5p		chi-miR-423-3p	chi-let-7f-5p		novel_956	chi-miR-144-5p
chi-miR-10a-5p		chi-miR-130b-3p	chi-miR-133b		chi-miR-451-5p	chi-miR-1197-3p
chi-miR-10a-3p		chi-miR-148b-5p	chi-miR-23b-3p		chi-miR-340-3p	novel_248
		chi-miR-214-3p	chi-miR-28-3p		chi-miR-1388-3p	chi-miR-3959-5p
		chi-miR-30a-5p	chi-miR-374a-3p		chi-miR-628-5p	chi-miR-129-3p
		chi-miR-542-5p	chi-miR-196a		chi-miR-29b-5p	chi-miR-376a
		chi-miR-412-3p	chi-miR-155-5p		chi-miR-21-5p	chi-miR-154b-3p
		chi-miR-767	chi-miR-708-5p		chi-miR-425-5p	novel_703
		chi-miR-148a-5p	chi-miR-421-3p		chi-miR-338-3p	chi-miR-411a-5p
		chi-miR-410-5p	novel_916		novel_143	novel_602
		chi-miR-105a	chi-miR-18a-5p		chi-miR-214-5p	chi-miR-454-3p
		novel_580	chi-miR-362-5p		chi-miR-455-5p	chi-miR-3955-5p
		chi-miR-496-5p	chi-miR-301a-3p		chi-miR-30e-5p	chi-miR-656
		chi-miR-543-5p	novel_871		chi-miR-15a-5p	chi-miR-382-5p
		chi-miR-502b-5p	chi-miR-411b-3p		chi-miR-197-3p	chi-miR-323b
		chi-miR-217-5p	chi-miR-301b		chi-miR-27a-3p	chi-miR-329b-3p
			chi-miR-106a-5p		chi-miR-191-3p	chi-miR-379-5p
			chi-miR-874-3p		chi-miR-2411-5p	chi-miR-329a-3p
			chi-miR-19a		chi-miR-345-5p	novel_607
			chi-miR-19b-3p		novel_146	chi-miR-544-5p
			novel_66		chi-miR-7-5p	chi-miR-136-3p
					chi-miR-10b-3p	chi-miR-409-5p
					chi-miR-10b-5p	chi-miR-380-3p
					chi-miR-340-5p	chi-miR-493-3p
					chi-miR-194	chi-miR-382-3p
					chi-miR-15b-5p	chi-miR-493-5p
					chi-miR-30c-3p	chi-miR-127-3p
					chi-miR-106b-5p	chi-miR-369-3p
					chi-miR-532-5p	chi-let-7i-5p
					chi-miR-9-5p	chi-miR-130a-3p
					chi-let-7b-3p	chi-miR-412-5p
					chi-miR-381	chi-miR-224-5p
					chi-miR-296-3p
					chi-miR-34a
