# Supplementary material for: RNA-Seq Reveals miRNA Role Shifts in Seven Stages of Skeletal Muscles in Goat Fetuses and Kids
Source: Front Genet. 2020 Jul 7;11:684. doi: 10.3389/fgene.2020.00684 (PMC7358459; doi:10.3389/fgene.2020.00684)
Supplement: TABLE S5 — The KEGG enrichment of continuous stage DEmiRNAs. [file Table_5.XLSX]

## Sheet: Sheet1
F45vsF65	F90vsF120	F120vsF135
Glycerophospholipid metabolism	Ribosome	SNARE interactions in vesicular transport
Citrate cycle (TCA cycle)	Ras signaling pathway	Hedgehog signaling pathway
Hypertrophic cardiomyopathy (HCM)	Rap1 signaling pathway	Glycosaminoglycan biosynthesis - heparan sulfate / heparin
Dilated cardiomyopathy	Glutathione metabolism	Lysosome
GnRH signaling pathway
F135vsFB1	B1vsB90 up	B1vsB90 down
Glycosaminoglycan biosynthesis - heparan sulfate / heparin	MicroRNAs in cancer	Fc gamma R-mediated phagocytosis
Fatty acid degradation	N-Glycan biosynthesis	Serotonergic synapse
Lysosome	HIF-1 signaling pathway	Fructose and mannose metabolism
Porphyrin and chlorophyll metabolism	ErbB signaling pathway	Bladder cancer
Glycine, serine and threonine metabolism	Synaptic vesicle cycle	Metabolic pathways
Fat digestion and absorption	Ras signaling pathway	Regulation of actin cytoskeleton
Arginine and proline metabolism	Sphingolipid metabolism	Ras signaling pathway
Metabolic pathways	Amino sugar and nucleotide sugar metabolism	Glycosaminoglycan biosynthesis - heparan sulfate / heparin
Salivary secretion
Insulin secretion
Nucleotide excision repair
Glycerolipid metabolism
Synaptic vesicle cycle
