# Supplementary material for: RNA-Seq Reveals miRNA Role Shifts in Seven Stages of Skeletal Muscles in Goat Fetuses and Kids
Source: Front Genet. 2020 Jul 7;11:684. doi: 10.3389/fgene.2020.00684 (PMC7358459; doi:10.3389/fgene.2020.00684)
Supplement: TABLE S6 — The GO terms enrichment of profile 16. [file Table_6.XLSX]

## Sheet: Sheet1
The GO terms enrichment of profile 16.
GO_accession	Description	Term_type	Over_represented_pValue	DEG_item	DEG_list	Bg_item	Bg_list	Gene_names
GO:0016929	SUMO-specific protease activity	molecular_function	8.9039e-08	22	3319	46	20542	108634750,108635098,108634749,108635017,108635297,108634804,108635523,108635016,102181634,108635501,108634751,108635015,108635500,108634731,108634736,108635471,108635524,108634735,108634732,108635444,108634805,108634128
GO:0032183	SUMO binding	molecular_function	8.9039e-08	22	3319	46	20542	108634749,108635098,108634804,108635017,108635297,108634750,108635015,108635501,108634751,108635523,108635016,102181634,108634732,108634735,108634731,108635500,108635524,108635471,108634736,108634128,108635444,108634805
GO:0070122	isopeptidase activity	molecular_function	8.9039e-08	22	3319	46	20542	108635444,108634805,108634128,108634731,108635500,108635524,108635471,108634736,108634732,108634735,102181634,108635523,108635016,108635501,108634751,108635015,108634750,108634749,108635098,108634804,108635017,108635297
GO:0070138	ubiquitin-like protein-specific isopeptidase activity	molecular_function	8.9039e-08	22	3319	46	20542	108634751,108635501,108635015,108635523,108635016,102181634,108634804,108635017,108635297,108634749,108635098,108634750,108634128,108634805,108635444,108634732,108634735,108635524,108634736,108635471,108634731,108635500
GO:0070140	SUMO-specific isopeptidase activity	molecular_function	8.9039e-08	22	3319	46	20542	108635501,108635015,108634751,108635523,102181634,108635016,108635017,108635297,108634804,108635098,108634749,108634750,108634128,108634805,108635444,108634735,108634732,108635471,108634736,108635524,108635500,108634731
GO:0043228	non-membrane-bounded organelle	cellular_component	1.3241e-07	334	3319	1695	20542	102168510,102178207,102174983,102178304,100861062,102174282,102176659,108637857,108634944,102180594,102184509,102184709,102178653,102191735,106502422,102182596,102175517,102190770,102187165,102177275,102182227,102170443,102171723,102170909,102188446,102169222,102170453,102188519,102174145,102169094,102175280,102170392,100861043,102187602,102183444,102185951,102176066,102186009,102181155,108633918…
GO:0005096	GTPase activator activity	molecular_function	2.0287e-07	34	3319	83	20542	108636584,102184121,102188413,102179515,102187027,102180871,102182646,102171912,102173152,102174535,102189175,102170439,102172668,102174102,100860943,102188320,102190538,102175570,102175062,102187183,102183540,102173818,102186866,102177831,102184363,102183080,102186823,102185102,106503578,102189317,102178766,102187940,102177275,102172302
GO:0043232	intracellular non-membrane-bounded organelle	cellular_component	6.5618e-07	323	3319	1653	20542	108636279,102171290,102189808,102185261,102188911,102174679,102170154,102179929,108636094,102176685,102178051,106504013,102189746,102189735,102174091,102182347,102171957,102177118,102186113,102178712,102177452,102186116,102170460,108636584,102175621,102172387,102181619,102182946,102183838,102189257,102172125,102169975,102190295,102180799,102174134,102174453,102187275,102182367,106503471,102170091…
GO:0030695	GTPase regulator activity	molecular_function	6.8721e-07	36	3319	95	20542	102172302,102189317,102178766,102187940,102177275,106503578,102183080,102185102,102186823,102184363,102186866,102177831,102173818,102183540,102187183,102188320,102190538,102175570,102175062,102185154,100860943,102172668,102174102,102170439,102174535,102189175,102173152,102171912,102182646,102180871,108637174,102187027,102179515,102188413,102184121,108636584
GO:0005198	structural molecule activity	molecular_function	7.0568e-07	281	3319	1417	20542	102170443,102170492,102170909,102170453,102177438,102188519,102174145,102169222,102170392,102169094,108633232,102187602,102176066,102181634,102173638,102186009,102186279,102174979,102181155,102178207,102168510,102174983,102170314,102174282,102178304,102184509,102180594,102176659,108637857,102178653,102191735,106502422,102177275,102182227,102190770,102174835,102184305,102181604,102190997,102178163…
GO:0019783	ubiquitin-like protein-specific protease activity	molecular_function	1.0443e-06	25	3319	61	20542	108634805,108635444,108634128,108635524,108635471,108634736,108634731,108635500,108634732,108634735,102168623,102182701,108635016,108635523,102181634,108634751,108635501,108635015,108634750,102173404,108634804,108635297,108635017,108634749,108635098
GO:0032182	ubiquitin-like protein binding	molecular_function	1.1464e-06	28	3319	72	20542	108635016,108635523,102181634,106502972,108635501,108635015,108634751,102190537,108634750,102169293,108634804,108635297,108635017,108634749,108635098,108634805,108635444,102187275,108634128,108635524,108634736,108635471,102171819,108636365,108634731,108635500,108634732,108634735
GO:0044267	cellular protein metabolic process	biological_process	1.3944e-06	517	3319	2715	20542	102174091,102183091,102176972,102170884,102173698,100861158,102178248,108634735,102179888,102170559,102186113,102171290,102190682,102175959,102188911,102173992,102174453,102170091,102173366,102178347,102176004,102180591,102177305,102186148,102189257,102171553,102183838,102191022,102190581,102181619,102179345,102180799,102184280,102191578,102168878,108636043,102177569,102176011,102174076,106502305…
GO:0008047	enzyme activator activity	molecular_function	1.0236e-05	37	3319	109	20542	102184121,108636584,100861093,102180871,102174865,102187027,102179515,102188413,102173152,102171912,102182646,102172668,102174102,102170439,102174535,102189175,102190538,102188320,102175570,102175062,102180884,100860943,102186866,102177831,102173818,102183540,102187183,106503578,102183080,102185102,102186823,102184363,102172302,102178766,102189317,102187940,102177275
GO:0030529	ribonucleoprotein complex	cellular_component	1.2329e-05	190	3319	970	20542	102190497,102172280,102188742,106502245,102175648,102183855,102175279,102171034,102168408,108636413,102177569,102187166,102176011,102181825,102181461,102190326,102188705,102182326,102176760,102168960,102182513,102190347,102188080,102186904,102180024,100861400,102191140,102178058,102188306,102184319,102184246,102184218,102181927,102173281,102187707,102190162,102188706,102186296,102187720,106502953…
GO:0019538	protein metabolic process	biological_process	2.4977e-05	637	3319	3449	20542	102175432,102181077,102180342,102182743,106502942,102183080,102173735,102189314,102182623,102174061,106503578,108638122,102175012,102184205,102189122,102185418,102185404,102188792,102190789,102187846,102182334,102170159,102173245,102191072,102170846,102174475,102176435,102171914,102182085,102180343,102189411,102172294,100861120,102180274,102183800,102175024,102184651,102179266,106504028,102185075…
GO:0005515	protein binding	molecular_function	3.0602e-05	1145	3319	6278	20542	108638641,102176310,102170563,102189024,102171364,108634805,102170636,102185510,102180082,102181716,102172472,102172292,102182453,102184204,102174651,102175328,102173138,102169870,102182282,102168983,102173760,102170370,102185833,108633212,102173270,102178974,102188483,102168680,102187328,102186574,102190793,102172552,102186718,102170477,102185745,102178774,102190069,102178302,102170565,102184491…
GO:0060589	nucleoside-triphosphatase regulator activity	molecular_function	3.5121e-05	43	3319	141	20542	106503578,102185585,102186823,102185102,102183080,102186228,102184363,102172302,102177275,102187940,102178766,102189317,102175062,102190538,102188320,102175570,102185154,100860943,102186866,102177831,102173818,102183540,102187183,102191127,102173152,108637268,102171912,102182646,108637378,102174102,102172668,102170439,102189175,102174535,102184121,108636584,102180871,102183647,102179515,102174525…
GO:0005840	ribosome	cellular_component	3.8107e-05	160	3319	828	20542	102171233,102181541,102171914,102177230,102181096,102179977,102176435,102182390,102183721,102184651,102171070,102170787,102171282,102179266,108638414,102173056,102181323,102184305,102181604,102169382,102190997,102182526,102175432,102182623,102185705,102174061,102183080,108638634,102175844,102189724,106502700,102190045,106502435,102187846,102190789,102182334,102174743,102186009,102171377,102170167…
GO:0003735	structural constituent of ribosome	molecular_function	6.002e-05	157	3319	818	20542	102187707,102173281,102191140,102178058,102184319,102184246,102184218,102188306,102187720,106503529,102168338,102188592,106502253,102173667,102191754,106502972,102178074,102173098,102190162,102186296,102171034,108636413,102187166,102177569,102176011,102172280,102190497,102188742,106502245,102175648,102183855,102190347,102186904,102180024,102190326,102188705,102182326,102176760,102182513,102170091…
GO:0098772	molecular function regulator	molecular_function	0.00014128	149	3319	674	20542	102172201,102171957,106503205,102180871,102188354,102185203,108636584,100861093,102170327,102176802,100861365,102181739,102174535,102190168,102169894,102179590,102171106,102188858,102191127,100861275,102183540,102168884,102186051,102185660,102191164,102173761,102188320,102175062,102180884,102173333,102178766,102168520,102169965,102180150,102186228,102184363,102168282,102173025,102178086,102179408…
GO:0032991	macromolecular complex	cellular_component	0.00015536	553	3319	3060	20542	102179576,102190162,102185540,102181275,106502953,102182970,106502253,102190406,102182515,102174191,102190253,102169996,102179435,102173145,100861084,108635497,102189466,102169652,102177831,102175385,108634190,102181927,102169464,102182878,102175581,102170662,102182581,102190347,102180024,100861400,102175019,102175780,102175557,102171034,102181461,102181825,102190871,102186228,102190210,108635069…
GO:0005488	binding	molecular_function	0.00020449	2090	3319	12097	20542	108636079,102189870,102191164,108635547,102181625,102168595,102181386,102189599,102180329,108635501,102171534,102177163,102175976,106503629,102170096,100861124,102176206,102180871,102190117,102185709,102182713,102172411,102188914,100860841,102174671,102171384,102178600,100860762,102191051,108636760,102186322,102175856,102191356,102170441,102185820,102169684,102183031,102186630,102174191,108634736…
GO:0005882	intermediate filament	cellular_component	0.00024239	58	3319	235	20542	102179576,108635069,102182946,102172125,102178766,108636551,102173496,102177275,108638294,102169162,102172387,102180345,102186360,102187503,102182515,102190538,102178207,102175613,102175062,102181426,102176522,108634944,102190253,102178278,102176574,102176659,102181869,102181716,102175327,102189437,102189466,108635497,100861381,102182669,102175493,102183210,102185152,108635370,102181155,108638125…
GO:0045111	intermediate filament cytoskeleton	cellular_component	0.00024239	58	3319	235	20542	108635069,102179576,102172387,102169162,108638294,102177275,108636551,102173496,102172125,102178766,102182946,102181426,102176522,102190538,102175062,102178207,102175613,102182515,102187503,102180345,102186360,100861381,108635497,102189466,102175327,102189437,102181716,102176659,102181869,102190253,108634944,102178278,102176574,108635370,102185152,102183210,102175493,102182669,102182102,102184693…
GO:0030234	enzyme regulator activity	molecular_function	0.00031975	103	3319	451	20542	102172481,102179515,102187027,102170962,102181461,102181896,102175341,102172450,102169526,102184121,102189418,102189175,102176516,102174070,108637378,102174102,102182646,102182878,106502252,102189843,108637268,102173152,102176558,102173436,102170478,102188895,102173818,102173145,102177831,102180244,102187710,102173383,100860943,102183651,102169231,102185154,108637993,102175570,102190538,102189484…
GO:0006464	cellular protein modification process	biological_process	0.00033253	298	3319	1490	20542	102183651,108635500,108634736,102169172,102180356,102179435,102189466,108636718,102191052,102181927,102181468,102175385,102189157,102182277,100860872,102184426,102186301,106501756,102191317,102175162,102170329,102179039,108635524,102191586,102189617,102171122,102179143,102186352,102184597,102177406,102183685,102186900,102189174,102175249,102185359,102182311,102183251,102173949,102169449,102180982…
GO:0036211	protein modification process	biological_process	0.00033253	298	3319	1490	20542	102185745,102173939,108635017,108635297,102186718,102179755,102190431,108638125,108633226,102189195,108634732,102168251,102173448,102187514,102177952,102188456,102173115,102190661,100861386,102190009,102181217,102185771,102171062,102168983,102176480,102173968,102173428,102171364,102191045,100860904,102175570,102180932,108634805,102180223,102189411,102172294,102169047,100861120,102180274,102183800…
GO:0005942	phosphatidylinositol 3-kinase complex	cellular_component	0.0003834	8	3319	13	20542	102172481,106503205,102170478,102181461,102181896,102173145,102189314,102183651
GO:0005944	phosphatidylinositol 3-kinase complex, class IB	cellular_component	0.0003834	8	3319	13	20542	102172481,106503205,102170478,102181896,102173145,102181461,102183651,102189314
GO:0035014	phosphatidylinositol 3-kinase regulator activity	molecular_function	0.0003834	8	3319	13	20542	102170478,102172481,106503205,102181896,102173145,102181461,102189314,102183651
GO:0046935	1-phosphatidylinositol-3-kinase regulator activity	molecular_function	0.0003834	8	3319	13	20542	102181461,102173145,102181896,102170478,106503205,102172481,102189314,102183651
GO:0097651	phosphatidylinositol 3-kinase complex, class I	cellular_component	0.0003834	8	3319	13	20542	102172481,106503205,102170478,102181461,102173145,102181896,102183651,102189314
GO:0016310	phosphorylation	biological_process	0.00053393	162	3319	757	20542	102189617,106501756,102188644,102191317,102179039,102185041,102187548,102180926,102177440,102183251,102186352,102177406,102183685,102189174,102185359,102184090,102175881,102175249,100861253,106501977,102180356,102181468,108635327,102173001,102169172,100860872,102184426,102191268,102187310,102186301,102189157,100860806,102182277,102184336,102170884,102188214,102174056,102176972,102168659,102180871…
GO:0044260	cellular macromolecule metabolic process	biological_process	0.00062377	1066	3319	6068	20542	102171290,106503385,102190269,102183091,102174091,102189890,102170884,102176685,102173698,102178051,100861158,102188324,106503164,108636584,102186116,102175901,102189257,102169736,102171553,102172387,102191022,102181619,102190581,102174319,102176155,102168878,102181864,102170091,102173366,102175676,102178347,102180591,102186148,102174481,102181007,102169799,102180418,102172306,102172315,102177240…
GO:0016579	protein deubiquitination	biological_process	0.00068071	30	3319	104	20542	108635442,108634750,108635098,108634749,108635297,108635017,108634804,102183646,102183564,108635523,108635016,102182352,108635501,108635015,108634751,108635500,108634731,108634736,108635471,108635524,102184121,102182701,108634735,108634732,108635444,108634805,102181927,102184785,108634128,102183091
GO:0070646	protein modification by small protein removal	biological_process	0.00068071	30	3319	104	20542	102182701,108634735,108634732,108635500,108634731,108634736,108635471,108635524,102184121,102184785,108634128,102183091,108635444,108634805,102181927,108635098,108634749,108635297,108635017,108634804,108635442,108634750,108635015,108635501,108634751,102183646,102183564,102182352,108635523,108635016
GO:0071704	organic substance metabolic process	biological_process	0.00077443	1398	3319	8052	20542	102186296,102189849,102189600,102176663,102189594,108638264,102189157,102182443,102180349,102188141,102173667,102186301,102191269,100860872,102174403,102168338,100860906,102184319,102175613,102169933,102183685,102189063,102177406,102182045,102183251,102181173,102186389,102184177,102186836,102176924,108635524,102178522,102179986,102169045,102188454,102189335,102183076,102187166,102182023,108636413…
GO:0044237	cellular metabolic process	biological_process	0.0007799	1266	3319	7267	20542	102175464,102180567,102182712,102174500,102183993,102187787,100860994,102186140,108635444,102171889,100861062,102182081,102180526,102177735,102188328,102182770,102186823,102191735,102187640,108634151,102169740,102175374,102182227,102186037,102185636,108635471,102191111,102178867,102182701,102181617,102179195,102178588,102184657,102185879,102189453,102190753,102191162,102189505,102170196,108634804…
GO:0044238	primary metabolic process	biological_process	0.00078689	1351	3319	7775	20542	108635327,102170876,102181256,102191140,102171522,102184246,102189939,102176587,102183113,102189734,102177271,102171999,102170100,102187562,102172805,102169383,102189446,102184336,102188592,102173098,102178891,102176650,102174076,106502305,102172701,102171548,102185041,102171769,102168964,102187390,108636043,102176011,108635092,102182326,102188705,102182513,100861253,102175506,102180926,102178765…
GO:0006468	protein phosphorylation	biological_process	0.00099724	140	3319	647	20542	102176163,102178248,102170409,102171534,102172729,102185372,102170559,102177397,102170884,102188214,102174056,102176972,102168659,102180871,100861158,102185715,108636760,102175959,102174671,102172543,108636079,102188320,102178739,102176894,100861300,102174453,108638619,102182421,102187599,102187802,102184280,102184363,102178407,102173496,102168520,102177453,102191022,106501756,102188644,102191317…
GO:0036459	ubiquitinyl hydrolase activity	molecular_function	0.0010349	31	3319	111	20542	108634731,108635500,102184121,108635524,108634736,108635471,102182701,108634732,102168623,108634735,108635444,102181927,108634805,108634128,102184785,102183091,108634750,108635442,108634749,108635098,108634804,108635017,108635297,102183646,102182352,108635523,108635016,102183564,108635501,108634751,108635015
GO:0043170	macromolecule metabolic process	biological_process	0.0014547	1185	3319	6806	20542	100861391,108638093,102183647,102183631,102179363,102188464,102173056,102170859,102187405,102181778,102169382,102169711,102191148,102176770,102182352,102174397,102172668,102177230,102169047,102181653,102171070,102189156,106503920,102178445,106502413,102173157,102174877,108637631,102178434,102172868,102184399,102188492,106502495,102185340,102183904,102183414,102177483,102190910,102185585,102186734…
GO:0060429	epithelium development	biological_process	0.0015806	28	3319	99	20542	102179081,102170709,102170659,102186608,102170251,102174979,102186542,108635457,102190015,102176373,102168857,102181244,102177392,102186279,108635659,108635656,108635658,106501816,106502442,102170983,102189010,102176310,102174835,108633928,102170387,102183647,102176382,108635522
GO:0006412	translation	biological_process	0.0023085	175	3319	976	20542	102170962,102169222,102178168,102191507,102188519,102170453,102180885,108634233,102169094,102170392,102177054,102177952,102175969,102176316,102182120,102180441,102170909,102171377,102186009,102170167,106502366,102177248,102176066,102187701,102171023,102178304,102179050,102183991,108636646,102172650,102171889,102174282,100861338,108637857,102179148,102180594,102184509,106503402,102168510,102188426…
GO:0043043	peptide biosynthetic process	biological_process	0.0023839	178	3319	993	20542	102186866,108638634,102175844,102189724,102191394,102190045,106502435,102187846,102190789,102182334,102174743,102168826,102182526,102175432,102182623,102174061,102185705,102183080,102173437,102170787,102171282,102179363,102179266,108638414,102181323,102173056,102184305,102181604,102169382,102190997,102189862,102171233,102181541,102171914,102177230,102181096,102179977,102176435,102183622,102182390…
GO:0043226	organelle	cellular_component	0.0024255	740	3319	4235	20542	102176760,102168960,102171253,102180179,102175493,102182900,102181607,102185967,102169493,102191459,102186814,108637378,100861048,102186904,102172973,102179255,102172755,102179502,108634221,102191175,102175648,102188742,102188644,102179953,102190497,102172280,102185166,102179022,102185409,102181899,102170902,100860876,102189785,102178074,106502972,108637954,102181734,106503529,100861259,108633871…
GO:0005623	cell	cellular_component	0.0024606	1017	3319	5860	20542	106502299,102172978,106502142,102185152,102180814,102180144,102174594,102179977,102182398,102189510,102190015,108633305,102181541,102171233,102189862,102190997,102190755,102171864,102171133,102190041,102173015,102175324,102181604,102176680,102183371,108638414,102184435,102177572,102183567,102181176,102174114,102170445,102187828,108635111,102188828,102169293,102176086,102187214,102177454,102184652…
GO:0044464	cell part	cellular_component	0.0024606	1017	3319	5860	20542	102187860,102185261,102183707,102174679,102182652,102174150,102184982,102185036,102189808,102178712,102185372,108633188,102177452,102187406,102172754,102170460,102185437,102181239,102179929,102170154,102189746,106504013,102182403,102183186,102191551,108638633,102189239,102179669,102177118,102189735,108634822,102178086,102174296,102169975,102173369,102190295,102180070,102181729,102170711,102175986…
GO:0006793	phosphorus metabolic process	biological_process	0.002733	252	3319	1288	20542	102174998,102180095,108636771,102177952,102191111,102173448,102173115,102186574,102179195,102188203,100861386,102178588,102168862,102185604,102171931,102185745,106502252,102190431,102190753,102186718,102185951,102181454,102191283,102186279,102188165,102184810,100860904,102191045,102169764,102191543,102186140,102173428,102171364,102171407,102175570,102180932,100861368,102181716,106503774,102176871…
GO:0005737	cytoplasm	cellular_component	0.0028091	449	3319	2517	20542	106503588,102190444,102191298,102177860,102184502,106503023,102190790,102186518,102170070,106503205,102181229,106503009,102178373,108636088,102191473,102185100,102182778,102168670,102170214,102189748,102170890,102176246,102191164,102187025,102174904,102191127,102171077,102186552,102176283,106502247,102189050,102183223,102184363,102186228,102179114,102176192,102175495,102180989,102177748,102176056…
GO:0006796	phosphate-containing compound metabolic process	biological_process	0.0029804	250	3319	1279	20542	102178739,102176894,100861300,102174453,108638619,102182421,102172543,102188320,108636079,102176004,102177412,106502000,102173496,102168520,102177453,102191022,102187802,102184363,102187599,102187595,102184280,102178407,102175495,102179114,102187423,102170884,102176972,102174056,102169557,102188214,102168659,100861158,106504013,102180871,102173698,102175872,102176163,102178248,102185372,102191298…
GO:0030154	cell differentiation	biological_process	0.0033323	50	3319	208	20542	102176310,102169407,102168741,102191164,102183651,102187846,102170983,108638635,108635522,108633928,102178739,102186608,102188828,102185639,108634196,106504042,102179081,102170709,102179783,102178648,102170659,102180070,102190873,102181244,102177392,102176088,102170251,108637425,102168882,102189010,102174835,102180095,106502666,106502442,102182120,108634439,102183647,102176382,102170387,102191083…
GO:0019843	rRNA binding	molecular_function	0.0037218	13	3319	43	20542	102173056,102176283,102173098,102182120,102190045,102170299,102171864,102190997,102187846,102190162,102183855,108633188,102188911
GO:0043604	amide biosynthetic process	biological_process	0.0038699	181	3319	1019	20542	102188911,102191473,102185100,102174679,102171290,102189808,102170214,106503023,102178712,102186113,102190444,102170460,102189746,106503009,102178373,102179929,102170070,102174091,102189735,102180989,102180799,102181619,106503743,102175621,102183339,102189257,102173496,102181996,102183838,102184080,102177305,106501744,102178347,102171189,102189050,102170091,102177734,102186552,102176283,102174453…
GO:0048583	regulation of response to stimulus	biological_process	0.0038758	64	3319	277	20542	102170327,102189878,102172773,102173015,102181739,102185372,102176802,102171957,102183647,102179590,102183622,102170439,102182162,102175632,102178997,102168867,102172807,102185660,102172599,102168884,102189047,102176992,102188074,102184363,102169965,106503326,102173333,102189317,102191633,102183492,102170457,102186333,102180150,102179345,102174522,102185623,102168964,102173337,106502252,102172438…
GO:0043229	intracellular organelle	cellular_component	0.003928	725	3319	4168	20542	102191268,106502253,102184754,102182970,106502953,102185540,102181275,102186482,100861036,102176854,102182528,102190162,102179291,102179576,102177831,102169464,108634190,102181927,102181468,102175385,100861084,102189466,108635497,102169996,102190253,102174191,102182515,100861400,102180024,102170631,102190347,102175581,102190871,102181461,102171034,102179625,102175019,102189852,102174885,106503743…
GO:0006518	peptide metabolic process	biological_process	0.0041076	181	3319	1021	20542	102175432,102182526,102185705,102174061,102182623,102183080,102186866,108638634,102191394,102175844,102189724,106502435,102190789,102187846,102182334,102168826,102174743,102190045,102171914,102171233,102181541,102183622,102176435,102177230,102179977,102181096,102184651,102183721,102182390,102171070,102170787,102171282,102179363,102173437,102179266,102181323,108638414,102173056,102169382,102184305…
GO:0043412	macromolecule modification	biological_process	0.0042194	319	3319	1672	20542	102191586,102179143,102171122,102189617,102175162,102191317,106501756,108635524,102179039,102170329,102182311,102183251,102177406,102184597,102186352,102189174,102185359,102175249,102186900,102183685,102179435,102180356,102181927,102181468,102175385,108636718,102191052,102189466,102183651,102169172,108634736,108635500,100860872,102186301,102184426,102189157,102182277,102189489,102174056,106503205…
GO:0009888	tissue development	biological_process	0.0042926	31	3319	120	20542	108638635,102183647,102176382,108635522,108633928,102170387,102189010,102176310,102174835,106502442,106501816,102170983,102190015,102183921,102177392,102168857,102176373,102181244,102186279,108635656,108635659,108635658,102170251,102174979,102186542,108635457,102186608,102179081,102179783,102170709,102170659
GO:0000123	histone acetyltransferase complex	cellular_component	0.0043267	8	3319	18	20542	102188485,102170055,102186363,102182405,102182403,102175385,102187975,102185171
GO:0031248	protein acetyltransferase complex	cellular_component	0.0043267	8	3319	18	20542	102186363,102170055,102188485,102185171,102187975,102175385,102182403,102182405
GO:1902493	acetyltransferase complex	cellular_component	0.0043267	8	3319	18	20542	102182405,102182403,102175385,102187975,102185171,102188485,102170055,102186363
GO:0007264	small GTPase mediated signal transduction	biological_process	0.0048947	92	3319	426	20542	102184661,102175328,102183795,102177275,102168340,102171885,102184845,102174590,102178437,102177375,102183630,102190451,102180197,102175153,100860943,102190538,102188870,102177831,102191384,102185175,102170824,102183115,102173818,106502252,102191668,102171209,102168862,100861253,102173637,102189730,102173825,102189175,102170818,106503627,102180614,102185468,102185132,102189604,102185873,102169659…
GO:1902531	regulation of intracellular signal transduction	biological_process	0.0052119	38	3319	147	20542	100860943,102185660,102168884,102173818,102191384,102177831,102188074,102178648,102184363,102178377,102184845,102168591,102169965,106503326,102189317,102173333,102183630,102186333,102180150,102172773,102170327,102185372,102176802,102181739,102173015,102171957,102173337,106502252,102178264,102182162,102189175,102174153,102178997,102183622,102170439,102185132,102172807,102180614
GO:0005164	tumor necrosis factor receptor binding	molecular_function	0.0052455	9	3319	22	20542	102178908,100861232,102187279,102186643,102191371,102180548,106503905,100860886,102191068
GO:0032813	tumor necrosis factor receptor superfamily binding	molecular_function	0.0052455	9	3319	22	20542	102186643,102180548,102191371,102191068,100860886,106503905,102178908,100861232,102187279
GO:0005856	cytoskeleton	cellular_component	0.0052964	114	3319	556	20542	102187165,102177275,108638294,102182596,102176373,102175517,102169162,102179576,102184709,102182149,102179429,102176659,102176574,108634944,102190253,102175327,102181716,100861381,108635497,102189466,100861062,102186360,102185229,102177493,100861247,102182515,106502520,102175613,102190538,102178207,108638125,102179255,102181155,102172755,102191459,102190069,102184693,102175493,102172564,102182669…
GO:0009966	regulation of signal transduction	biological_process	0.0053392	54	3319	228	20542	102173337,102183647,102185623,102171957,102185372,102176802,102173015,102181739,102172773,102170327,102185132,102184810,102180614,102172807,102178997,102174153,102189175,102182162,102170439,102183622,102177440,102190753,102178264,102179590,102180536,106502252,102172438,102173818,102168884,102177831,102191384,102189734,100860943,102172599,102185660,102175362,102179345,102186333,102180150,102183630…
GO:0010646	regulation of cell communication	biological_process	0.0054254	55	3319	233	20542	102179590,102180536,102172438,106502252,102190753,102178264,102178997,102174153,102189175,102182162,102170439,102183622,102177440,102185132,102180614,102184810,102172807,102190693,102172773,102170327,102185372,102176802,102181739,102173015,102185623,102171957,102173337,102183647,102184363,102178648,102188074,102176992,102178377,102191633,102183492,102184845,102168591,100860872,106503326,102189317…
GO:0044424	intracellular part	cellular_component	0.0058556	859	3319	4973	20542	102186295,102185705,102187041,102186363,102185585,102191001,102190910,102184239,102190082,102177483,102169195,102183616,102191485,102183904,102190849,102185340,102173962,102180345,102178434,108637631,102174877,106502700,102169276,102180953,102191195,108638634,102190703,102171890,102189156,102171070,102181653,102169047,102181245,102182390,102173757,102177230,102182352,102171337,102175370,102185459…
GO:0005622	intracellular	cellular_component	0.0058711	930	3319	5381	20542	102174260,102171390,102175631,102177275,102177011,102190770,108637425,102179677,102188902,102175517,106502422,102182596,102186153,102174983,102171407,102170314,102178207,102168510,102174107,108637857,102176659,100861368,102178304,102185609,102172312,102170055,102168231,108633205,102183444,102185951,102177064,102187602,102170352,108633918,102173638,102186009,102170909,102188446,102178584,102181106…
GO:0005085	guanyl-nucleotide exchange factor activity	molecular_function	0.0062034	34	3319	129	20542	102187410,102179408,102171957,102185433,102176802,102181739,102173015,102172773,102170327,102185203,102179953,102185132,102180614,102190608,102182162,102183622,102169047,106502252,102168884,102183115,102191384,102188870,102185660,102183630,102180150,102177375,102190849,102184845,102169965,106503326,102173333,102188074,102184363,102173025
GO:0043603	cellular amide metabolic process	biological_process	0.0062572	187	3319	1063	20542	102171914,102171233,102181541,102183622,102176435,102177230,102179977,102181096,102184651,102182390,102183721,102171070,102170787,102171282,102179363,102173437,102179266,102181323,108638414,102173056,102169382,102184305,102181604,102190997,102189862,102175432,102182526,102174061,102185705,102182623,102183080,102186866,108638634,102191394,102175844,102189724,106502435,102182334,102190789,102187846…
GO:0008384	IkappaB kinase activity	molecular_function	0.0066335	5	3319	9	20542	102171064,102180176,108636339,102177406,102189862
GO:0023051	regulation of signaling	biological_process	0.0067799	55	3319	236	20542	102178377,102176992,102188074,102178648,102184363,102169965,106503326,102189317,102173333,102191633,102184845,102183492,100860872,102168591,102186333,102183630,102180150,102179345,102175362,102185660,102172599,100860943,102189734,102177831,102191384,102168884,102173818,102172438,106502252,102179590,102180536,102178264,102190753,102183622,102177440,102170439,102182162,102189175,102174153,102178997…
GO:0051056	regulation of small GTPase mediated signal transduction	biological_process	0.0072219	28	3319	102	20542	106502252,102184363,102188074,102180614,102185132,102183630,102180150,106503326,102170439,102189317,102173333,102183622,102169965,102184845,102182162,102189175,102181739,102173015,102176802,102185660,102170327,102172773,100860943,102191384,102177831,102173818,102168884,102171957
GO:0032502	developmental process	biological_process	0.007387	115	3319	562	20542	102176310,102183651,102170314,106501816,102170983,108635522,102177558,102179435,102176768,102170406,106504042,102179783,102178648,102182770,102170659,102190873,102181244,102176373,102176088,108635659,102170251,102181990,102180494,108635457,108637425,102189010,102186028,102179846,102180014,102180095,108633212,102173539,106502666,106502442,102182120,102177438,102177052,102170387,102172162,102187729…
GO:0008234	cysteine-type peptidase activity	molecular_function	0.0077314	51	3319	227	20542	102169458,108634751,108637005,102172384,108635016,108635523,102174397,102181634,108634749,108635297,108635017,108634804,108633205,102171751,102184657,108634128,108635409,102183712,102173295,102182701,108634735,102168623,108634732,108634731,108635471,102191342,108635524,102179424,102183935,108635015,108635501,102186364,108635098,102187828,106501993,102189972,102177454,102173404,108634750,102184684…
GO:0006996	organelle organization	biological_process	0.0077945	213	3319	1103	20542	108638596,102189411,102180343,106502142,102174709,102184459,102178638,102174475,102169991,108634358,102170846,102189360,102170255,102184631,102173166,102178163,102190755,102173015,102179922,102178922,102186276,102183647,102184041,102183567,108635111,102180562,102188478,102186363,102185705,102188828,102185585,102191001,102185767,102190910,102186081,102173801,106504031,108634784,102189847,102191485…
GO:1901566	organonitrogen compound biosynthetic process	biological_process	0.0081943	253	3319	1442	20542	102171034,102179022,108636413,102185751,102177569,102187166,102176011,102190497,102172280,102188644,102168204,102188742,102175648,106502245,102178522,102191175,102183855,102190347,102186904,102177250,102174102,102180024,102169493,102190326,102180212,102182326,102188705,102187624,102176760,102182513,102191568,102189734,102184208,102187707,102173281,102191140,102170834,102178058,102184218,102189939…
GO:0044444	cytoplasmic part	cellular_component	0.0084456	352	3319	2001	20542	108634233,102172552,102168932,102180885,102191507,102182120,102176316,102175969,102177952,102190791,102186773,106502366,108633350,102173394,102170167,102171377,102187701,102177248,102182669,102186718,102186380,102174283,102181716,102175876,102172285,100861338,102180223,102172650,102183991,108636646,102179050,100861247,108638524,102190279,102184165,102176381,102185962,102175783,106503402,102188426…
GO:0005088	Ras guanyl-nucleotide exchange factor activity	molecular_function	0.0085004	23	3319	81	20542	102179408,102168884,102191384,102179953,102185660,102170327,102176802,102181739,102173015,102184845,102182162,106503326,102173333,102183622,102169965,102190849,102185132,102180150,102180614,102184363,102188074,106502252,102169047
GO:0005089	Rho guanyl-nucleotide exchange factor activity	molecular_function	0.0085004	23	3319	81	20542	102180614,102180150,102185132,102190849,102169965,102183622,102173333,106503326,102182162,102184845,102169047,106502252,102188074,102184363,102191384,102168884,102179408,102181739,102173015,102176802,102170327,102179953,102185660
GO:0008134	transcription factor binding	molecular_function	0.0088734	48	3319	204	20542	100861043,102187910,102182778,102168565,102182066,106502252,102183210,102182624,102175318,102182669,102182900,102182102,102190069,102171337,102184693,102185468,106502271,108637391,102175780,102171391,102176685,102181419,102189890,102179726,106503578,102171390,102181864,102181176,102169080,102175517,106503900,106502681,102188376,102178766,102172125,102182946,102169195,102176522,102182515,108635824…
GO:0004672	protein kinase activity	molecular_function	0.0093482	150	3319	745	20542	102170884,108638633,102174056,102176972,102188214,102168659,100861158,102180871,102176163,102178248,102172729,102170409,102171534,102177397,102170559,102183666,102185715,108636760,102175959,102174671,102180176,102178739,102176894,100861300,102174453,108638619,102182421,102172543,102171064,102188320,108636079,102168520,102173496,102178664,102177453,102191022,102187802,102184280,102187599,102184363…
GO:0048856	anatomical structure development	biological_process	0.0095225	70	3319	326	20542	102177440,102174979,102186542,102182759,102173394,102168857,102183921,102170167,108635658,102186279,102173539,106502666,102182120,106502442,102189010,102170387,106504042,102170659,102178648,102179783,102181990,102170251,108635457,102181244,102176373,108635659,102176088,102170983,106501816,102170314,102176310,102179435,108635522,102188733,102191083,102177556,102178997,102188538,102190015,102184631…
GO:0019898	extrinsic component of membrane	cellular_component	0.0099156	26	3319	100	20542	102181896,102190654,102190190,102173145,100861381,102181461,102170478,102175327,108638002,106503205,102172481,102179435,102178827,102181048,102177296,102183651,102179953,108637378,102182102,102190164,102172387,102182581,102186081,102171553,102182778,102189314
GO:0003779	actin binding	molecular_function	0.010458	75	3319	346	20542	106503491,100860820,102183113,108638610,108635522,102177614,102179716,102173456,102171694,102184204,102182528,102172292,102179261,108637954,102182155,108633871,102188560,102177816,102169870,102180490,102176373,108636009,108638457,102191317,108636851,102173362,108635847,102191359,102191682,108636240,102181561,102188083,102185717,102180869,102173939,102179470,102186718,102183869,102182728,108634221…
GO:0044430	cytoskeletal part	cellular_component	0.010923	104	3319	516	20542	102189437,102187275,102181869,102178278,102181426,102176522,102175062,106503988,102187503,102180345,102172387,102173579,102173496,108636551,102188376,102172125,102186081,102178766,102182946,108635069,102185585,102176685,102173768,102171473,102170154,102188039,102175653,108636094,102183567,102182347,102180263,102177118,102178828,102177371,102181778,102178163,102171391,102185820,102182102,102184631…
GO:1901564	organonitrogen compound metabolic process	biological_process	0.011019	322	3319	1847	20542	102185871,102182526,106502435,102174743,102172599,102168826,102190121,102190045,102189134,102177774,100861270,102191394,102181156,102175844,102175413,102169726,102189724,102186866,102169766,102176508,102178404,102183721,102183622,102179977,102181096,102171233,102181541,102191831,102190997,102189862,102176585,102173015,102184305,102181604,108638414,102181323,102191735,102184110,102174364,102188328…
GO:0048869	cellular developmental process	biological_process	0.01102	59	3319	268	20542	102171023,102188733,102191083,102177556,102173757,102174979,102188538,102173394,102182759,102184631,102170167,108637378,102168857,102186279,102191182,102190930,102180095,106502666,102182120,106502442,102168882,102189010,102174835,102170387,108634439,102183647,102176382,106504042,102179081,102179783,102170709,102178648,102180070,102170659,102186608,102188828,102185639,108634196,102170251,102181990…
GO:0005231	excitatory extracellular ligand-gated ion channel activity	molecular_function	0.011059	10	3319	27	20542	102168378,102179313,102173324,108636054,102181789,102174657,102173383,102180244,102174145,102169266
GO:0008092	cytoskeletal protein binding	molecular_function	0.011193	115	3319	560	20542	102188823,102182901,102170565,102181048,102185404,100860793,102168826,102168884,106503389,102174054,102191195,102176216,102173366,102178827,102176056,102188828,102180562,102189765,106504031,102172387,102190910,102178766,102188376,102170096,102177452,102177163,102173015,102183920,106502007,102190755,102182223,102183647,102179669,102189596,102186276,102170587,102178638,102188557,102182778,102178899…
GO:0042802	identical protein binding	molecular_function	0.01156	40	3319	166	20542	102183920,102171391,102175780,102185434,102190793,102176685,102174525,102168565,102182066,102182778,100861043,102178525,102182669,102183210,102173284,102182102,108637378,102171914,102190069,102171337,102184693,102182515,102186853,102176522,102190425,102175412,102181716,102178827,102179435,102185585,102179514,106503578,102188328,102186228,106502681,102173138,102182946,102188376,102172125,102178766
GO:0052646	alditol phosphate metabolic process	biological_process	0.012316	6	3319	13	20542	102184437,106503774,102169493,102186077,102171407,102170708
GO:0016043	cellular component organization	biological_process	0.013057	335	3319	1817	20542	102184560,102185404,102187846,106502456,102170565,102184707,102191195,102180953,106503389,102179572,102180562,102185585,102191001,102186363,102185705,102184215,102185767,102190910,102191485,106504031,102189847,102184796,102178922,102186276,100860913,102183647,102184041,102179363,102180343,106503894,102188733,108638596,102180462,102189411,102178638,102186046,102189360,102174392,102174475,102169991…
GO:0008544	epidermis development	biological_process	0.01327	9	3319	27	20542	108635457,102186542,108635658,108635659,108635656,102176373,102190015,106502442,106501816
GO:0070647	protein modification by small protein conjugation or removal	biological_process	0.013557	46	3319	204	20542	102188456,102171548,108634731,102187514,108635471,108635524,102184121,102182701,108634735,108634732,106504028,102184785,108634128,102183091,102172643,108635442,102182951,108634749,108635017,108635297,108634804,102183646,102189195,102183564,102182352,108635523,108635016,102173988,108634751,102170846,108635500,108634736,108635444,108634805,102181927,102189734,102183703,102179435,102172283,108634750…
GO:0016773	phosphotransferase activity, alcohol group as acceptor	molecular_function	0.013577	184	3319	941	20542	108638619,102182421,102178739,100861300,102176894,102168540,102174453,102171064,102168317,102188320,108636079,102172543,102178664,102177453,102191022,102173496,102168520,102187802,102187599,102184363,102184280,102178407,102168659,100861158,102180871,102182403,102170884,108638633,102176972,102174056,102188214,102172729,102170409,102171534,102177397,102170559,102176163,102178248,102170683,102183666…
GO:0071840	cellular component organization or biogenesis	biological_process	0.013704	355	3319	1935	20542	108634729,108634784,102173801,102186081,102188828,102188478,108635111,102182832,102184516,108636266,106502322,102168457,102169706,102187183,106503988,102182901,102177043,102182216,102189134,102191581,102178837,102168826,106502435,102186876,102184631,102170255,108634358,106502271,102184459,102174709,106502142,102183567,102176680,102179922,102168882,102173015,102190755,102178163,102182223,102172359…
GO:0030111	regulation of Wnt signaling pathway	biological_process	0.01453	6	3319	13	20542	102179590,102172438,102183492,102191633,102189734,102179345
GO:0014070	response to organic cyclic compound	biological_process	0.014858	19	3319	67	20542	102181653,102177064,102173324,102175236,102182570,100860876,100860906,102185480,102185438,102187889,102172701,102173383,102180244,102174500,102189484,100861393,102178513,102168932,102174145
GO:0000975	regulatory region DNA binding	molecular_function	0.015427	9	3319	25	20542	102188583,102170824,102185075,102179706,102171811,102175410,102190443,102184462,102190231
GO:0001067	regulatory region nucleic acid binding	molecular_function	0.015427	9	3319	25	20542	102188583,102170824,102185075,102175410,102179706,102171811,102190231,102184462,102190443
GO:0001682	tRNA 5'-leader removal	biological_process	0.016456	3	3319	4	20542	102179684,102172543,102178486
GO:0004415	hyalurononglucosaminidase activity	molecular_function	0.017142	4	3319	7	20542	102173238,100860748,102172770,102172212
GO:0015929	hexosaminidase activity	molecular_function	0.017142	4	3319	7	20542	102172770,102172212,102173238,100860748
GO:0000012	single strand break repair	biological_process	0.017147	3	3319	4	20542	102177677,102178673,102169978
GO:0017048	Rho GTPase binding	molecular_function	0.017426	8	3319	21	20542	108638457,102183869,102170565,108638610,102173366,102172659,102190910,106503389
GO:0006914	autophagy	biological_process	0.017583	58	3319	263	20542	102182669,102187602,100861043,102168565,102183444,102170352,102172659,108637378,102171337,102191459,102184796,102178163,102182549,102172359,102181955,102171391,102179986,102175424,102175557,102179515,102173973,102170987,106503578,102179968,102185585,102176318,102173496,102171885,102190910,102178766,102182946,102172387,102189847,106502681,102189767,102183651,102178288,102171522,102187518,102182626…
GO:0003006	developmental process involved in reproduction	biological_process	0.017654	24	3319	95	20542	102170387,108633928,108635522,108634439,102183647,102176382,102170983,102191164,102183651,102189010,102176310,102174835,102170251,102174979,102186279,102181244,102168857,102177392,102170709,102170659,102179081,102180665,102185639,102186608
GO:0000145	exocyst	cellular_component	0.018071	11	3319	33	20542	102180791,102190406,102187349,102186228,102179576,102190871,106501899,102177118,102186836,102184216,102178922
GO:0004198	calcium-dependent cysteine-type endopeptidase activity	molecular_function	0.018085	7	3319	17	20542	102177454,102191342,102186364,108633205,102191057,102171751,102183712
GO:0006325	chromatin organization	biological_process	0.019024	37	3319	167	20542	102173166,108634830,102181460,102170751,108634727,102171253,106502142,102189411,108637863,106503385,108638596,102178051,102182403,106503205,102186518,108634822,102181106,108634729,108634784,102186918,102171961,102185639,102191001,102169975,102186363,108635111,108636646,102175385,108634190,102183113,102169172,102174904,102180982,108635032,102183651,106502435,102181348
GO:0008152	metabolic process	biological_process	0.019059	1587	3319	9353	20542	102190410,102173210,102168623,108633414,102178999,102178850,102170443,102177376,102178615,102169094,102176223,102174794,102182002,102171404,102170453,102179944,102170962,102169222,102183737,102182624,102185604,102176066,102175318,102182951,100861043,108637268,102170751,102181493,108637005,102181454,102191283,102171618,102168846,102184810,102171203,102186279,102185468,102182785,102176112,102191512…
GO:0019031	viral envelope	cellular_component	0.019544	53	3319	243	20542	102176522,102175613,102178207,102174904,102171025,102182515,102183651,102174983,102189024,102170314,102181927,100861381,102175327,102178827,102179435,102172283,102186363,102176393,102180070,108636081,102182970,102186154,102172125,102178766,102169028,102184080,102177483,102184082,108633188,102181106,102185433,102175780,102190444,102176685,102178373,102170205,102173178,102179515,106503205,102169412…
GO:0036338	viral membrane	cellular_component	0.019544	53	3319	243	20542	102185433,108633188,102181106,102175780,102190444,102170205,102176685,102178373,102169412,102179515,102173178,106503205,102183869,102187602,102183707,102183444,102180179,102182669,102183210,102169766,102183077,102183251,102181634,102173638,102174392,102171025,102182515,102176522,102178207,102174904,102175613,102170314,102174983,102183651,102189024,100861381,102181927,102175327,102178827,102179435…
GO:0051276	chromosome organization	biological_process	0.019742	69	3319	334	20542	102173166,102170255,102170846,102182778,106502142,102173499,106503385,102189411,102186322,108638596,102178051,102182403,106503205,108634822,102186518,108634729,108634784,102173801,102185767,108638624,102185639,102191001,102169975,102186363,102188478,102190295,108635111,102168457,102183703,102180591,102174904,102180982,108635032,102189134,102191581,106502435,102181348,108634830,102181460,102170751…
GO:0030855	epithelial cell differentiation	biological_process	0.02015	20	3319	76	20542	102181244,102177392,102168857,102186279,102174979,102170251,102186608,102179081,102170659,102170709,102183647,102176382,108635522,108633928,102170387,102174835,102176310,102189010,102170983,106502442
GO:0019012	virion	cellular_component	0.020355	122	3319	617	20542	102174392,102175905,106503405,102169684,102169983,102183077,102183210,102191141,102169766,106503894,102183707,100861261,102185152,102173178,106503205,102169412,102178373,102176685,102190468,100861391,102170205,102190444,102189862,102180719,102171391,108633188,102177371,102185433,102188376,102178766,102172125,102184080,102170280,102184463,102184082,102177483,102185415,102186154,102176393,102176493…
GO:0044702	single organism reproductive process	biological_process	0.020469	40	3319	179	20542	102168857,102186279,102191605,108633918,102174979,102173499,102181607,102170922,102172218,108634439,102179363,102183647,102176382,102170387,102189010,102187406,102174835,102177478,102181244,102177392,102170251,108633871,102186608,102185639,102180665,102179081,102170709,102173433,102170659,102172853,108635522,102188718,108633928,102171077,102176310,102182697,102173428,102191164,102183651,102170983
GO:1901698	response to nitrogen compound	biological_process	0.020545	6	3319	14	20542	102174145,102173324,102171978,102180244,102173383,102178377
GO:0019028	viral capsid	cellular_component	0.020733	83	3319	402	20542	106502793,102184693,102181634,102173638,102177406,102180179,102182669,102182973,100861043,102187602,102183869,102191162,102179515,102172230,102190032,102175780,102191175,102188568,102186028,102188456,102175846,102170492,102186301,102182970,102188141,102188385,102168717,102175327,102179435,102190253,102174022,102171303,100861381,102174983,100860838,108636570,102170314,102187710,102178207,102175613…
GO:0000723	telomere maintenance	biological_process	0.022804	6	3319	14	20542	102189849,102168457,102190295,102173801,102189134,102188478
GO:0032200	telomere organization	biological_process	0.022804	6	3319	14	20542	102188478,102190295,102189134,102173801,102168457,102189849
GO:0060249	anatomical structure homeostasis	biological_process	0.022804	6	3319	14	20542	102168457,102189849,102173801,102190295,102189134,102188478
GO:0000122	negative regulation of transcription from RNA polymerase II promoter	biological_process	0.023224	2	3319	2	20542	102188895,102189156
GO:0007020	microtubule nucleation	biological_process	0.023307	5	3319	11	20542	102173579,102183567,102182347,102188446,102175280
GO:0010968	regulation of microtubule nucleation	biological_process	0.023307	5	3319	11	20542	102173579,102183567,102188446,102182347,102175280
GO:0031112	positive regulation of microtubule polymerization or depolymerization	biological_process	0.023307	5	3319	11	20542	102175280,102188446,102182347,102183567,102173579
GO:0031113	regulation of microtubule polymerization	biological_process	0.023307	5	3319	11	20542	102175280,102188446,102182347,102183567,102173579
GO:0031116	positive regulation of microtubule polymerization	biological_process	0.023307	5	3319	11	20542	102188446,102182347,102175280,102173579,102183567
GO:0046785	microtubule polymerization	biological_process	0.023307	5	3319	11	20542	102173579,102183567,102182347,102188446,102175280
GO:0090063	positive regulation of microtubule nucleation	biological_process	0.023307	5	3319	11	20542	102175280,102182347,102188446,102183567,102173579
GO:0006302	double-strand break repair	biological_process	0.024011	11	3319	35	20542	102184177,102179363,102172853,102172306,102189411,102191164,102183651,102188636,102183261,102183707,102191684
GO:0005654	nucleoplasm	cellular_component	0.024848	64	3319	308	20542	102185636,102186037,102181106,102169931,102178584,108633414,102169393,102175019,102172604,108635092,102183076,100861328,106502783,100861043,102168231,102170055,102177406,102186170,108636054,102171025,102182712,102183261,102186360,102183651,102185171,106503774,102181927,102169464,102175385,102172283,102182443,102182970,102181734,106502953,102174272,102182405,102181141,102188485,102184128,102182403…
GO:0044451	nucleoplasm part	cellular_component	0.024848	64	3319	308	20542	106502819,106503205,102191551,102182403,102184128,102188485,102181141,102191645,102174280,102170255,102187975,102174150,106502142,102187860,102177527,102180274,102191195,102191127,102188338,102183451,102182626,102182181,108633313,102174877,102174904,102183904,102174114,102186363,106502783,102183076,100861328,102172604,108635092,102175019,102178584,108633414,102169393,102169931,102181106,102185636…
GO:0044423	virion part	cellular_component	0.026126	114	3319	579	20542	102172283,102168717,108636081,102182970,102188141,102188385,102186301,102169028,102171025,102182515,102177450,102175613,102178207,108636570,102170314,102187710,102183651,100860838,102174983,102189024,100861381,102171303,102181927,102174022,102190253,102175327,102179435,102188767,102191162,102187602,102183869,100861043,102182973,102183444,102180179,102182669,102177240,102177406,102183251,102184693…
GO:0002064	epithelial cell development	biological_process	0.026193	19	3319	73	20542	102174979,102170251,102177392,102168857,102181244,102186279,102179081,102170659,102170709,102186608,108633928,102170387,102183647,102176382,108635522,102170983,102174835,102189010,102176310
GO:0002065	columnar/cuboidal epithelial cell differentiation	biological_process	0.026193	19	3319	73	20542	102183647,102176382,108635522,108633928,102170387,102174835,102189010,102176310,102170983,102177392,102168857,102181244,102186279,102174979,102170251,102186608,102179081,102170659,102170709
GO:0002066	columnar/cuboidal epithelial cell development	biological_process	0.026193	19	3319	73	20542	102183647,102176382,108635522,108633928,102170387,102174835,102189010,102176310,102170983,102181244,102168857,102177392,102186279,102174979,102170251,102186608,102179081,102170659,102170709
GO:0005213	structural constituent of chorion	molecular_function	0.026193	19	3319	73	20542	102176310,102189010,102174835,102170983,108635522,102183647,102176382,102170387,108633928,102186608,102170709,102170659,102179081,102186279,102168857,102181244,102177392,102170251,102174979
GO:0007292	female gamete generation	biological_process	0.026193	19	3319	73	20542	108633928,102170387,102183647,102176382,108635522,102170983,102176310,102189010,102174835,102170251,102174979,102177392,102168857,102181244,102186279,102179081,102170709,102170659,102186608
GO:0007304	chorion-containing eggshell formation	biological_process	0.026193	19	3319	73	20542	102181244,102177392,102168857,102186279,102170251,102174979,102186608,102179081,102170709,102170659,102183647,102176382,108635522,108633928,102170387,102176310,102189010,102174835,102170983
GO:0030703	eggshell formation	biological_process	0.026193	19	3319	73	20542	108633928,102170387,102183647,102176382,108635522,102170983,102176310,102189010,102174835,102170251,102174979,102181244,102168857,102177392,102186279,102179081,102170709,102170659,102186608
GO:0030707	ovarian follicle cell development	biological_process	0.026193	19	3319	73	20542	102170659,102170709,102179081,102186608,102174979,102170251,102186279,102177392,102181244,102168857,102170983,102174835,102176310,102189010,102170387,108633928,108635522,102183647,102176382
GO:0048477	oogenesis	biological_process	0.026193	19	3319	73	20542	102170983,102174835,102176310,102189010,102170387,108633928,108635522,102183647,102176382,102170659,102170709,102179081,102186608,102174979,102170251,102186279,102168857,102177392,102181244
GO:0044767	single-organism developmental process	biological_process	0.026307	105	3319	529	20542	102180494,102181990,102170251,108637425,102181244,102190873,102176088,106504042,102182770,102170659,102179783,102178648,102179435,102170406,102176768,108635522,102183651,102170983,102170314,102176310,102177440,102174979,102182759,102173394,108637378,102168857,102183921,102170167,102186279,102188505,102171023,102172438,102182900,102172162,102187729,102170387,102177052,102177438,106502666,102173539…
GO:0009719	response to endogenous stimulus	biological_process	0.026479	24	3319	95	20542	102178377,102181653,102177064,102173324,102182570,102175236,100860876,100860906,108633189,102185480,102185438,102187889,102172701,102180244,102173383,102176650,102189484,102174500,100861393,102188874,108633383,102168932,102178513,102174145
GO:0031109	microtubule polymerization or depolymerization	biological_process	0.027047	12	3319	40	20542	102188446,100861043,102183838,102190253,102175280,108634358,102188376,102182347,102183567,102181792,102173579,100861062
GO:0031110	regulation of microtubule polymerization or depolymerization	biological_process	0.027047	12	3319	40	20542	102188446,100861043,102182347,108634358,102188376,102175280,102190253,102183838,100861062,102173579,102181792,102183567
GO:0006629	lipid metabolic process	biological_process	0.027182	99	3319	494	20542	102180884,102184491,102173245,102179730,102170750,102175554,102191806,102183296,102169531,102184205,102186631,102187595,100861224,102190548,102173707,102172577,102170601,102189653,102174319,102168524,102176827,102173170,102171133,102186015,102175872,102169711,100861093,102185484,102182479,102176898,102185372,108633188,102171899,102169557,102174865,102191546,102181229,102182321,108633532,102176070…
GO:0046434	organophosphate catabolic process	biological_process	0.027201	10	3319	32	20542	102181090,102183821,102184437,102168457,102186077,102188141,102171407,102187595,102170708,102178025
GO:0022610	biological adhesion	biological_process	0.028248	80	3319	388	20542	102174904,102175062,102176555,102174054,102178445,102181386,106503471,102178827,102175177,102187830,102189765,102176956,102170445,102174433,102181729,102184363,102188376,102178766,102173496,102185250,102188217,106503428,102181113,102181778,102185761,102187844,102190128,102174407,102190117,102172184,102178373,102191546,106503205,102175379,102187220,102168670,102190930,102186768,102178354,102174895…
GO:0046813	receptor-mediated virion attachment to host cell	biological_process	0.028823	2	3319	2	20542	102178766,102178373
GO:0006807	nitrogen compound metabolic process	biological_process	0.029122	925	3319	5431	20542	102173801,102181176,102174114,102170445,102187828,102185871,102170987,102169293,102172159,102174426,100861270,102183453,102189724,102188338,108636266,102183451,102169774,102168826,102189134,102180496,102171811,102182901,102180814,102173005,102180144,102179977,108633305,102171233,108637970,102181541,106502142,102176508,102178404,102185152,102176680,108638414,108636624,102187519,102177572,102190759…
GO:0007281	germ cell development	biological_process	0.03006	20	3319	79	20542	102176382,102183647,108635522,108633928,102170387,102174835,102189010,102176310,102170983,102177392,102168857,102181244,102186279,102174979,102170251,102186608,102185639,102179081,102170659,102170709
GO:0001614	purinergic nucleotide receptor activity	molecular_function	0.030443	4	3319	8	20542	102174145,102173324,102180244,102173383
GO:0004931	extracellular ATP-gated cation channel activity	molecular_function	0.030443	4	3319	8	20542	102180244,102173383,102173324,102174145
GO:0014074	response to purine-containing compound	biological_process	0.030443	4	3319	8	20542	102174145,102173324,102180244,102173383
GO:0016502	nucleotide receptor activity	molecular_function	0.030443	4	3319	8	20542	102180244,102173383,102174145,102173324
GO:0033198	response to ATP	biological_process	0.030443	4	3319	8	20542	102174145,102173324,102180244,102173383
GO:0035381	ATP-gated ion channel activity	molecular_function	0.030443	4	3319	8	20542	102173383,102180244,102174145,102173324
GO:0035586	purinergic receptor activity	molecular_function	0.030443	4	3319	8	20542	102173324,102174145,102180244,102173383
GO:0046683	response to organophosphorus	biological_process	0.030443	4	3319	8	20542	102173383,102180244,102173324,102174145
GO:0045502	dynein binding	molecular_function	0.03046	25	3319	102	20542	102176685,102175412,102181716,102179435,102178827,102182515,102176522,102171391,102175780,106502681,102182102,102190069,102184693,102171337,102182946,102178766,102188376,102172125,100861043,106503578,102182778,102168565,102182066,102182669,102183210
GO:0007008	outer mitochondrial membrane organization	biological_process	0.030636	2	3319	2	20542	102169996,102182216
GO:0045040	protein import into mitochondrial outer membrane	biological_process	0.030636	2	3319	2	20542	102169996,102182216
GO:0090151	establishment of protein localization to mitochondrial membrane	biological_process	0.030636	2	3319	2	20542	102182216,102169996
GO:0000735	removal of nonhomologous ends	biological_process	0.030636	2	3319	2	20542	102191164,102183651
GO:0000736	double-strand break repair via single-strand annealing, removal of nonhomologous ends	biological_process	0.030636	2	3319	2	20542	102191164,102183651
GO:0006312	mitotic recombination	biological_process	0.030636	2	3319	2	20542	102191164,102183651
GO:0007533	mating type switching	biological_process	0.030636	2	3319	2	20542	102183651,102191164
GO:0007534	gene conversion at mating-type locus	biological_process	0.030636	2	3319	2	20542	102183651,102191164
GO:0022413	reproductive process in single-celled organism	biological_process	0.030636	2	3319	2	20542	102191164,102183651
GO:0035822	gene conversion	biological_process	0.030636	2	3319	2	20542	102191164,102183651
GO:0045002	double-strand break repair via single-strand annealing	biological_process	0.030636	2	3319	2	20542	102183651,102191164
GO:0070336	flap-structured DNA binding	molecular_function	0.030636	2	3319	2	20542	102191164,102183651
GO:0006658	phosphatidylserine metabolic process	biological_process	0.030636	2	3319	2	20542	102169493,106503774
GO:0006659	phosphatidylserine biosynthetic process	biological_process	0.030636	2	3319	2	20542	106503774,102169493
GO:0007010	cytoskeleton organization	biological_process	0.030735	104	3319	523	20542	102179470,102175581,102187602,100861043,102183869,102172564,102185717,102173939,102172418,102191459,108634221,108636851,102173362,108635847,102191359,102191682,102181955,108636009,108638457,108633212,102175780,102191317,102188446,102181792,102175280,108636240,102181561,102191183,102185409,102188083,102179716,102173456,102179576,102168274,102182528,102184204,102177816,102169870,102175517,102176373…
GO:0006359	regulation of transcription from RNA polymerase III promoter	biological_process	0.030969	7	3319	19	20542	102177041,102171064,102189746,102174904,102181106,102172283,102183651
GO:0048468	cell development	biological_process	0.031097	31	3319	134	20542	102176382,102183647,108635522,108633928,102178739,102170387,102174835,102189010,102168882,102176310,106502666,102187846,102182120,102170983,102168857,102181244,102177392,102191182,102190930,102176088,102186279,102174979,102170251,102186608,102185639,102179081,106504042,102170659,102180070,102170709,102178648
GO:0031981	nuclear lumen	cellular_component	0.031407	90	3319	453	20542	102175385,102169464,102181927,102177831,102185171,106503774,102183261,102182712,108636054,102171025,102183651,102186360,102175517,102182443,102182970,106502953,102174272,102175861,102182405,102181275,102181734,102172283,102172604,108635092,100861328,102183076,106502783,102185409,102181106,102169931,102186037,102185636,108633212,102175019,102178584,108633414,102169393,102188483,102186170,102191459…
GO:0016568	chromatin modification	biological_process	0.031764	19	3319	73	20542	102180982,102169172,102174904,102181106,102183651,108634190,102175385,102183113,102182403,106503205,102170751,102169975,102191001,102181460,102186363,106502142,102171253,106503385,102189411
GO:0007155	cell adhesion	biological_process	0.031997	79	3319	385	20542	106503471,102181386,102178827,102178445,102174054,102176555,102175062,102174904,102188217,102185250,102173496,102178766,102188376,102184363,102181729,102174433,102189765,102170445,102176956,102187830,102175177,102187220,102175379,106503205,102191546,102172184,102190117,102190128,102174407,102187844,102185761,102181778,102181113,106503428,102188653,102174895,102178354,102186768,102190930,102168670…
GO:1902589	single-organism organelle organization	biological_process	0.032293	99	3319	498	20542	106502676,102176373,102175517,102187165,106502301,102172283,102189849,102187562,102179576,102168274,100861062,102175385,108638610,102183113,102190253,102169996,102179435,102187967,102170314,102183651,102169933,102191459,102170167,102170751,102175581,102183869,100861043,102182669,102177240,102172564,102181792,102186684,102180143,102175280,102185409,102168408,102188456,102181106,102188483,102181955…
GO:0008203	cholesterol metabolic process	biological_process	0.032614	3	3319	5	20542	100860801,102172312,102183633
GO:1902652	secondary alcohol metabolic process	biological_process	0.032614	3	3319	5	20542	102172312,100860801,102183633
GO:0040011	locomotion	biological_process	0.032796	55	3319	258	20542	102181778,108633188,102168882,102170443,102175780,102182120,102180871,102175557,102176355,102168565,102187602,102182973,102182778,102181510,102170352,102180536,102180179,106503894,108637378,102182102,102182679,102168867,102190069,102190930,102191182,102183251,102177440,102179255,102191790,102182515,102187846,102190425,102170314,102168820,102175412,102190703,106503774,102187707,102177072,102179435…
GO:0016042	lipid catabolic process	biological_process	0.033461	15	3319	54	20542	102184205,102188141,100860801,102189653,102176048,102174865,102180884,102173245,102179730,102169966,102176082,102188322,102183633,100861093,102187595
GO:0005876	spindle microtubule	cellular_component	0.033552	11	3319	37	20542	106503988,100861043,108633212,102191459,108636279,102185820,100861062,102190253,108634358,102188376,102177118
GO:0034641	cellular nitrogen compound metabolic process	biological_process	0.035388	886	3319	5212	20542	106502000,102182797,102182946,102175621,106501899,102189937,102190295,102173369,102177734,102190156,102178513,102168820,102175726,102172543,102190425,102190088,108635215,102172093,102186745,102174366,102171064,106501744,102176748,102188823,102189808,102184982,102174150,102173499,102190237,102174679,102183707,102174211,102187860,102189735,102179795,108638633,102191551,102189239,102182403,102172184…
GO:0017176	phosphatidylinositol N-acetylglucosaminyltransferase activity	molecular_function	0.035468	3	3319	5	20542	102177916,102170792,102172315
GO:0014065	phosphatidylinositol 3-kinase signaling	biological_process	0.035746	5	3319	12	20542	102174153,102168591,102173337,102178264,102172807
GO:0014066	regulation of phosphatidylinositol 3-kinase signaling	biological_process	0.035746	5	3319	12	20542	102173337,102178264,102172807,102168591,102174153
GO:0014068	positive regulation of phosphatidylinositol 3-kinase signaling	biological_process	0.035746	5	3319	12	20542	102174153,102168591,102173337,102178264,102172807
GO:0043548	phosphatidylinositol 3-kinase binding	molecular_function	0.035746	5	3319	12	20542	102178264,102172807,102173337,102168591,102174153
GO:0048015	phosphatidylinositol-mediated signaling	biological_process	0.035746	5	3319	12	20542	102178264,102172807,102173337,102174153,102168591
GO:0048017	inositol lipid-mediated signaling	biological_process	0.035746	5	3319	12	20542	102173337,102172807,102178264,102174153,102168591
GO:0006461	protein complex assembly	biological_process	0.035903	107	3319	554	20542	102186046,102183707,102174211,108638596,102183210,102190930,102176770,102173166,102182102,102184631,102183661,106502271,102174392,106503588,102182223,102178163,102183567,108636094,102176728,102178051,108638633,102186518,108634822,102182347,102169975,102185585,102176056,102180819,108635111,102181729,102186154,108634729,108634784,102173579,102182946,102184215,108638624,102178766,102186081,102172125…
GO:0044428	nuclear part	cellular_component	0.036627	129	3319	671	20542	102191645,102185036,102185820,108636279,102187975,102174150,102182778,102187860,102180663,106503205,106502819,102177118,102182403,102191551,102169824,102177041,102188485,108636584,102188771,102181141,102186116,102179960,102189148,102172387,102179345,102190295,102185639,102182367,102191127,102175062,102174904,102174366,100861400,102191459,102185967,102177406,102168960,102181460,102185409,102174522…
GO:0006383	transcription from RNA polymerase III promoter	biological_process	0.036688	10	3319	32	20542	106503205,102189746,102181927,102183991,102177041,102183651,102172283,102181106,102174904,102171064
GO:1901700	response to oxygen-containing compound	biological_process	0.036945	10	3319	33	20542	108637378,102174145,102182257,102174522,102175632,102171978,102173324,102178377,102173383,102180244
GO:0070271	protein complex biogenesis	biological_process	0.037546	107	3319	555	20542	102178827,102187183,102184516,102181348,106502435,108635032,102177043,102180591,102186081,102178766,102172125,108638624,102184215,102182946,108634784,102173579,102186154,108634729,102181729,108635111,102180819,102176056,102185585,102169975,102182347,108634822,102186518,108638633,102178051,108636094,102183567,102176728,102178163,102182223,106503588,106502271,102183661,102174392,102184631,102182102…
GO:0010243	response to organonitrogen compound	biological_process	0.037835	5	3319	12	20542	102173324,102174145,102178377,102180244,102173383
GO:0005874	microtubule	cellular_component	0.038087	12	3319	42	20542	106503988,100861043,108633212,108636279,102191459,102185820,100861062,102190253,102187165,102188376,108634358,102177118
GO:0048513	organ development	biological_process	0.038384	9	3319	30	20542	102179783,106502442,102180665,108634196,102168281,102172052,102178664,108637637,108638635
GO:0044163	host cytoskeleton	cellular_component	0.039766	3	3319	5	20542	102178227,106503894,102182973
GO:0075519	microtubule-dependent intracellular transport of viral material	biological_process	0.039766	3	3319	5	20542	102182973,106503894,102178227
GO:0075521	microtubule-dependent intracellular transport of viral material towards nucleus	biological_process	0.039766	3	3319	5	20542	102182973,106503894,102178227
GO:0075606	transport of viral material towards nucleus	biological_process	0.039766	3	3319	5	20542	106503894,102178227,102182973
GO:0000124	SAGA complex	cellular_component	0.0398	4	3319	9	20542	102188485,102170055,102185171,102187975
GO:0042995	cell projection	cellular_component	0.040415	35	3319	157	20542	102190425,102175613,102182515,102179435,102179429,102190253,102184208,102175412,102187707,102181729,102176956,102187236,102179968,102190849,102181778,108633188,102170443,102175557,102179669,102180871,108634439,102182700,102180179,102182778,102168565,102187602,102170352,102180144,102182311,102179255,102184177,108637378,102168867,102182102,102190069
GO:0004609	phosphatidylserine decarboxylase activity	molecular_function	0.040522	3	3319	5	20542	102173874,102178588,102170551
GO:0033926	glycopeptide alpha-N-acetylgalactosaminidase activity	molecular_function	0.040522	3	3319	5	20542	102187019,102168300,102179476
GO:0044422	organelle part	cellular_component	0.040987	335	3319	1876	20542	102182778,102183210,102185820,100861336,102187975,102176246,102177371,102184502,102188485,102188771,102181141,102169824,102173768,102181229,102175653,102177041,106503205,106502819,102185639,108635069,102175495,102179114,102184363,102183223,102189148,102181469,102173579,102174885,102188376,102178766,108636551,102179960,102173496,102175062,102174904,102187025,106502247,102189437,102178278,102191127…
GO:0042803	protein homodimerization activity	molecular_function	0.041389	29	3319	125	20542	102183210,102186228,102182669,102182778,106503578,100861043,102168565,102182066,102185585,102188376,102172125,102178766,102182946,102190069,102171337,102184693,108637378,102182102,106502681,102175780,102171391,102176522,102182515,102181716,102179435,102178827,102174525,102175412,102176685
GO:0042221	response to chemical	biological_process	0.041456	57	3319	273	20542	102187846,102190425,102180244,102173383,102174500,102189484,108633383,102178739,102178513,102172195,102181729,102178377,102180070,102178648,100860890,102179968,102182570,102175236,100860876,100860906,102182257,108633189,102171978,102185480,102185438,102180548,108638103,102186333,102176088,102190849,102169061,102172701,102169203,102182120,102176650,102168882,102185372,100861393,102188874,102174522…
GO:0006954	inflammatory response	biological_process	0.041846	7	3319	21	20542	106502702,102176382,102188354,102188338,106503728,102171111,100860781
GO:0005576	extracellular region	cellular_component	0.04185	262	3319	1454	20542	102186821,102187710,102170314,102180479,106502582,102185883,102176768,102182081,102178773,100860787,108636975,102178782,102186536,102181806,102177275,102180494,102190862,102178999,102169235,102175341,102177438,108633232,102170310,102178026,100860794,106502252,102186279,102174979,102171111,102178288,102169774,102173017,102169855,102177960,102188338,102179965,102181156,102175810,106503710,102183492…
GO:0044446	intracellular organelle part	cellular_component	0.042469	331	3319	1854	20542	102190253,102169996,100861084,102189466,108635497,102191052,102177831,108634190,102181927,102175385,102169464,102183651,102177493,102182515,102174191,102175613,102185540,102181275,106502953,102182970,102182443,102186918,102191268,102176326,102186075,102179291,102179576,102176854,102191183,102174522,102168408,102180624,102190871,102183076,102175019,102169931,100861400,102184693,102177406,102175581…
GO:0016791	phosphatase activity	molecular_function	0.042573	72	3319	353	20542	102182257,102169028,102174206,102168613,102175328,102171273,102188718,102177271,102189734,102183821,102190919,102171458,102187787,102170186,102190876,106503627,102186279,102182033,102181007,102181155,102178150,102186900,102185745,102177240,102177529,102186352,102177818,102180885,102179143,102191586,102188891,102191111,102191175,102186022,102183772,102181225,102180955,106502019,102180499,106502000…
GO:0016569	covalent chromatin modification	biological_process	0.042622	12	3319	42	20542	102175385,106503205,102182403,102183113,102181106,102174904,102180982,102186363,102170751,102189411,102183651,106502142
GO:0016570	histone modification	biological_process	0.042622	12	3319	42	20542	102180982,102186363,102174904,102181106,102170751,102183651,102189411,106502142,102175385,106503205,102183113,102182403
GO:0022414	reproductive process	biological_process	0.042681	43	3319	203	20542	102186279,102168857,102191605,108633918,102174979,102172218,102170922,102173499,102181607,102179363,108634439,102183647,102176382,102170387,102189010,102187406,102174835,102177478,102186733,102181244,102177392,102170251,108633871,102184239,102185639,102180665,102186608,102173433,102170709,102170659,102179081,108635522,102188718,102172853,102171077,108633928,102178921,102176310,102182697,102170983…
GO:0046849	bone remodeling	biological_process	0.043626	5	3319	14	20542	100861191,102185272,100861275,102171106,102169231
GO:0048771	tissue remodeling	biological_process	0.043626	5	3319	14	20542	102171106,102169231,100861275,100861191,102185272
GO:0043933	macromolecular complex subunit organization	biological_process	0.043898	131	3319	695	20542	108637418,102191183,102181706,102175822,102191682,102175780,102185032,108634830,108634221,102177440,102182087,102185359,102175581,102181460,108634727,102171253,102180179,102175385,108634190,102188248,102179435,102190253,102183086,102183113,102179429,102169172,102175613,102169933,102183651,102186918,102182842,100860872,102168338,102186482,108637493,102179576,102178051,102176728,108636094,106503205…
GO:0030515	snoRNA binding	molecular_function	0.044646	3	3319	6	20542	102176680,102190324,102175631
GO:0072588	box H/ACA RNP complex	cellular_component	0.044646	3	3319	6	20542	102175631,102190324,102176680
GO:0044815	DNA packaging complex	cellular_component	0.044792	12	3319	45	20542	108633871,108633918,102168408,102191605,108636646,102186918,102178051,102181348,108638596,102181607,106502435,102174904
GO:0016459	myosin complex	cellular_component	0.045093	15	3319	55	20542	102177493,102180345,102175493,102177371,102187602,102181426,106502520,102181716,102180624,102178766,102177275,102190253,102181869,102181155,102182596
GO:0000159	protein phosphatase type 2A complex	cellular_component	0.045958	4	3319	9	20542	100861365,102178086,102169526,102182878
GO:0008601	protein phosphatase type 2A regulator activity	molecular_function	0.045958	4	3319	9	20542	102178086,100861365,102169526,102182878
GO:0007266	Rho protein signal transduction	biological_process	0.045986	19	3319	74	20542	102185660,102170327,102181739,102173015,102176802,102191384,102168884,106502252,102184363,102188074,102173333,106503326,102169965,102183622,102184845,102182162,102180614,102185132,102180150
GO:0035023	regulation of Rho protein signal transduction	biological_process	0.045986	19	3319	74	20542	102185132,102180150,102180614,102184845,102182162,106503326,102173333,102183622,102169965,102184363,102188074,106502252,102168884,102191384,102176802,102173015,102181739,102185660,102170327
GO:0001775	cell activation	biological_process	0.04681	27	3319	118	20542	102183086,102168964,102179435,102178827,100861381,108636094,102181955,102188483,102170314,102175613,102182946,102177275,102178766,102172125,102182842,102186154,102182102,102190069,102180179,102182669,102181729,102183210,102190440,102176056,102178783,102183707,102174211
GO:0000746	conjugation	biological_process	0.048163	8	3319	25	20542	102172971,102186830,102176522,102171931,102183210,108637954,100861303,102170070
GO:0031974	membrane-enclosed lumen	cellular_component	0.049819	93	3319	480	20542	102172283,102175517,102182970,102182443,102174272,102182405,102175861,106502953,102181734,102181275,102182712,102183261,102171025,108636054,102183651,102186360,102177831,102169464,102181927,102172650,102175385,106503774,102185171,100861043,102168960,102177406,102169988,102170055,102168231,102172564,102182669,102191459,102186170,102169931,102181106,102185636,102171723,102186037,108633212,102175019…
GO:0034645	cellular macromolecule biosynthetic process	biological_process	0.049925	652	3319	3842	20542	102181541,108637970,102171233,108633305,102179977,102180814,102173005,106502142,102190759,108638414,102187519,108636624,102181604,102190041,102171133,102189862,108633324,102190997,102172159,102169293,102170987,102187828,102181176,102170445,102174114,102189724,102188338,102182901,102171811,102180496,102179855,102169774,102185468,102186170,102182785,102168846,102191162,102170751,102189505,100861043…
GO:0005938	cell cortex	cellular_component	0.050464	24	3319	101	20542	102186836,102184631,106501899,102179576,102174679,102186228,102180791,102187602,102185585,102173152,102171485,102177118,102171957,102178922,102190253,102191183,102179429,102184216,102190871,102190406,102178163,102191164,102187349,102181106
GO:0005577	fibrinogen complex	cellular_component	0.050701	24	3319	103	20542	102176056,102183707,102174211,102180179,102182669,102181729,102183210,102182842,102186154,102182102,102190069,102182946,102177275,102178766,102172125,102175613,102181955,102188483,102170314,100861381,108636094,102183086,102179435,102178827
GO:0030168	platelet activation	biological_process	0.050701	24	3319	103	20542	102181729,102183210,102180179,102182669,102183707,102174211,102176056,102177275,102172125,102178766,102182946,102182102,102190069,102186154,102182842,102181955,102188483,102170314,102175613,102179435,102178827,102183086,100861381,108636094
GO:0044271	cellular nitrogen compound biosynthetic process	biological_process	0.05078	641	3319	3785	20542	102177735,102174364,102182770,102183745,102184110,102186823,102191735,102178653,102172283,100861008,102182227,102187640,102178552,102176112,102175464,102182712,102174500,102182081,102184509,102180594,102171889,102174282,102182624,102170196,102175318,102176066,102177553,102170751,102191162,100861043,102189505,102186170,102185468,102182785,102171203,108633414,102185636,102186037,102176223,102184657…
GO:0065003	macromolecular complex assembly	biological_process	0.050953	109	3319	573	20542	108634891,102173767,108637418,102175280,102191183,102181706,102175822,102191682,102188446,102175780,102173270,102181955,102188483,108633226,102190069,102185032,102184810,108634830,102174263,102177440,108634221,102183444,102182087,102185359,102187602,100861043,102175581,102190753,102172564,102182669,102180179,108634727,102188248,102185609,108636646,100861381,102179435,102190253,102179429,102183086…
GO:0043233	organelle lumen	cellular_component	0.051004	92	3319	475	20542	102184128,106503205,106502819,102177118,102182403,102191551,102186116,102182223,108636584,102188485,102181141,102185820,102170255,102187975,108636279,102191645,102174280,102182778,102177527,102180274,102187860,102174150,106502142,102183451,102182367,102191127,102188338,102191195,102174904,102175062,102174877,108633313,102182181,106502700,106503988,102182626,102183904,102177483,102186363,102185639…
GO:0070013	intracellular organelle lumen	cellular_component	0.051004	92	3319	475	20542	102183651,102186360,102182712,102183261,102171025,108636054,102177831,102175385,102169464,102181927,106503774,102185171,102172283,102182405,102175861,102174272,106502953,102181734,102181275,102175517,102182970,102182443,102175019,108633212,102188483,102178584,108633414,102169393,102169931,102181106,102185636,102186037,102171723,106502783,102185409,100861328,102183076,108635092,102172604,102177406…
GO:0030178	negative regulation of Wnt signaling pathway	biological_process	0.051148	4	3319	9	20542	102191633,102183492,102179590,102172438
GO:0044255	cellular lipid metabolic process	biological_process	0.052494	57	3319	276	20542	102187148,102185484,102174998,102175872,102186015,102169711,108633188,102182479,102176898,102173731,102169557,102185879,102178496,102179944,102178588,102183323,102186077,102191546,102181825,102181229,102176070,102173874,102170708,102177240,102182669,102186718,102187468,102175812,102185744,102190607,102189748,102172608,102169493,102191561,102186389,102176481,102172315,102189734,102191052,102184437…
GO:0016573	histone acetylation	biological_process	0.053041	4	3319	9	20542	102186363,102175385,102170751,102182403
GO:0007276	gamete generation	biological_process	0.053444	29	3319	132	20542	102174835,102176310,102189010,102170983,102177478,108635522,102172853,102183647,102176382,102179363,102170387,108633928,102185639,102186608,102170659,102170709,102170922,102181607,102179081,102173499,102186279,102177392,102181244,102168857,108633918,108633871,102174979,102191605,102170251
GO:0002764	immune response-regulating signaling pathway	biological_process	0.05363	5	3319	13	20542	102176781,102170457,102180536,102189878,102168964
GO:0007160	cell-matrix adhesion	biological_process	0.054277	4	3319	9	20542	102190740,102188915,102180239,102174979
GO:0034622	cellular macromolecular complex assembly	biological_process	0.055331	83	3319	432	20542	100861043,102187602,102182087,102183444,102190753,102180179,108634727,102182669,102172564,108634830,102190069,108633226,102184810,108634221,102177440,102188446,102188483,102181955,102173270,108634891,102191183,102175280,102186482,108637493,102168274,102186918,102182842,102177275,102171961,100860872,102187165,102175613,102169172,108636054,102173176,102184165,102170314,108636646,100861381,102185609…
GO:0005923	bicellular tight junction	cellular_component	0.056352	3	3319	6	20542	102185318,102172318,102179429
GO:0043296	apical junction complex	cellular_component	0.056352	3	3319	6	20542	102185318,102179429,102172318
GO:0070160	occluding junction	cellular_component	0.056352	3	3319	6	20542	102172318,102179429,102185318
GO:0050852	T cell receptor signaling pathway	biological_process	0.05739	3	3319	6	20542	102176781,102170457,102189878
GO:0048609	multicellular organismal reproductive process	biological_process	0.058153	31	3319	143	20542	102185639,102186608,102170709,102170922,102170659,102173499,102181607,102179081,102186279,102168857,102181244,102177392,102170251,102191605,108633918,108633871,102174979,102184239,102178921,102189010,102176310,102174835,102177478,102170983,108635522,102179363,102176382,102183647,102172853,102170387,108633928
GO:0043234	protein complex	cellular_component	0.059045	377	3319	2143	20542	102191072,102174280,102173166,102183240,102182352,102175370,102182102,102171890,108638596,102188825,102180274,102175024,100861321,102169876,102178922,102176355,102184128,102188071,102190190,102188039,102179363,102171473,102183647,102169711,102184796,102187181,102181778,102177483,102183616,102185340,102173962,102183904,102178768,102188074,102189314,102191001,102185705,102186363,102187041,102191195…
GO:0004721	phosphoprotein phosphatase activity	molecular_function	0.059138	30	3319	136	20542	102191586,102188891,102174567,102173698,102179143,102171273,102182832,102177271,102182549,102180719,108637631,102187787,102191111,102188609,102176004,102178889,102173248,102181007,102181155,106502000,102186279,102180955,102185745,102168613,102177529,102186900,102178150,102180274,102187423,102187214
GO:0009894	regulation of catabolic process	biological_process	0.059198	31	3319	140	20542	102170846,102171885,102182946,102189847,108637378,102189767,102172283,102187602,100861043,102185585,102183703,102179435,102179515,102176574,102176558,102179429,102189466,102186684,102190654,102178163,102182549,102178288,102171391,102181955,102175613,102183261,102171905,102176522,102182515,102169966,102188456
GO:0032886	regulation of microtubule-based process	biological_process	0.059722	12	3319	45	20542	102182347,108634358,102188376,102190253,102175280,102183838,100861062,102173579,102181792,102183567,102188446,100861043
GO:0070507	regulation of microtubule cytoskeleton organization	biological_process	0.059722	12	3319	45	20542	102188446,100861043,102182347,102188376,108634358,102190253,102175280,102183838,100861062,102173579,102181792,102183567
GO:0030554	adenyl nucleotide binding	molecular_function	0.059783	318	3319	1743	20542	106503384,102189847,102181077,106502019,102170408,102190082,106503326,102185585,102187041,102173735,100861224,102186295,102186202,102175012,102170159,102184399,102189340,102189122,102185404,102188792,102182626,102169040,102180345,102188492,102191148,102179779,102183240,102182102,102174475,102173929,102183800,102185020,102169047,106503920,102180103,108638093,102173437,102178709,102183631,102184180…
GO:0007265	Ras protein signal transduction	biological_process	0.060181	22	3319	91	20542	102180614,102180150,102183630,102185132,102169965,102183622,106503326,102173333,102182162,102184845,106502252,102188074,102184363,102191384,102168884,102171957,102173015,102181739,102176802,102170327,102185660,102172773
GO:0046578	regulation of Ras protein signal transduction	biological_process	0.060181	22	3319	91	20542	102176802,102173015,102181739,102172773,102170327,102185660,102168884,102191384,102171957,102188074,102184363,106502252,102180150,102183630,102185132,102180614,102182162,102184845,102169965,102183622,102173333,106503326
GO:0010033	response to organic substance	biological_process	0.060388	25	3319	108	20542	102185438,102187889,102186333,100860906,108633189,102185480,102177064,102173324,102182570,102175236,100860876,102178377,102181653,102174145,102188874,108633383,102178513,102168932,102174500,102189484,100861393,102172701,102180244,102176650,102173383
GO:0001882	nucleoside binding	molecular_function	0.061277	366	3319	2031	20542	102189157,102184661,102190565,102182277,102189849,102189600,102183795,102189489,102184426,102186301,102177493,102181554,102174640,102169330,102170726,102169172,102180356,108634190,102181468,102174992,102177406,102168909,102186352,102185429,102189174,102185359,102175249,102187624,102183685,102183193,102173637,102181173,102183251,102191317,102189604,106501756,102179039,102168408,102180624,102170634…
GO:0044448	cell cortex part	cellular_component	0.061498	20	3319	83	20542	102177118,102171957,102178922,102190253,102191183,102184216,102179429,102190871,102190406,102178163,102191164,102187349,102186836,102184631,106501899,102179576,102186228,102180791,102187602,102185585
GO:0007596	blood coagulation	biological_process	0.06251	27	3319	120	20542	102170314,102181955,102188483,102175613,102183086,102179435,102178827,108636094,100861381,102182669,102180179,102183210,106502252,102181729,102176056,102174211,102183707,102182946,102178766,102172125,102177275,102182842,102186154,102176770,102190069,102174035,102182102
GO:0044249	cellular biosynthetic process	biological_process	0.062542	745	3319	4411	20542	102182326,102188705,102177240,102182066,102182513,102174481,102190890,102169799,102188180,102180418,102177250,100860801,102172315,102172701,102174076,102176650,102190342,102173343,106502245,100861393,102187390,108636043,102168964,102178496,102177569,108635092,102176011,102169383,102168717,102184336,102185858,106502301,102184298,102188592,102191754,102173098,102178891,102181256,102171522,102191140…
GO:0032559	adenyl ribonucleotide binding	molecular_function	0.06279	314	3319	1722	20542	102189489,102183795,102182277,102189849,102189600,102184661,102189157,102184426,102186301,102169172,102170726,102169330,102174640,102177493,102174992,108634190,102181468,102180356,102183685,102175249,102189174,102185359,102187624,102186352,102185429,102177406,102168909,102181173,102183251,102183193,102179039,106501756,102191317,102179051,102189617,102185105,106503460,102168408,102180624,102185394…
GO:0044421	extracellular region part	cellular_component	0.063351	68	3319	340	20542	102182102,102185077,102189390,100860828,102182135,102183707,102174211,102183210,102176295,108636094,102181229,102185372,102178087,102182549,102179505,102186154,102179389,102182946,102171002,102172125,102178766,102181250,102176056,102187830,102182743,102181729,102185117,102179965,102182273,102175810,102178827,102176522,102178288,102182334,102178363,102190069,102176516,102172162,102179292,102180179…
GO:0071555	cell wall organization	biological_process	0.063715	4	3319	10	20542	102170818,106503038,102174211,102170327
GO:0061695	transferase complex, transferring phosphorus-containing groups	cellular_component	0.064994	30	3319	141	20542	102172283,102177527,102189314,102174114,102168231,106502142,102187975,102186170,106502953,102182181,102181106,102174904,102185636,102183651,102182626,108633414,102178584,102183076,102172604,108635092,102181927,102181896,102173145,102181461,106503205,106502819,102172481,102170478,102191195,102188338
GO:0030674	protein binding, bridging	molecular_function	0.065306	27	3319	121	20542	102174211,102186718,102183707,102176056,102183210,102181729,102182669,102180179,102190069,102182102,102186154,102182842,102178766,102172125,102177275,102179261,102182946,102182728,102175613,102170314,102181955,102188483,108636094,100861381,102179435,102178827,102183086
GO:0060090	binding, bridging	molecular_function	0.065306	27	3319	121	20542	102170314,102188483,102181955,102175613,102183086,102178827,102179435,108636094,100861381,102182669,102180179,102183210,102181729,102176056,102186718,102174211,102183707,102179261,102182728,102182946,102178766,102172125,102177275,102182842,102186154,102190069,102182102
GO:0019953	sexual reproduction	biological_process	0.065417	39	3319	187	20542	102174979,108633918,102191605,102186279,102168857,102170922,102172218,102181607,102173499,102170387,102183647,102176382,102179363,102177478,102186733,102187406,102174835,102189010,108633871,102184239,102170251,102177392,102181244,102170659,102170709,102173433,102179081,102185639,102186608,102171077,108633928,102188718,108635522,102172853,102170983,102173428,102178921,102182697,102176310
GO:0044703	multi-organism reproductive process	biological_process	0.065417	39	3319	187	20542	102186608,102185639,102179081,102170659,102170709,102173433,102177392,102181244,108633871,102184239,102170251,102182697,102176310,102178921,102173428,102170983,102172853,102188718,108635522,108633928,102171077,102181607,102173499,102170922,102172218,102168857,102186279,102174979,108633918,102191605,102174835,102187406,102189010,102186733,102177478,102176382,102183647,102179363,102170387
GO:0009653	anatomical structure morphogenesis	biological_process	0.065932	46	3319	223	20542	102176088,102181244,102177392,102170251,102181990,102186608,102178648,102170709,102170659,102180070,102179081,108635522,102179572,106502322,102178739,108633928,102177414,102176310,102168281,102184560,102170983,102168741,102187846,102186279,102190930,102191182,102184631,102170167,102168857,102188538,102173394,102182759,102178997,102174979,102177556,102191083,102188733,102183647,102176382,102170387…
GO:0031304	intrinsic component of mitochondrial inner membrane	cellular_component	0.065987	3	3319	6	20542	102184707,102183223,102180953
GO:0031305	integral component of mitochondrial inner membrane	cellular_component	0.065987	3	3319	6	20542	102183223,102184707,102180953
GO:0032592	integral component of mitochondrial membrane	cellular_component	0.065987	3	3319	6	20542	102184707,102183223,102180953
GO:0098573	intrinsic component of mitochondrial membrane	cellular_component	0.065987	3	3319	6	20542	102183223,102184707,102180953
GO:0048646	anatomical structure formation involved in morphogenesis	biological_process	0.066487	26	3319	116	20542	102176310,102189010,102174835,102168741,102170983,102176382,102183647,108635522,108633928,102170387,102186608,102191083,102177556,102179081,102170709,102178648,102170659,102170167,102184631,102181244,102168857,102177392,102186279,102170251,102174979,102178997
GO:0005524	ATP binding	molecular_function	0.066605	313	3319	1719	20542	102173499,106503385,102190237,100860798,102175959,102188911,102178248,102181113,102170559,102189890,102176972,102188214,102182403,102170884,102189596,100861158,102176685,102168659,102181419,102190254,102184280,102180070,102169736,102168520,102189149,102191022,102177392,102185415,102187942,102174319,102172543,102181736,102181426,102188823,102174453,102178739,102176894,100861300,102182421,102168641…
GO:0019089	transmission of virus	biological_process	0.067016	3	3319	6	20542	102175780,102182679,102181510
GO:0044007	dissemination or transmission of symbiont from host	biological_process	0.067016	3	3319	6	20542	102182679,102181510,102175780
GO:0051821	dissemination or transmission of organism from other organism involved in symbiotic interaction	biological_process	0.067016	3	3319	6	20542	102175780,102182679,102181510
GO:0019605	butyrate metabolic process	biological_process	0.067521	2	3319	3	20542	102181229,108638470
GO:0046459	short-chain fatty acid metabolic process	biological_process	0.067521	2	3319	3	20542	102181229,108638470
GO:0047989	hydroxybutyrate-dimer hydrolase activity	molecular_function	0.067521	2	3319	3	20542	108638470,102181229
GO:0009059	macromolecule biosynthetic process	biological_process	0.068535	655	3319	3879	20542	102180177,102188911,106503385,102171290,102191645,102175901,102186113,108636584,106503164,102188324,102178051,102176685,102189596,102171957,102189890,102174091,102181864,102168878,102191578,102184280,102180799,102174319,102181619,102177412,102183838,102185480,102189257,102177305,102176004,102178347,102190964,102172195,102175676,102173366,102170091,102174453,102182367,102182513,102182066,102177240…
GO:0043484	regulation of RNA splicing	biological_process	0.069276	2	3319	3	20542	108637682,102183009
GO:0048024	regulation of mRNA splicing, via spliceosome	biological_process	0.069276	2	3319	3	20542	108637682,102183009
GO:0050684	regulation of mRNA processing	biological_process	0.069276	2	3319	3	20542	108637682,102183009
GO:1903311	regulation of mRNA metabolic process	biological_process	0.069276	2	3319	3	20542	102183009,108637682
GO:0042578	phosphoric ester hydrolase activity	molecular_function	0.069493	84	3319	427	20542	102186900,102178150,102185745,102188322,102177240,102186352,102177529,102170186,102190876,106503627,102186279,102182033,102181007,102181155,102191175,102191111,102186022,102180505,102183772,102177818,102179143,102180885,102191586,102188891,102174206,102168613,102175328,102183767,102182257,102169028,102190919,102171458,102187787,102169966,102188718,102171273,102177271,102190639,102189734,102183821…
GO:0045229	external encapsulating structure organization	biological_process	0.069636	5	3319	15	20542	102170327,102174211,106503038,102191251,102170818
GO:0043623	cellular protein complex assembly	biological_process	0.070039	63	3319	318	20542	102173579,102186154,102182842,108638624,102177275,102172125,102178766,102182946,100860872,102187165,102186482,102176056,102185585,102181729,108637493,102168274,102184516,100861381,102178827,102179435,102179429,102183086,102190253,102177043,102175613,102180591,108636054,102173176,102184165,102170314,102182102,102184810,108633226,102190069,102184631,102190930,102177440,102183661,102183707,102187602…
GO:0033993	response to lipid	biological_process	0.070226	15	3319	59	20542	102185480,102168932,102178513,100860906,102187889,102185438,102181653,102172701,102182570,102175236,100860876,100861393,102177064,102174500,102189484
GO:0043401	steroid hormone mediated signaling pathway	biological_process	0.070226	15	3319	59	20542	102187889,102185438,102168932,102185480,102178513,100860906,102175236,102182570,100861393,100860876,102177064,102189484,102174500,102181653,102172701
GO:0048545	response to steroid hormone	biological_process	0.070226	15	3319	59	20542	102185438,102187889,100860906,102168932,102185480,102178513,102189484,102174500,102177064,100860876,100861393,102175236,102182570,102172701,102181653
GO:0071383	cellular response to steroid hormone stimulus	biological_process	0.070226	15	3319	59	20542	102178513,102185480,102168932,100860906,102187889,102185438,102181653,102172701,100861393,100860876,102175236,102182570,102174500,102189484,102177064
GO:0071396	cellular response to lipid	biological_process	0.070226	15	3319	59	20542	102181653,102172701,100861393,100860876,102175236,102182570,102174500,102189484,102177064,102178513,102185480,102168932,100860906,102187889,102185438
GO:0071407	cellular response to organic cyclic compound	biological_process	0.070226	15	3319	59	20542	102185480,102178513,102168932,100860906,102187889,102185438,102181653,102172701,102175236,102182570,100860876,100861393,102177064,102189484,102174500
GO:0007530	sex determination	biological_process	0.070233	3	3319	7	20542	102191164,102183651,108634439
GO:0007531	mating type determination	biological_process	0.070233	3	3319	7	20542	108634439,102183651,102191164
GO:0045165	cell fate commitment	biological_process	0.070233	3	3319	7	20542	102183651,102191164,108634439
GO:0034219	carbohydrate transmembrane transport	biological_process	0.070568	3	3319	6	20542	102182858,100860826,102186773
GO:0008918	lipopolysaccharide 3-alpha-galactosyltransferase activity	molecular_function	0.070627	3	3319	6	20542	102182479,102169531,102169557
GO:0035250	UDP-galactosyltransferase activity	molecular_function	0.070627	3	3319	6	20542	102182479,102169531,102169557
GO:0043087	regulation of GTPase activity	biological_process	0.070848	7	3319	22	20542	102184208,106503491,102184306,102172668,102184374,100860943,102184177
GO:0050853	B cell receptor signaling pathway	biological_process	0.07092	4	3319	10	20542	102189878,102180536,102170457,102176781
GO:0004531	deoxyribonuclease II activity	molecular_function	0.071612	2	3319	3	20542	102180029,102191199
GO:0016889	endodeoxyribonuclease activity, producing 3'-phosphomonoesters	molecular_function	0.071612	2	3319	3	20542	102180029,102191199
GO:0031329	regulation of cellular catabolic process	biological_process	0.072083	30	3319	137	20542	102181955,102171391,102178288,102178163,102182549,102188456,102182515,102169966,102176522,102171905,102183261,102175613,102179429,102176574,102179515,102183703,102179435,102190654,102189466,102186684,102185585,102172283,102187602,100861043,102182946,102170846,102171885,102189767,108637378,102189847
GO:0003677	DNA binding	molecular_function	0.072911	428	3319	2460	20542	102188314,102173499,102174211,102183707,106503559,108636279,102185437,102191766,102181239,108637391,102168805,102171957,102179795,108638633,102191693,102189596,102178051,102176685,102190491,102188324,102190254,102169978,102170711,102190295,102191578,106503839,102183519,102181864,102168878,102183838,102185480,102177412,102182946,102190581,106501899,102174319,102187942,102175726,102190964,102181348…
GO:0019825	oxygen binding	molecular_function	0.073003	7	3319	26	20542	102186172,102168680,102175317,102182894,102176147,102175600,102175876
GO:0071103	DNA conformation change	biological_process	0.074921	33	3319	163	20542	102173166,102170255,108634830,102175493,108634727,102186322,108638596,102178051,102168408,102186518,108634822,102170443,102174076,108634729,108634784,102186918,102174403,102171961,102185767,102185639,102169975,108635111,108636646,102172285,102170478,102180591,102169172,102174904,108635032,102191581,106502435,102173176,102181348
GO:0005134	interleukin-2 receptor binding	molecular_function	0.075463	2	3319	3	20542	102183089,102184165
GO:0051336	regulation of hydrolase activity	biological_process	0.076185	18	3319	76	20542	108637268,102173992,102184374,106502252,102180343,102187500,102172668,102176770,102184177,102184306,106503491,108633372,100860943,102184808,102184208,102183647,102191127,100860836
GO:0016298	lipase activity	molecular_function	0.076896	12	3319	45	20542	102173245,102169966,102183633,102188322,102180505,102187595,102184205,100860801,102188141,102190639,102169580,102189653
GO:0000003	reproduction	biological_process	0.076931	64	3319	325	20542	102170251,108633871,108637954,102181244,102178552,106502676,102173433,102170659,102187562,102177831,102172853,102173818,102188718,108635522,102171522,102173428,102183651,102170983,102176310,102182697,102178921,102191605,102174979,108633918,108637378,102168857,102186279,102181607,102172218,102183444,100861043,102170352,102187729,102170387,102186733,102177478,102180237,102186028,102189010,102184239…
GO:0006473	protein acetylation	biological_process	0.077112	4	3319	10	20542	102175385,102186363,102170751,102182403
GO:0006475	internal protein amino acid acetylation	biological_process	0.077112	4	3319	10	20542	102182403,102186363,102175385,102170751
GO:0018393	internal peptidyl-lysine acetylation	biological_process	0.077112	4	3319	10	20542	102175385,102186363,102170751,102182403
GO:0018394	peptidyl-lysine acetylation	biological_process	0.077112	4	3319	10	20542	102170751,102186363,102175385,102182403
GO:0043543	protein acylation	biological_process	0.077112	4	3319	10	20542	102170751,102186363,102175385,102182403
GO:0010506	regulation of autophagy	biological_process	0.077169	24	3319	106	20542	102171885,102182946,108637378,102189847,102189767,100861043,102187602,102185585,102179515,102179429,102176574,102190654,102189466,102178288,102182549,102178163,102181955,102171391,102176522,102171905,102183261,102175613,102182515,102169966
GO:0005244	voltage-gated ion channel activity	molecular_function	0.077289	29	3319	132	20542	102184818,102180591,102187770,100750232,102169526,102176650,102184371,102176835,102176463,102178033,102170962,102177072,102169739,102172555,102184242,102172292,102182066,102172283,102172577,102182201,102189489,102174327,102183519,102177748,102183008,102180849,102187828,102179783,102185964
GO:0022832	voltage-gated channel activity	molecular_function	0.077289	29	3319	132	20542	102185964,102172283,102182066,102172577,102172292,102182201,102189489,102183519,102174327,102177748,102183008,102180849,102187828,102179783,102176463,102184371,102176835,102178033,102170962,102169739,102177072,102172555,102184242,102184818,102180591,102187770,100750232,102169526,102176650
GO:0036094	small molecule binding	molecular_function	0.078151	421	3319	2361	20542	102174817,102169414,102170818,106503627,102183820,102171023,102191668,102171209,102182669,102187910,102174819,102190431,102174063,102173111,102177052,100861386,102187328,102186574,108635164,102180095,102184671,102169659,102173448,102177952,102168340,102185771,102174772,102173968,102168983,102176480,102181217,102175328,102169080,102179148,102181716,102191434,102180932,102170613,102180223,106503078…
GO:0050776	regulation of immune response	biological_process	0.078293	10	3319	38	20542	102176781,102178264,102180536,102189878,102173337,102172807,102170457,102174153,102168964,102168591
GO:0005615	extracellular space	cellular_component	0.078409	42	3319	204	20542	102182946,102177275,102172125,102178766,102182842,102186154,102182743,100860826,108638470,102181729,102176056,100860821,102183086,102176574,102175810,102179435,102178827,100861381,102187710,102170314,102178288,102176522,102175613,102171905,102176516,102182102,102190069,102180179,102179292,102182669,102183210,102182135,102183707,102174211,102173115,108636094,102181229,102168680,102181955,102188483…
GO:0008942	nitrite reductase [NAD(P)H] activity	molecular_function	0.078559	2	3319	3	20542	108637844,102182973
GO:0046857	oxidoreductase activity, acting on other nitrogenous compounds as donors, with NAD or NADP as acceptor	molecular_function	0.078559	2	3319	3	20542	108637844,102182973
GO:0022412	cellular process involved in reproduction in multicellular organism	biological_process	0.078616	21	3319	94	20542	102181244,102168857,102177392,102186279,102170251,102174979,102186608,102185639,102179081,102170709,102170659,102183647,102176382,108635522,108633928,102170387,102189010,102176310,102174835,102187406,102170983
GO:0007205	protein kinase C-activating G-protein coupled receptor signaling pathway	biological_process	0.07869	4	3319	10	20542	102184173,108634506,102176295,102171485
GO:0008083	growth factor activity	molecular_function	0.079571	27	3319	125	20542	102179779,102179273,102169777,102182728,102179261,102191364,102178638,102191476,102180665,100861261,102189962,102183089,102186718,100860957,102180329,106501979,102171912,102180536,102185510,102179723,102187183,100861208,102186821,108636604,102185051,102184165,100860793
GO:0005727	extrachromosomal circular DNA	cellular_component	0.079679	2	3319	3	20542	102183993,102171407
GO:0046821	extrachromosomal DNA	cellular_component	0.079679	2	3319	3	20542	102171407,102183993
GO:0008565	protein transporter activity	molecular_function	0.079796	19	3319	82	20542	102179743,102171025,102188823,102175613,108636385,102175362,100861381,102178445,102175010,102175327,102176056,100861043,102182778,102189476,102173138,102187165,102184526,102178766,102185554
GO:0004674	protein serine/threonine kinase activity	molecular_function	0.080045	43	3319	209	20542	102184363,102184280,106503578,102185045,102173496,102191022,102178082,102191045,100860904,102184399,102175570,102188320,102171064,102170369,102186202,102177757,102178739,100861300,102181468,102182675,102189047,102177406,102185715,102185359,102180176,102190431,102191283,102188027,102174475,102183666,108636339,102191148,102189862,102178248,102176163,102171933,102170409,102169860,102177952,102175313…
GO:1990542	mitochondrial transmembrane transport	biological_process	0.080143	5	3319	15	20542	102169996,102190279,102182216,102174709,102187025
GO:0030021	extracellular matrix structural constituent conferring compression resistance	molecular_function	0.080699	2	3319	3	20542	102168281,102172052
GO:0030345	structural constituent of tooth enamel	molecular_function	0.080699	2	3319	3	20542	102172052,102168281
GO:0030158	protein xylosyltransferase activity	molecular_function	0.081097	2	3319	3	20542	102188252,102174015
GO:0035252	UDP-xylosyltransferase activity	molecular_function	0.081097	2	3319	3	20542	102188252,102174015
GO:0042285	xylosyltransferase activity	molecular_function	0.081097	2	3319	3	20542	102174015,102188252
GO:0003917	DNA topoisomerase type I activity	molecular_function	0.081187	2	3319	3	20542	102170478,102186322
GO:0016878	acid-thiol ligase activity	molecular_function	0.081187	2	3319	3	20542	102184459,102184657
GO:0031325	positive regulation of cellular metabolic process	biological_process	0.081615	42	3319	205	20542	102179515,102175468,102173115,106503205,108634439,102181461,108633372,102178163,102181955,102171391,102190041,102187181,102185372,102169414,108637378,102188505,102180343,102177240,102170196,100861043,102168670,102187602,102180177,100861125,102179429,102186866,102190654,102189466,102176004,102183261,102175613,102169966,102182515,106502301,102171885,102182946,102189847,102189767,102178377,102182743…
GO:0009893	positive regulation of metabolic process	biological_process	0.083174	44	3319	216	20542	102169966,102185154,102182515,102176004,102183261,102175613,100860943,102190654,102189466,102186866,100861125,102179429,102185585,102182743,102187828,102178377,102189767,102189847,102182946,106502301,102171885,102187181,102185372,102190041,102181955,102171391,108633372,102178163,102181461,108634439,102175468,102179515,106503205,102173115,102180177,102168670,100861043,102187602,102180343,102177240…
GO:0071944	cell periphery	cellular_component	0.08355	122	3319	659	20542	102174071,102174679,102174150,102174327,102191083,102173324,102173105,102184631,106502157,102170327,108636584,102182223,102178163,102187406,102170559,102174835,102172319,102178922,102169557,102184996,106503205,102171957,102177118,102190190,108635028,102183647,102176382,102176685,102180070,102190210,102170709,102186228,102179081,102169470,102177748,102185585,102182201,102186608,102169736,102186081…
GO:0015629	actin cytoskeleton	cellular_component	0.084332	23	3319	103	20542	102178766,102177275,102181155,102184631,102182596,102172564,102175493,102185261,102187602,102184709,102181716,102180624,102190253,102181869,102175653,102170154,102188039,100861247,102177493,102180345,102177371,102181426,106502520
GO:0035556	intracellular signal transduction	biological_process	0.084636	161	3319	866	20542	102191384,102185175,102177831,102170824,102173818,102181256,102190451,102180197,102169933,102184306,102169966,102188870,102185858,102185540,102168591,102184845,102178437,102177375,102186584,102184661,102187562,102171485,102183795,102188874,102188083,102174874,102172725,102171769,102173337,102189604,106502305,102184173,102169875,102179953,102185041,102169746,102173637,102173825,102185195,102180614…
GO:0003916	DNA topoisomerase activity	molecular_function	0.08475	11	3319	43	20542	102183993,102180591,102170443,102186322,102191581,102173176,102175493,108637170,102170255,102185767,102170478
GO:0070461	SAGA-type complex	cellular_component	0.085567	4	3319	11	20542	102188485,102170055,102187975,102185171
GO:0019207	kinase regulator activity	molecular_function	0.08603	12	3319	48	20542	102189314,102189843,102189156,102183651,102178122,102170478,106503205,102172481,102188895,102181896,102173145,102181461
GO:0031012	extracellular matrix	cellular_component	0.086173	44	3319	212	20542	102176295,102182721,102172596,102177438,102178408,100860800,102173210,102178087,102174580,102175388,102185833,102179846,102168404,100860828,102189390,102186590,102185077,102178363,106503654,102172162,102168491,102179965,102182273,102170406,102170333,102190639,102185117,102178445,102182334,100861413,102169407,102169195,102171002,102177979,102182834,102179505,102179389,108638264,102176609,102179476…
GO:0097367	carbohydrate derivative binding	molecular_function	0.086377	379	3319	2124	20542	102191512,102183993,102186140,108635866,102173930,102181753,102171889,102190402,102171390,102191467,102174364,102185888,102184092,102189319,102179431,108634965,102173740,102175517,102172513,102189168,102174590,106503395,102171885,102185045,102170443,102182040,102182638,102177157,102173327,102178867,102185873,108635823,102183503,102170962,102179195,102182002,102178168,102178564,102184657,102185879…
GO:1901576	organic substance biosynthetic process	biological_process	0.08737	755	3319	4493	20542	102171233,108637970,102181541,108633305,102179977,102190607,102173005,102180814,102176508,106502142,102190759,108638414,102187519,108636624,102181604,102190041,102173015,102171133,102173170,102176585,108633324,102190997,102189862,102170987,102169293,102172159,102187828,102174114,102181176,102170445,102188338,102189724,102171811,102182901,102180496,102189134,102169774,102179855,102168826,102182785…
GO:0005216	ion channel activity	molecular_function	0.08759	91	3319	469	20542	108636739,102187334,102187889,106503608,102176940,102190146,102182045,102188322,102183008,102191162,102185359,102182066,102187077,102175557,102169739,102170392,102170962,102174145,102174657,102169526,102176650,102187770,100750232,102170710,102181789,102191682,102181106,102175822,102169266,102174272,102185964,102179783,102187254,102185102,102189785,102189489,102172283,102172292,102179313,102168378…
GO:0022838	substrate-specific channel activity	molecular_function	0.08759	91	3319	469	20542	102180240,102190806,102189746,102184371,102176463,102176206,102186276,102172555,106503205,102174327,102173324,102180849,102187163,102188508,106502632,102187695,102186243,102183517,102191362,102184665,102180591,102174913,102190964,102168441,102179693,102172195,102178033,102176835,102184242,102175012,102177072,102183519,102178086,102177748,102182201,102190294,102172577,102187828,102169978,102178167…
GO:0016894	endonuclease activity, active with either ribo- or deoxyribonucleic acids and producing 3'-phosphomonoesters	molecular_function	0.088394	4	3319	11	20542	102180029,102177275,102174830,102191199
GO:0017076	purine nucleotide binding	molecular_function	0.088587	366	3319	2050	20542	102178348,106503920,102183800,102185020,102169047,102174475,102173929,102191148,102179779,102183240,102182102,100861060,100861577,102191170,102184180,102174525,102180103,108638093,102173437,102183631,102178709,102173735,100861224,102186295,102191156,102185585,102187041,102181053,106502019,102189492,102170408,102174356,102190082,106503326,106503384,102189847,102181077,102184399,102189340,102189122…
GO:0022836	gated channel activity	molecular_function	0.088816	57	3319	283	20542	102169266,102184215,102185964,102185102,102187828,102179783,102172292,102172283,102172577,102168378,102182201,102179313,102189489,102177748,102183519,102177072,102175012,102184242,102174022,102191052,102181927,102176835,102178033,102179693,102180244,102173383,102184818,102180591,102184665,108636054,102186243,102187889,102188508,102183008,102190146,102180849,102182066,102173324,102174327,102169739…
GO:0010466	negative regulation of peptidase activity	biological_process	0.089144	5	3319	15	20542	102184808,102173992,102176770,106502252,100860836
GO:0010951	negative regulation of endopeptidase activity	biological_process	0.089144	5	3319	15	20542	102184808,102176770,102173992,106502252,100860836
GO:0005681	spliceosomal complex	cellular_component	0.089166	9	3319	34	20542	102177198,100861400,102177041,106502953,102177483,102172283,102174366,102185152,106502142
GO:0007059	chromosome segregation	biological_process	0.089807	29	3319	135	20542	100861062,102185609,102186684,102179435,102185409,102183703,102177118,102168408,102190253,102184819,102175062,102174904,102188456,106503988,108633212,102186501,102174076,102185820,102175517,102191459,108636279,102188376,108634358,102170846,102182778,102172283,100861043,102174576,102173499
GO:0070567	cytidylyltransferase activity	molecular_function	0.090109	3	3319	7	20542	102186334,102178496,102183920
GO:0006265	DNA topological change	biological_process	0.09028	9	3319	33	20542	102170443,102180591,102175493,102173176,102186322,102191581,102170255,102170478,102185767
GO:0009058	biosynthetic process	biological_process	0.090506	772	3319	4595	20542	102169766,102177527,102183721,102176138,102181096,102183622,102178686,102191831,106503323,102184732,102170255,102191490,102180719,102182223,102172359,102184305,102175536,102181323,108638106,108634301,102187292,102191219,102188478,102186334,102184980,102191042,102182526,102189767,102187160,102190045,102190121,102191581,102174743,102172599,102178288,106502435,106503988,102186085,108633313,102175413…
GO:0051536	iron-sulfur cluster binding	molecular_function	0.091132	24	3319	109	20542	102190623,102183820,108635297,102180799,106503894,102170561,102171751,102182973,102181588,102177669,102172703,108637844,102180762,102186876,102175019,102170834,102169920,102186617,102184165,102187982,102185041,102173015,102177137,102179586
GO:0051540	metal cluster binding	molecular_function	0.091132	24	3319	109	20542	102177137,102179586,102173015,102185041,108637844,102175019,102186876,102180762,102170834,102187982,102186617,102169920,102184165,102172703,102182973,102181588,102171751,102177669,108635297,102180799,102183820,102190623,102170561,106503894
GO:0032501	multicellular organismal process	biological_process	0.091179	145	3319	801	20542	102187406,102185372,100861093,102188354,102191644,102176382,108636094,106503205,102172052,102174211,102183707,102183210,102179590,102173499,102168467,102171106,102170922,102180281,102190693,102191182,100860828,102174904,102180884,106503116,102171064,102176555,102178827,102178739,100861275,102186608,102187830,102185639,102180793,102176056,102180665,102173229,102181250,102176992,102179081,102181729…
GO:0006072	glycerol-3-phosphate metabolic process	biological_process	0.09119	4	3319	11	20542	102186077,102184437,102170708,102171407
GO:0046168	glycerol-3-phosphate catabolic process	biological_process	0.09119	4	3319	11	20542	102184437,102186077,102171407,102170708
GO:0031514	motile cilium	cellular_component	0.092553	21	3319	94	20542	102170352,102182778,102168565,102187602,102180179,102182102,108637378,102190069,102179255,102182311,102182515,102181778,108633188,102187707,102180871,108634439,102175412,102179429,102190253,102175557,102179435
GO:0048731	system development	biological_process	0.09296	20	3319	90	20542	102178997,102191182,102176088,102178664,106504042,102180070,102179783,102178648,108634196,102180665,102172052,102178739,108638635,108637637,106502666,102187846,106502442,102182120,102168281,102168882
GO:0001883	purine nucleoside binding	molecular_function	0.093198	361	3319	2023	20542	100861158,102176685,102181419,102168659,102189890,102176972,102188214,102182403,102189596,102170884,102181113,102170559,102178248,102178569,102188911,106503385,100860798,102190237,102173499,102175959,102182421,102174453,100861300,102178739,102176894,102181426,102188823,102174696,102172543,102181736,102191022,102177392,102191196,102185415,102174319,102187942,102168520,102169736,102189149,102190254…
GO:0032549	ribonucleoside binding	molecular_function	0.093198	361	3319	2023	20542	102180871,102174056,102171534,102170409,102172729,102177371,102177163,102177397,102176163,102181513,102175856,102184176,108635820,102174535,102174671,102185715,102171384,108636760,102183210,108637471,102191141,102178080,108638619,102171189,102178721,108636079,102168317,108634514,102177453,106503900,102173496,102183217,102181975,102185394,102176056,102187802,102187599,102184497,102178407,102175007…
GO:0032550	purine ribonucleoside binding	molecular_function	0.093198	361	3319	2023	20542	102171253,102175493,102168641,100861253,102187261,106501977,102178765,102191704,102173825,102169799,102180926,102180418,102174076,102188644,102188689,102178618,102173435,102188874,102172725,102182932,100860806,108635022,102187310,106502082,102178437,102190451,102180197,108635327,102185229,102171458,102173001,102191568,102170824,102185175,102171999,102175959,102190237,106503385,102173499,100860798…
GO:0008287	protein serine/threonine phosphatase complex	cellular_component	0.093299	5	3319	15	20542	100861365,102178086,102187181,102182878,102169526
GO:1903293	phosphatase complex	cellular_component	0.093299	5	3319	15	20542	100861365,102178086,102187181,102169526,102182878
GO:0043167	ion binding	molecular_function	0.093663	964	3319	5571	20542	102182932,102176271,102168495,102170902,102190740,100860806,102174206,100860876,108635022,102187940,102172281,100861413,102190451,102180197,102185229,102171458,102173001,102172212,102169966,102183167,102191568,102178254,102179802,102191384,102187777,102178216,102172960,102172684,102188725,102175493,102171253,106501977,102187261,108634221,102175088,102191704,102179255,102169458,102173825,102174255…
GO:0043154	negative regulation of cysteine-type endopeptidase activity involved in apoptotic process	biological_process	0.093868	3	3319	7	20542	100860836,102173992,102184808
GO:2000117	negative regulation of cysteine-type endopeptidase activity	biological_process	0.093868	3	3319	7	20542	102173992,102184808,100860836
GO:0071495	cellular response to endogenous stimulus	biological_process	0.094623	17	3319	72	20542	100860876,102182570,102175236,102177064,102181653,102178377,102187889,102185438,102185480,100860906,100861393,102174500,102189484,102172701,102178513,102168932,108633383
GO:0016703	oxidoreductase activity, acting on single donors with incorporation of molecular oxygen, incorporation of one atom of oxygen (internal monooxygenases or internal mixed function oxidases)	molecular_function	0.096068	4	3319	11	20542	102184671,102176436,102187236,102188705
GO:0006119	oxidative phosphorylation	biological_process	0.096822	9	3319	36	20542	100861253,102184502,102175495,102191268,106504013,102176871,102191831,102183616,102177412
GO:0042773	ATP synthesis coupled electron transport	biological_process	0.096822	9	3319	36	20542	102176871,102191831,102191268,106504013,102183616,102177412,102184502,100861253,102175495
GO:0031225	anchored component of membrane	cellular_component	0.096995	5	3319	15	20542	102191546,102171486,102182799,102190565,102188464
GO:0015267	channel activity	molecular_function	0.097431	91	3319	472	20542	102187828,102169978,102183519,102177748,102178086,102172577,102182201,102190294,102184215,102178167,102190964,102168441,102184665,102191362,102180591,102174913,102184242,102177072,102175012,102178033,102179693,102172195,102176835,102187163,102180849,102188508,102174327,102173324,102186243,102183517,102187695,106502632,102180240,102172555,102186276,106503205,102190806,102176206,102184371,102189746…
GO:0022803	passive transmembrane transporter activity	molecular_function	0.097431	91	3319	472	20542	102190294,102182201,102172577,102183519,102178086,102177748,102169978,102187828,102178167,102184215,102174913,102184665,102191362,102180591,102190964,102168441,102176835,102172195,102179693,102178033,102175012,102177072,102184242,102173324,102174327,102188508,102180849,102187163,102187695,106502632,102183517,102186243,102180240,102176463,102189746,102184371,102176206,102190806,106503205,102186276…
GO:0005770	late endosome	cellular_component	0.097742	4	3319	11	20542	100860836,102178377,102173992,102184808
GO:0031902	late endosome membrane	cellular_component	0.097742	4	3319	11	20542	100860836,102178377,102173992,102184808
GO:0045121	membrane raft	cellular_component	0.097742	4	3319	11	20542	102184808,102173992,102178377,100860836
GO:0071986	Ragulator complex	cellular_component	0.097742	4	3319	11	20542	102184808,102173992,102178377,100860836
GO:0035639	purine ribonucleoside triphosphate binding	molecular_function	0.09804	360	3319	2020	20542	102180263,102187292,102173178,100860836,102172319,102177572,108635620,102190759,102171133,102179922,102169860,102181188,102188027,106503463,102177259,102183622,102187836,102170348,102191394,102170369,102181156,102181869,102175413,108637170,102182675,102168457,102185855,102187547,102168826,102189134,100861265,108637255,100861303,102176318,102186299,102173801,102178109,102187160,102187256,102173959…
GO:0005234	extracellular-glutamate-gated ion channel activity	molecular_function	0.098289	6	3319	19	20542	102174657,102169266,102179313,102168378,102181789,108636054
GO:0031505	fungal-type cell wall organization	biological_process	0.099217	2	3319	4	20542	102174211,106503038
GO:0071852	fungal-type cell wall organization or biogenesis	biological_process	0.099217	2	3319	4	20542	102174211,106503038
GO:0048870	cell motility	biological_process	0.099643	32	3319	152	20542	102180536,102180179,102168565,102182778,102187602,102170352,102177440,102179255,108637378,102182102,102190069,102190930,102181778,108633188,102170443,102175557,102176355,102180871,102181729,102187236,102184363,102179968,102190849,102190425,102170314,102182515,102179435,102178827,102179429,102190253,102175412,102187707
GO:0051674	localization of cell	biological_process	0.099643	32	3319	152	20542	102179255,102177440,102190930,102190069,108637378,102182102,102180179,102180536,102170352,102168565,102182778,102187602,102176355,102175557,102180871,102170443,102181778,108633188,102190849,102184363,102187236,102181729,102179968,102190253,102179429,102178827,102179435,102187707,102175412,102170314,102190425,102182515
GO:0032555	purine ribonucleotide binding	molecular_function	0.099844	361	3319	2027	20542	102188911,100860798,106503385,102190237,102173499,102175959,102178569,102181113,102170559,102178248,100861158,102176685,102181419,102168659,102176972,102189890,102188214,102182403,102170884,102189596,102190254,102184280,102180070,102191022,102177392,102191196,102185415,102187942,102174319,102168520,102169736,102189149,102181426,102188823,102181736,102172543,102174696,102182421,102174453,102176894…
GO:0005861	troponin complex	cellular_component	0.10047	4	3319	11	20542	102170154,102184709,102185261,100861247
GO:0005865	striated muscle thin filament	cellular_component	0.10047	4	3319	11	20542	102185261,102184709,102170154,100861247
GO:0030016	myofibril	cellular_component	0.10047	4	3319	11	20542	100861247,102185261,102170154,102184709
GO:0030017	sarcomere	cellular_component	0.10047	4	3319	11	20542	102185261,102184709,102170154,100861247
GO:0036379	myofilament	cellular_component	0.10047	4	3319	11	20542	100861247,102185261,102184709,102170154
GO:0043292	contractile fiber	cellular_component	0.10047	4	3319	11	20542	102185261,102170154,102184709,100861247
GO:0044449	contractile fiber part	cellular_component	0.10047	4	3319	11	20542	102185261,102170154,102184709,100861247
GO:0009056	catabolic process	biological_process	0.1005	132	3319	716	20542	102174865,102182321,102181216,102184435,102171391,102178163,102182549,102184796,102172359,102191072,102170846,102171337,102175024,102168457,102184205,102182626,102178288,106503988,102176522,102173157,102173245,102179730,102177483,102176318,102190910,102189767,102189847,102178025,102185585,102170987,102171687,106503578,106503710,102176086,102172552,102179515,102189453,102186684,102171404,102181955…
GO:0005664	nuclear origin of replication recognition complex	cellular_component	0.10152	4	3319	11	20542	102182223,102175861,102177483,102177831
GO:0044380	protein localization to cytoskeleton	biological_process	0.10182	5	3319	15	20542	102179576,102187967,102181955,102187183,102175780
GO:0071988	protein localization to spindle pole body	biological_process	0.10182	5	3319	15	20542	102175780,102179576,102187967,102181955,102187183
GO:0072698	protein localization to microtubule cytoskeleton	biological_process	0.10182	5	3319	15	20542	102175780,102187967,102181955,102187183,102179576
GO:0000786	nucleosome	cellular_component	0.10237	10	3319	41	20542	108633918,108633871,102191605,102186918,102178051,108636646,102181607,108638596,102181348,106502435
GO:0000785	chromatin	cellular_component	0.10336	14	3319	65	20542	102171088,106502671,102169289,102191605,108633918,108633871,108636646,102178051,102186918,108638596,102181607,106502435,102181348,102190092
GO:0004143	diacylglycerol kinase activity	molecular_function	0.10347	4	3319	11	20542	108634506,102184173,102176295,102171485
GO:0048518	positive regulation of biological process	biological_process	0.10372	71	3319	373	20542	102187181,102185372,102168895,102190041,102171391,102189878,102178163,102183567,108634439,102182347,106503205,102180177,102168670,102180343,102190930,102172807,102190693,102184631,102178997,102176004,102186866,102185585,102173229,102182743,102187828,102179345,102189767,102170457,102189847,102173579,102182946,102181955,108633372,102188446,102173337,102181461,102178097,102175280,102179515,102175468…
GO:0031589	cell-substrate adhesion	biological_process	0.1038	5	3319	15	20542	102174979,102180239,102190740,102190930,102188915
GO:0009725	response to hormone	biological_process	0.10393	19	3319	83	20542	102168932,102178513,108633383,102188874,100861393,102174500,102189484,102176650,102172701,102187889,102185438,102185480,108633189,100860906,100860876,102182570,102175236,102177064,102181653
GO:0008080	N-acetyltransferase activity	molecular_function	0.10406	16	3319	69	20542	102175385,102183647,102170405,102182403,108636240,102175464,102171498,102175783,106502666,100860804,102169129,102187019,102174595,102186363,102187801,102170751
GO:0006771	riboflavin metabolic process	biological_process	0.10429	3	3319	7	20542	102172093,102176813,102172052
GO:0009231	riboflavin biosynthetic process	biological_process	0.10429	3	3319	7	20542	102176813,102172093,102172052
GO:0042726	flavin-containing compound metabolic process	biological_process	0.10429	3	3319	7	20542	102176813,102172093,102172052
GO:0042727	flavin-containing compound biosynthetic process	biological_process	0.10429	3	3319	7	20542	102172052,102172093,102176813
GO:0071806	protein transmembrane transport	biological_process	0.1045	7	3319	25	20542	102187025,102174567,102190279,102182216,102174709,102169996,102191568
GO:0009755	hormone-mediated signaling pathway	biological_process	0.10459	16	3319	68	20542	102187889,102185438,102185480,100860906,100860876,102175236,102182570,102177064,102181653,102168932,102178513,108633383,100861393,102174500,102189484,102172701
GO:0032870	cellular response to hormone stimulus	biological_process	0.10459	16	3319	68	20542	102172701,102174500,102189484,100861393,108633383,102168932,102178513,102181653,102177064,100860876,102175236,102182570,100860906,102185480,102185438,102187889
GO:0005912	adherens junction	cellular_component	0.10486	5	3319	16	20542	102177440,102179669,100860872,102184810,102190753
GO:0005924	cell-substrate adherens junction	cellular_component	0.10486	5	3319	16	20542	102177440,100860872,102179669,102184810,102190753
GO:0005925	focal adhesion	cellular_component	0.10486	5	3319	16	20542	102190753,102184810,100860872,102179669,102177440
GO:0030055	cell-substrate junction	cellular_component	0.10486	5	3319	16	20542	102177440,102179669,100860872,102184810,102190753
GO:0070161	anchoring junction	cellular_component	0.10486	5	3319	16	20542	102190753,102184810,100860872,102179669,102177440
GO:0075733	intracellular transport of virus	biological_process	0.1066	3	3319	7	20542	102182973,102178227,106503894
GO:1902583	multi-organism intracellular transport	biological_process	0.1066	3	3319	7	20542	106503894,102178227,102182973
GO:0000428	DNA-directed RNA polymerase complex	cellular_component	0.10671	24	3319	116	20542	106502953,102186170,102187975,102168231,106502142,102174114,102177527,102172283,102191195,102188338,106502819,106503205,102183076,108635092,102172604,102181927,102182626,108633414,102178584,102183651,102185636,102182181,102174904,102181106
GO:0030880	RNA polymerase complex	cellular_component	0.10671	24	3319	116	20542	108635092,102172604,102181927,102183076,106502819,106503205,102188338,102191195,102174904,102181106,102182181,102185636,102183651,108633414,102178584,102182626,102187975,102186170,106502953,102172283,102177527,102174114,106502142,102168231
GO:0055029	nuclear DNA-directed RNA polymerase complex	cellular_component	0.10671	24	3319	116	20542	108635092,102172604,102181927,102183076,102188338,102191195,106502819,106503205,102185636,102181106,102174904,102182181,102178584,108633414,102182626,102183651,102187975,102186170,106502953,102177527,102172283,106502142,102168231,102174114
GO:0007599	hemostasis	biological_process	0.10692	29	3319	137	20542	100861381,108636094,102183647,102183086,102179435,102178827,102175613,102181955,102188483,102170314,102182842,102186154,102176770,102182102,102174035,102190069,102182946,102177275,102178766,102172125,102176056,102183707,102174211,102180179,102182669,106502252,102181729,102183210,102183945
GO:0050817	coagulation	biological_process	0.10692	29	3319	137	20542	102182946,102177275,102178766,102172125,102182842,102186154,102176770,102174035,102182102,102190069,102180179,102182669,106502252,102181729,102183210,102183945,102176056,102183707,102174211,102183086,102179435,102178827,100861381,108636094,102183647,102181955,102188483,102170314,102175613
GO:0050878	regulation of body fluid levels	biological_process	0.10692	29	3319	137	20542	102175613,102188483,102181955,102170314,100861381,108636094,102183647,102183086,102178827,102179435,102176056,102183707,102174211,102180179,102182669,102181729,106502252,102183210,102183945,102182842,102186154,102176770,102182102,102174035,102190069,102182946,102177275,102172125,102178766
GO:0071554	cell wall organization or biogenesis	biological_process	0.10705	7	3319	25	20542	102174150,102170327,106503710,106503038,102174211,102170818,102172195
GO:0016972	thiol oxidase activity	molecular_function	0.10721	6	3319	21	20542	102168741,102182155,102174392,102189594,102179506,102191468
GO:0032504	multicellular organism reproduction	biological_process	0.10739	32	3319	158	20542	102181244,102177392,108633871,102184239,102170251,102185639,102186608,102170659,102170709,102179081,108635522,102172853,108633928,102178921,102176310,102170983,102186279,102168857,102174979,108633918,102191605,102170922,102181607,102173499,102176382,102183647,102179363,102170387,102187406,102174835,102189010,102177478
GO:0097159	organic cyclic compound binding	molecular_function	0.10836	980	3319	5765	20542	102184754,102191268,102186293,106502676,102182834,102182277,102189107,102186482,102190162,102178934,102175385,108634190,102181927,102181468,108636718,102177831,102189466,102173145,102169996,102180356,100861125,102191713,102169172,102174191,102182515,102189882,102181554,102168693,102168804,102181090,102170631,108636339,102191684,102188322,102168909,102185429,102186352,102170708,102184890,102190871…
GO:1901363	heterocyclic compound binding	molecular_function	0.10836	980	3319	5765	20542	102188733,106503894,102183590,102180343,102189411,102172294,108638596,102185020,102175469,100861321,102183800,102178638,102172683,102191072,102173929,102174280,102174475,102183240,102169303,102182102,102168217,102190771,102189725,102182549,100861577,102173680,102191170,102185075,102174525,102172927,102180103,102173437,102180913,108637637,108634004,102184289,102180342,100861224,102173735,102191156…
GO:0071822	protein complex subunit organization	biological_process	0.10895	110	3319	603	20542	102179576,102168274,108637493,102186482,102190663,102187165,100860872,102171961,102168338,102177275,102182596,102182842,102177398,102186918,102184165,102170314,102187967,102169933,102173176,108636054,102175613,102169172,102190253,102179429,102183086,102179435,100861381,108636646,102188248,102182669,102172564,108634727,102180179,102190753,102183444,102182087,102187602,100861043,102185359,102175581…
GO:0000226	microtubule cytoskeleton organization	biological_process	0.10933	32	3319	153	20542	100861062,102190253,102187183,106503988,102175062,102187967,102191485,102173579,102175517,102187165,102183838,102188376,102186081,102179576,102176728,102183567,102181792,102173768,102175280,102177118,102185409,102182347,102181955,102188446,102175780,108633212,108636279,102191459,102185820,108634358,100861043,102175581
GO:0071310	cellular response to organic substance	biological_process	0.1111	18	3319	79	20542	102185480,100860906,102186333,102187889,102185438,102181653,102178377,100860876,102182570,102175236,102177064,102178513,102168932,108633383,102172701,100861393,102189484,102174500
GO:0004713	protein tyrosine kinase activity	molecular_function	0.11122	9	3319	34	20542	102184810,102177440,100860872,102170559,102182277,102173448,102169172,102190753,102186140
GO:0006626	protein targeting to mitochondrion	biological_process	0.11193	6	3319	21	20542	102169996,102189360,102190279,102174709,102182216,102187025
GO:0004140	dephospho-CoA kinase activity	molecular_function	0.11404	4	3319	12	20542	102175413,102191568,102186574,102187624
GO:0051258	protein polymerization	biological_process	0.11447	32	3319	157	20542	102170314,102175613,102183086,102179435,102178827,100861381,102181729,102176056,102182946,102178766,102172125,102177275,102182842,102186154,102173579,102181955,102188483,102188446,102175280,102182347,102183567,108636094,102172564,102182669,102180179,102183210,102174211,102183707,102190930,102184631,102190069,102182102
GO:0016788	hydrolase activity, acting on ester bonds	molecular_function	0.11463	180	3319	988	20542	102184374,102176082,102175328,108638470,102169681,102177275,102183767,102187787,102178486,102177450,102170314,106502104,102177963,102190639,102179148,102187602,102185745,102177529,106503627,102170818,102186912,102173638,102184810,102186279,102190539,102181155,102177157,102191111,102170443,102170469,102186022,108633212,102180505,102183633,102180029,102183772,102180885,102170962,102188891,102172552…
GO:0005768	endosome	cellular_component	0.11513	5	3319	16	20542	102184796,102178377,100860836,102184808,102173992
GO:0044440	endosomal part	cellular_component	0.11513	5	3319	16	20542	102173992,102184808,100860836,102178377,102184796
GO:0046486	glycerolipid metabolic process	biological_process	0.11594	20	3319	90	20542	102189734,102191052,106503774,102185484,102186015,102175872,102169711,108633188,102190607,102172608,108634151,102176481,102169493,102172315,102176070,102177240,102186718,102170986,102176082,102185744
GO:0002682	regulation of immune system process	biological_process	0.11642	12	3319	51	20542	102168591,102174153,102168964,102170457,102172807,102173337,102189878,102180536,102178783,102178264,102176781,102190440
GO:0001501	skeletal system development	biological_process	0.11698	2	3319	4	20542	102179783,108638635
GO:0002062	chondrocyte differentiation	biological_process	0.11698	2	3319	4	20542	108638635,102179783
GO:0035988	chondrocyte proliferation	biological_process	0.11698	2	3319	4	20542	108638635,102179783
GO:0051216	cartilage development	biological_process	0.11698	2	3319	4	20542	102179783,108638635
GO:0061448	connective tissue development	biological_process	0.11698	2	3319	4	20542	108638635,102179783
GO:0048522	positive regulation of cellular process	biological_process	0.11708	64	3319	336	20542	102171391,102178163,102185372,102187181,102190041,102168895,106503205,102182347,102183567,108634439,102180343,102180177,102168670,102178997,102190930,102184631,102172807,102190693,102176004,102186866,102187828,102182743,102185585,102173229,102182946,102179345,102189767,102173579,102189847,102181955,102188446,108633372,102175280,102173115,102179515,102175468,102181461,102173337,102178097,102172564…
GO:0005262	calcium channel activity	molecular_function	0.1183	13	3319	55	20542	102182201,102184818,102181106,102190146,102185102,102179693,102178033,102184371,102181927,102191052,102174022,106503205,102175557
GO:0005834	heterotrimeric G-protein complex	cellular_component	0.11948	6	3319	22	20542	108638002,102186081,102179953,102182581,102190164,102190190
GO:0019897	extrinsic component of plasma membrane	cellular_component	0.11948	6	3319	22	20542	102190164,102190190,102186081,102179953,108638002,102182581
GO:0031234	extrinsic component of cytoplasmic side of plasma membrane	cellular_component	0.11948	6	3319	22	20542	102182581,102186081,102179953,108638002,102190190,102190164
GO:0015031	protein transport	biological_process	0.11966	135	3319	731	20542	102179515,108638042,102176223,102178564,102181617,106502836,102185833,102190791,102182638,102179743,102181493,108633350,102183737,102172157,102182669,102175785,102183444,100861043,102175327,102170613,100861381,102175362,102190279,108638524,102183261,102184526,102187165,102173138,102174590,102185888,102184911,102176082,102176355,102186276,102178922,102173979,102179363,102169825,102182223,102182549…
GO:0006206	pyrimidine nucleobase metabolic process	biological_process	0.11989	5	3319	16	20542	102168204,102171672,102171738,102185751,102171203
GO:0019856	pyrimidine nucleobase biosynthetic process	biological_process	0.11989	5	3319	16	20542	102185751,102171203,102171738,102171672,102168204
GO:0005634	nucleus	cellular_component	0.12039	362	3319	2083	20542	102191340,102186684,100861328,102190529,102172604,102172552,102168932,106502783,102190092,102173448,102188483,102169393,108633212,102171867,102190164,102177198,102182728,102169289,108633350,102169414,102174819,102169988,102175785,102172564,102182669,102172855,108637863,108636646,106503774,102183991,102171109,102170478,102189016,102188895,102180082,108636054,102189484,102177730,102183261,102170983…
GO:0019239	deaminase activity	molecular_function	0.1208	6	3319	20	20542	102190922,102174979,102176155,102171622,102190269,102176807
GO:0016593	Cdc73/Paf1 complex	cellular_component	0.12142	5	3319	16	20542	102174904,102181106,106502142,106503205,102183651
GO:0003774	motor activity	molecular_function	0.1217	31	3319	147	20542	102168909,102181729,102187236,102175493,102187261,102179968,102187602,102176056,102178766,102177275,106503395,102181155,102175517,102173638,102182596,102175856,102177493,102174640,102180345,102185229,102190425,102177371,102181426,102177163,106502520,102188823,102181716,102180624,102190253,102181869,102171999
GO:0009896	positive regulation of catabolic process	biological_process	0.12247	19	3319	86	20542	102185585,102187602,100861043,102182946,102171885,102189767,108637378,102189847,102181955,102171391,102178163,102182515,102169966,102183261,102175613,102179429,102179515,102190654,102189466
GO:0010508	positive regulation of autophagy	biological_process	0.12247	19	3319	86	20542	102179429,102179515,102189466,102190654,102171391,102181955,102178163,102169966,102182515,102175613,102183261,102182946,102171885,102189767,102189847,108637378,102185585,100861043,102187602
GO:0031331	positive regulation of cellular catabolic process	biological_process	0.12247	19	3319	86	20542	102189847,108637378,102189767,102171885,102182946,102187602,100861043,102185585,102189466,102190654,102179515,102179429,102175613,102183261,102169966,102182515,102178163,102171391,102181955
GO:0019901	protein kinase binding	molecular_function	0.12331	9	3319	35	20542	102189156,102186745,102178639,102190253,102173638,102175010,102168595,102186154,102187707
GO:0009288	bacterial-type flagellum	cellular_component	0.12367	12	3319	51	20542	102170443,102175613,102179968,102187236,102190425,102182700,102181729,102190849,102184208,102168867,102184177,102180144
GO:0008104	protein localization	biological_process	0.12464	147	3319	801	20542	102171052,102190755,102185484,102182223,102169825,102182549,102185845,102178922,102186276,102176355,102173979,102179363,102174709,102186939,102168893,100861321,102173757,102170348,102185152,102188825,102173324,102189360,102172608,102181336,102173166,102182102,102190015,102187349,102182216,102176522,102187183,102182832,102185855,102178445,102174567,102173805,102180562,102178543,102182526,102184082…
GO:0008023	transcription elongation factor complex	cellular_component	0.12531	8	3319	30	20542	102174904,102181106,102186360,106502142,102183651,102182970,102174280,106503205
GO:0010565	regulation of cellular ketone metabolic process	biological_process	0.1267	1	3319	1	20542	102191561
GO:0019216	regulation of lipid metabolic process	biological_process	0.1267	1	3319	1	20542	102191561
GO:0019217	regulation of fatty acid metabolic process	biological_process	0.1267	1	3319	1	20542	102191561
GO:0005730	nucleolus	cellular_component	0.12751	6	3319	21	20542	102169988,102172564,106503205,108636584,102186116,102168960
GO:0002429	immune response-activating cell surface receptor signaling pathway	biological_process	0.12864	4	3319	12	20542	102170457,102176781,102189878,102180536
GO:0002757	immune response-activating signal transduction	biological_process	0.12864	4	3319	12	20542	102170457,102176781,102189878,102180536
GO:0002768	immune response-regulating cell surface receptor signaling pathway	biological_process	0.12864	4	3319	12	20542	102176781,102170457,102180536,102189878
GO:0050851	antigen receptor-mediated signaling pathway	biological_process	0.12864	4	3319	12	20542	102176781,102170457,102180536,102189878
GO:0005102	receptor binding	molecular_function	0.12921	136	3319	776	20542	106503041,100861232,100860793,102185051,102190425,102178827,106503471,102183089,108634604,102176056,102180665,102181729,102180329,102184363,102169777,102186154,102172125,102178766,102169259,102184080,102182946,102169785,102176163,108636094,102188790,102179669,102174211,102183707,108635007,102183210,100861214,102180281,102178600,102172807,106502702,108637796,102169172,102175613,102178921,102174023…
GO:0016586	RSC complex	cellular_component	0.12957	1	3319	1	20542	108634190
GO:0018580	nitronate monooxygenase activity	molecular_function	0.12975	3	3319	8	20542	102184671,102188705,102176436
GO:0007586	digestion	biological_process	0.12999	3	3319	8	20542	102180884,102174865,100861093
GO:0016125	sterol metabolic process	biological_process	0.13005	4	3319	13	20542	100860801,102172312,102183633,102175554
GO:0001514	selenocysteine incorporation	biological_process	0.13176	2	3319	4	20542	102174364,102175187
GO:0006451	translational readthrough	biological_process	0.13176	2	3319	4	20542	102175187,102174364
GO:0005242	inward rectifier potassium channel activity	molecular_function	0.13412	6	3319	21	20542	102176650,102169739,102170962,102189489,102182066,102176463
GO:0005732	small nucleolar ribonucleoprotein complex	cellular_component	0.13447	5	3319	17	20542	102186116,102190324,102175631,106503205,102176680
GO:0005666	DNA-directed RNA polymerase III complex	cellular_component	0.13455	4	3319	12	20542	106503205,102183651,102181927,102172283
GO:0004810	tRNA adenylyltransferase activity	molecular_function	0.13473	3	3319	8	20542	102178891,102183920,102186334
GO:0009067	aspartate family amino acid biosynthetic process	biological_process	0.13501	6	3319	22	20542	102178891,102190753,100860872,102188914,102172599,102181996
GO:0009539	photosystem II reaction center	cellular_component	0.1356	9	3319	37	20542	102183378,106502299,102185437,102177553,102170711,102186228,102184980,102184205,102189175
GO:0019072	viral genome packaging	biological_process	0.13576	4	3319	12	20542	102172285,102174403,102168717,102171957
GO:0044766	multi-organism transport	biological_process	0.13593	6	3319	21	20542	106503774,102182973,102190703,106503894,102177072,102178227
GO:0046794	transport of virus	biological_process	0.13593	6	3319	21	20542	106503894,102177072,102178227,106503774,102182973,102190703
GO:1902579	multi-organism localization	biological_process	0.13593	6	3319	21	20542	106503894,102177072,102178227,106503774,102182973,102190703
GO:0070652	HAUS complex	cellular_component	0.13596	2	3319	4	20542	102175581,102186081
GO:0000166	nucleotide binding	molecular_function	0.13695	407	3319	2312	20542	102184437,102171999,102185175,102170824,102191568,102172747,102171025,102173001,102171458,108635327,102185229,102180197,102190451,102183107,106502082,102178437,102187310,108635022,100860806,102182932,102186077,108635092,102172725,102188874,102173435,102178618,102188689,102188644,102174076,102180418,108637378,102180926,102191704,102169799,102173825,102178765,102168232,106501977,102187261,100861253…
GO:1901265	nucleoside phosphate binding	molecular_function	0.13695	407	3319	2312	20542	102181426,102188823,102174696,102172543,102181736,102182421,102183524,102174453,100861300,102176894,102178739,102190254,102184280,102180070,102191022,102177392,102191196,102185415,102187942,102174319,102172125,102169736,102168520,102189149,102181113,102170559,102178248,108637844,100861158,102176685,102168659,102181419,102189890,102176972,102188214,102182403,102189596,102170884,102188911,102190237…
GO:0005976	polysaccharide metabolic process	biological_process	0.13878	12	3319	53	20542	106503710,102185218,102189600,102186734,102182479,102191251,102169531,102173993,108637005,102169557,102169996,102186836
GO:1901136	carbohydrate derivative catabolic process	biological_process	0.13906	10	3319	41	20542	102170834,102171407,102170708,102191512,102171687,102183821,102184437,102180614,102181225,102186077
GO:0045184	establishment of protein localization	biological_process	0.13916	137	3319	748	20542	102170662,102188100,102181173,102191459,102187840,108637378,102184693,102186836,102185554,102173435,108636385,102175780,102174076,102190871,102174209,102171343,102183712,102189849,102184661,102190455,102188706,102179576,102176854,102171025,102182515,102185931,102175613,102178851,102183651,100861084,102175010,102190253,106503089,102169996,102191568,108635007,102182778,102182700,102183210,102191182…
GO:1990234	transferase complex	cellular_component	0.13933	63	3319	336	20542	102174114,102189314,102186075,102188828,102185705,102172283,102186363,106502953,102171062,102182405,102185540,102189148,102176326,102179345,102185340,102183651,102182626,102174904,102182181,102174191,102178254,102188338,102191195,102175876,102170478,102190703,102175385,102181927,102177323,102185171,102173145,102185967,102170055,106502142,102168231,102177527,102186182,100861321,102180144,102185036…
GO:0016591	DNA-directed RNA polymerase II, holoenzyme	cellular_component	0.1396	22	3319	109	20542	102191195,102188338,106502819,106503205,102183076,108635092,102172604,102178584,108633414,102182626,102183651,102185636,102182181,102181106,102174904,106502953,102186170,102187975,106502142,102168231,102174114,102177527
GO:1902533	positive regulation of intracellular signal transduction	biological_process	0.13994	9	3319	36	20542	102172807,102173337,102178997,102168591,102174153,102178264,102185372,102178377,102178648
GO:0044085	cellular component biogenesis	biological_process	0.14018	169	3319	954	20542	102190930,102190682,102183661,102176246,102183707,102182778,102174211,102182652,102174150,102187351,102183210,102173499,102176728,108636094,102178051,102189596,108638633,102182347,108634822,102186518,102171957,106503205,102174056,102172754,102186116,106503588,102188485,102186154,102173579,102182946,108638624,102172125,102178766,102169975,102179437,102176056,102180819,102169138,102181729,102172195…
GO:0017150	tRNA dihydrouridine synthase activity	molecular_function	0.14151	3	3319	8	20542	102184671,102176436,102188705
GO:0008479	queuine tRNA-ribosyltransferase activity	molecular_function	0.14217	2	3319	4	20542	102185709,102190121
GO:0009898	cytoplasmic side of plasma membrane	cellular_component	0.14236	6	3319	23	20542	102190164,102190190,108638002,102179953,102186081,102182581
GO:0098552	side of membrane	cellular_component	0.14236	6	3319	23	20542	102182581,102179953,102186081,108638002,102190190,102190164
GO:0098562	cytoplasmic side of membrane	cellular_component	0.14236	6	3319	23	20542	108638002,102179953,102186081,102182581,102190164,102190190
GO:0065009	regulation of molecular function	biological_process	0.14262	32	3319	158	20542	102170846,102184177,102190693,102172668,102176770,106502252,102180343,108637268,102173992,102170070,100860836,102172201,102173295,102183647,102184808,102170962,108633372,102172568,102188456,102185372,102187500,102172283,102173369,102184374,102183703,102179435,102191127,102184208,100860943,106503491,102184306,102185154
GO:0046907	intracellular transport	biological_process	0.14292	135	3319	736	20542	102185888,102176082,102184526,102187165,102174590,102173138,102190279,102175756,102175362,102183261,102175327,102174283,102181716,100861381,102170613,102175785,102178774,102182669,102172157,102182973,100861043,102183444,108633350,102188456,102182638,102190791,106502836,102176223,102179515,108638042,102173805,102180562,102184102,102182526,102189492,102184082,102189317,102190910,102181071,102173962…
GO:0000977	RNA polymerase II regulatory region sequence-specific DNA binding	molecular_function	0.14308	2	3319	4	20542	102185075,102170824
GO:0000978	RNA polymerase II core promoter proximal region sequence-specific DNA binding	molecular_function	0.14308	2	3319	4	20542	102185075,102170824
GO:0000982	transcription factor activity, RNA polymerase II core promoter proximal region sequence-specific binding	molecular_function	0.14308	2	3319	4	20542	102170824,102185075
GO:0000987	core promoter proximal region sequence-specific DNA binding	molecular_function	0.14308	2	3319	4	20542	102170824,102185075
GO:0001012	RNA polymerase II regulatory region DNA binding	molecular_function	0.14308	2	3319	4	20542	102170824,102185075
GO:0001159	core promoter proximal region DNA binding	molecular_function	0.14308	2	3319	4	20542	102170824,102185075
GO:0022904	respiratory electron transport chain	biological_process	0.14308	11	3319	49	20542	102175495,102184502,106503221,100861253,102177412,102183616,102191831,102176871,106504013,102168820,102191268
GO:0009887	organ morphogenesis	biological_process	0.14314	2	3319	4	20542	102168281,102172052
GO:0042475	odontogenesis of dentin-containing tooth	biological_process	0.14314	2	3319	4	20542	102172052,102168281
GO:0042476	odontogenesis	biological_process	0.14314	2	3319	4	20542	102172052,102168281
GO:0008241	peptidyl-dipeptidase activity	molecular_function	0.1432	2	3319	4	20542	102179051,102171917
GO:0005157	macrophage colony-stimulating factor receptor binding	molecular_function	0.14349	2	3319	4	20542	102182743,102173115
GO:0009611	response to wounding	biological_process	0.14352	31	3319	153	20542	102180179,102182669,102179783,102181729,106502252,102183210,102183945,102176056,102183707,102174211,102182946,102177275,102178766,102172125,102186154,102182842,102176770,102174035,102182102,102190069,102188483,102181955,102170314,102175613,102183086,102178827,102179435,100861381,108636094,102183647,108638635
GO:0042060	wound healing	biological_process	0.14352	31	3319	153	20542	102183210,102183945,102181729,106502252,102179783,102182669,102180179,102174211,102183707,102176056,102172125,102178766,102177275,102182946,102190069,102174035,102182102,102182842,102186154,102176770,102170314,102188483,102181955,102175613,102179435,102178827,102183086,108638635,102183647,108636094,100861381
GO:0004359	glutaminase activity	molecular_function	0.14373	2	3319	4	20542	102177748,102188116
GO:0030177	positive regulation of Wnt signaling pathway	biological_process	0.14374	2	3319	4	20542	102189734,102179345
GO:0060070	canonical Wnt signaling pathway	biological_process	0.14374	2	3319	4	20542	102179345,102189734
GO:0060828	regulation of canonical Wnt signaling pathway	biological_process	0.14374	2	3319	4	20542	102189734,102179345
GO:0090263	positive regulation of canonical Wnt signaling pathway	biological_process	0.14374	2	3319	4	20542	102179345,102189734
GO:0018189	pyrroloquinoline quinone biosynthetic process	biological_process	0.14375	2	3319	4	20542	102185075,102172184
GO:0018212	peptidyl-tyrosine modification	biological_process	0.14375	2	3319	4	20542	102172184,102185075
GO:0090544	BAF-type complex	cellular_component	0.14375	2	3319	4	20542	102181460,102191001
GO:0051537	2 iron, 2 sulfur cluster binding	molecular_function	0.14398	9	3319	37	20542	102170561,102186617,102184165,106503894,108637844,102175019,102173015,102182973,102179586
GO:0019203	carbohydrate phosphatase activity	molecular_function	0.14431	4	3319	13	20542	102169028,102186015,102191170,102185744
GO:0050308	sugar-phosphatase activity	molecular_function	0.14431	4	3319	13	20542	102186015,102169028,102185744,102191170
GO:0051090	regulation of sequence-specific DNA binding transcription factor activity	biological_process	0.14447	3	3319	8	20542	102170070,102172568,102173369
GO:0007339	binding of sperm to zona pellucida	biological_process	0.14454	6	3319	21	20542	102182697,102188718,102173428,102173433,102172218,102171077
GO:0008037	cell recognition	biological_process	0.14454	6	3319	21	20542	102172218,102173433,102171077,102173428,102188718,102182697
GO:0009988	cell-cell recognition	biological_process	0.14454	6	3319	21	20542	102173433,102172218,102171077,102173428,102188718,102182697
GO:0035036	sperm-egg recognition	biological_process	0.14454	6	3319	21	20542	102173428,102171077,102173433,102172218,102182697,102188718
GO:0098589	membrane region	cellular_component	0.14466	5	3319	17	20542	102182223,102178377,100860836,102184808,102173992
GO:0032553	ribonucleotide binding	molecular_function	0.14467	361	3319	2049	20542	102178109,102187160,102187256,102173959,102186299,100861303,102176318,102173801,102188647,102181176,102188478,102185871,102185318,108637170,102182675,102168457,102185855,102187547,102191394,102170369,102181156,102175413,102181869,100861265,108637255,102168826,102189134,106503463,102183622,102188027,102177259,102170348,102187836,108635620,102177572,102190759,102180263,102173178,102187292,100860836…
GO:0019904	protein domain specific binding	molecular_function	0.14566	5	3319	17	20542	106502252,102182900,102179726,108637391,102181864
GO:0030259	lipid glycosylation	biological_process	0.14676	1	3319	1	20542	102184437
GO:0030430	host cell cytoplasm	cellular_component	0.14771	4	3319	13	20542	102182973,108636399,106503894,102178227
GO:0007172	signal complex assembly	biological_process	0.1492	4	3319	13	20542	102177440,100860872,102184810,102190753
GO:0006928	movement of cell or subcellular component	biological_process	0.14965	52	3319	268	20542	102182120,102170443,102168882,108633188,102181778,102177163,102176355,102175557,102180871,102180179,102180536,102168909,102170352,102187261,102187602,102168565,102182778,102179255,102177440,102190930,102191182,102175856,102173638,102190069,108637378,102182102,102170314,102185229,102190425,102187846,102174640,102182515,102188823,102190253,102179429,102178739,102179435,102178827,102187707,102175412…
GO:0008440	inositol-1,4,5-trisphosphate 3-kinase activity	molecular_function	0.14986	3	3319	8	20542	102190716,102178224,102173853
GO:0043566	structure-specific DNA binding	molecular_function	0.15011	20	3319	99	20542	102183707,102190295,106503384,106501899,106503170,102187160,102169289,106502671,102171088,102178765,102190092,102175613,102178867,102170314,102183651,102191164,102173176,102182675,102184289,102185879
GO:0008653	lipopolysaccharide metabolic process	biological_process	0.15092	3	3319	8	20542	102169531,102182479,102169557
GO:0009103	lipopolysaccharide biosynthetic process	biological_process	0.15092	3	3319	8	20542	102182479,102169531,102169557
GO:0019899	enzyme binding	molecular_function	0.15129	23	3319	109	20542	102178084,102173638,102186154,102190910,102172659,102177483,102183869,108636239,102189156,102170196,102175010,102168595,102181216,102171404,106503389,102187707,102173366,108638610,102190253,102170565,102186745,102178639,108638457
GO:0010467	gene expression	biological_process	0.15258	663	3319	3984	20542	102172359,102184305,102175536,102181323,108638106,108634301,102191219,102177527,102183721,102176138,102181096,102183622,102178686,102191831,106503323,102184732,102191490,102170255,102190045,102190121,102191581,102178837,102174743,106502435,102178288,106503988,108633313,102169706,102175844,102191394,102182832,102186866,102186334,102184980,102182526,102189767,102179267,102178584,102170909,102181106…
GO:0006650	glycerophospholipid metabolic process	biological_process	0.15363	19	3319	88	20542	106503774,102191052,102189734,108633188,102186015,102169711,102175872,102185484,102172315,102169493,102176481,108634151,102172608,102185744,102176082,102170986,102186718,102177240,102176070
GO:0019076	viral release from host cell	biological_process	0.15396	6	3319	22	20542	102178227,102183517,106503894,102184165,108636739,102182973
GO:0015276	ligand-gated ion channel activity	molecular_function	0.15747	31	3319	152	20542	102170962,102179693,102191052,102174145,102181927,102176463,102187077,102174022,102169739,102175557,102170392,106503205,102175012,102184665,108636054,102181789,102181106,102174657,102176650,102180244,102173383,102184215,102186243,102169266,102189489,102182066,102173324,102179313,102168378,102190146,102185102
GO:0022834	ligand-gated channel activity	molecular_function	0.15747	31	3319	152	20542	102185102,102190146,102173324,102168378,102179313,102182066,102189489,102169266,102186243,102184215,102180244,102173383,102176650,102174657,102181106,102181789,108636054,102184665,106503205,102170392,102175012,102175557,102169739,102174022,102187077,102176463,102181927,102174145,102191052,102179693,102170962
GO:0005694	chromosome	cellular_component	0.15783	63	3319	337	20542	102190253,102170478,102183113,102169706,102182367,108636646,100861062,102177831,100860943,102191581,102186501,106502435,102173176,102181348,106503988,102180591,102175062,102174904,102177483,102181275,102171088,106502671,102188376,102190910,108633871,102175861,102181469,102175517,102186918,102186334,102190295,102168717,108637493,102185639,102169975,102185705,102178922,102168408,102185409,102177118…
GO:0005261	cation channel activity	molecular_function	0.15884	47	3319	242	20542	102174327,102182066,102173324,102190146,102180849,102188508,102187889,108636739,102183517,102170710,102181106,102169526,102176650,102187770,102190806,102170962,102174145,102184371,102176463,102172555,102186276,102169739,102175557,106503205,102183519,102189489,102177748,102172292,102172577,102172283,102182201,102179783,102187828,102185102,102180591,102184818,102180244,102184165,102173383,102178033…
GO:0022607	cellular component assembly	biological_process	0.15888	147	3319	830	20542	102184810,102190069,108633226,102170167,102174263,102190623,102172564,102182669,102176581,102183444,102187602,100861043,102170352,102190753,108634891,102175280,102173767,102180143,102188446,102173270,102181955,102188483,102177275,102171961,102187165,102177398,102178552,102182596,102168274,102190663,102175327,102172285,102185609,100861381,108636646,102173176,102170314,102184165,102187967,108636054…
GO:0006333	chromatin assembly or disassembly	biological_process	0.15894	19	3319	99	20542	102178051,108636646,102186518,108634822,102169172,102181348,106502435,108635032,108634784,108634830,102186918,108634729,102173166,102171961,102169975,108637863,108638596,108634727,108635111
GO:0004536	deoxyribonuclease activity	molecular_function	0.15976	36	3319	182	20542	102185814,102175986,102182004,108633369,102184374,102189972,102181729,100861224,102186228,102179576,102191199,102184208,102179435,102182367,102179429,102181625,102170314,102184810,102173638,108637378,102180144,102184177,102169458,102178899,102187602,102183707,102189156,102174071,102170962,102189229,102171343,102177157,102170469,108633212,106502666,102180029
GO:0018205	peptidyl-lysine modification	biological_process	0.16106	7	3319	27	20542	102182403,102183113,102189411,102170751,102175385,102186363,102180982
GO:0007017	microtubule-based process	biological_process	0.16146	46	3319	237	20542	102176728,102183567,102181792,102173768,102175280,102185409,102177118,102182347,102177163,102181955,108633212,102188446,102175780,108636279,102175856,102191459,102182352,102173638,102185820,102182398,108634358,102187261,100861043,102175581,102168909,102171999,100861062,102190253,102187183,102187275,102188823,106503988,102175062,102185229,102187967,102174640,102191485,102175517,102173579,106503395…
GO:0005200	structural constituent of cytoskeleton	molecular_function	0.16162	6	3319	22	20542	102179953,102176574,108638125,102179669,102176659,102169162
GO:0006955	immune response	biological_process	0.16343	59	3319	324	20542	102168591,102181990,100860886,108634694,102170457,102180548,108634450,102187279,102190210,102180329,102183945,102178908,102178783,102186296,102183089,102176781,102176086,102184216,102186643,102170772,106503471,102181202,102191068,106502322,102169855,102184560,102184165,100861232,102188814,102178889,102186821,108636739,102188538,102174153,102173394,102176414,102190537,106503905,102169983,102172807…
GO:0019900	kinase binding	molecular_function	0.16395	10	3319	42	20542	102187707,102186154,102175010,102168595,102173638,102190253,108636239,102178639,102186745,102189156
GO:0009791	post-embryonic development	biological_process	0.16428	3	3319	9	20542	102173539,102183921,102177414
GO:0044707	single-multicellular organism process	biological_process	0.16435	116	3319	651	20542	102172162,102182087,106502252,102188505,102172438,102182669,102182900,102180179,102190069,102183921,102187999,102177440,102179861,102180014,102179846,100861191,102180095,102173539,106502666,102185832,102188483,106502442,102181955,102182120,102178097,102177438,102179968,102185272,106504042,102183945,102178648,102179783,102182770,102174035,102182842,102188385,102176088,102177275,102180494,102183624…
GO:0001649	osteoblast differentiation	biological_process	0.16705	1	3319	1	20542	102173757
GO:0045667	regulation of osteoblast differentiation	biological_process	0.16705	1	3319	1	20542	102173757
GO:0044427	chromosomal part	cellular_component	0.16735	55	3319	294	20542	102175861,108633871,102188376,102190910,106502671,102177483,102181275,102171088,102186918,102181469,102175517,108637493,102168717,102186334,102190295,102185705,102169975,102182367,102170478,102169706,102190253,102177831,100861062,108636646,106502435,102181348,102186501,100860943,102175062,102174904,106503988,108633918,108634358,102191605,102169289,108633350,102185820,100861336,102191459,108636279…
GO:0000375	RNA splicing, via transesterification reactions	biological_process	0.16802	13	3319	59	20542	102177483,106502953,108634221,102177041,100861400,108637682,102183009,102177198,106502142,102185152,102174366,102172283,102171390
GO:0043934	sporulation	biological_process	0.16902	8	3319	32	20542	102186028,102191083,102177556,102187729,102187028,102168741,102184631,102177052
GO:0042132	fructose 1,6-bisphosphate 1-phosphatase activity	molecular_function	0.1692	3	3319	9	20542	102185744,102186015,102169028
GO:0006040	amino sugar metabolic process	biological_process	0.16934	8	3319	32	20542	102170834,102184671,102191512,102168317,102175506,102176085,102180614,102181225
GO:0000988	transcription factor activity, protein binding	molecular_function	0.16943	43	3319	223	20542	102186363,102185705,102179968,102183896,102174272,102179960,102181734,108633313,102182712,102183261,102174877,102171025,102175464,108636054,106503476,102169464,102175385,106503774,102185171,102191127,100861043,102174671,102187860,102180274,102177406,102174150,102170055,102170255,102187975,102191645,102169931,102181106,102186037,102175019,102188485,102181141,102169393,100861328,102184128,106503205…
GO:0009968	negative regulation of signal transduction	biological_process	0.16947	5	3319	18	20542	102186333,102183492,102191633,102172438,102179590
GO:0007217	tachykinin receptor signaling pathway	biological_process	0.16992	3	3319	9	20542	102188915,102191397,102187904
GO:0002526	acute inflammatory response	biological_process	0.1703	2	3319	5	20542	106503728,100860781
GO:0006953	acute-phase response	biological_process	0.1703	2	3319	5	20542	100860781,106503728
GO:0030684	preribosome	cellular_component	0.17033	19	3319	91	20542	102174114,102187351,102168960,102169138,102172283,100861095,106503205,102168408,102181825,102181461,102177041,102181927,108636199,102190771,102175279,102174904,102174366,102190088,102186116
GO:0006886	intracellular protein transport	biological_process	0.17096	105	3319	570	20542	102190871,102176223,102171343,102179515,108638042,102183712,102182638,102190791,106502836,102173435,102175780,102174076,102181173,102191459,108637378,102184693,108633350,100861043,102183444,102170662,102175785,102182669,102172157,100861381,100861084,102175010,102170613,102190253,102169996,106503089,102175327,102171025,102182515,102175613,102183261,102178851,102190279,102183651,102175362,102174590…
GO:0003684	damaged DNA binding	molecular_function	0.17107	7	3319	27	20542	102177614,100861393,102177677,102178673,102189156,102169996,102169978
GO:0019222	regulation of metabolic process	biological_process	0.17203	420	3319	2425	20542	102172701,102185832,102176650,102190342,102187439,102173343,102172994,100861393,102185409,102187390,102180669,102177240,102190231,102182066,102176760,102182513,108634221,102174481,102185195,102172973,102180418,102188180,108637378,100860801,102191459,102171522,102181256,102185229,102186360,106503133,102184306,106503476,102169966,102185154,102179845,102171025,102187795,106503089,102179429,102183113…
GO:0003856	3-dehydroquinate synthase activity	molecular_function	0.17231	1	3319	1	20542	102175528
GO:0044219	host cell plasmodesma	cellular_component	0.17311	1	3319	1	20542	102190703
GO:0005326	neurotransmitter transporter activity	molecular_function	0.17348	6	3319	22	20542	102187167,102170561,102190843,102173466,102187181,102185209
GO:0005328	neurotransmitter:sodium symporter activity	molecular_function	0.17348	6	3319	22	20542	102170561,102190843,102187167,102187181,102185209,102173466
GO:0050385	ureidoglycolate lyase activity	molecular_function	0.1741	1	3319	1	20542	102181770
GO:0004861	cyclin-dependent protein serine/threonine kinase inhibitor activity	molecular_function	0.1741	2	3319	5	20542	102189156,102188895
GO:0031160	spore wall	cellular_component	0.17471	1	3319	1	20542	102191083
GO:0051169	nuclear transport	biological_process	0.17482	34	3319	171	20542	102184526,102187165,102184082,102182946,102190910,102178766,102172125,102179960,102182970,102186228,102179576,102173805,102186482,102178227,102175327,100861381,102186360,102182515,102175613,102183261,102177698,102176522,102184693,102182102,108637378,106503894,102182669,102175785,102183210,102185152,102182778,102182973,102179515,102176685
GO:0009112	nucleobase metabolic process	biological_process	0.17484	5	3319	18	20542	102171672,102168204,102171203,102185751,102171738
GO:0046112	nucleobase biosynthetic process	biological_process	0.17484	5	3319	18	20542	102168204,102171672,102171738,102171203,102185751
GO:0015658	branched-chain amino acid transmembrane transporter activity	molecular_function	0.17501	1	3319	1	20542	100860787
GO:0015803	branched-chain amino acid transport	biological_process	0.17501	1	3319	1	20542	100860787
GO:0042113	B cell activation	biological_process	0.17505	1	3319	1	20542	102168964
GO:0004817	cysteine-tRNA ligase activity	molecular_function	0.17505	1	3319	1	20542	102171889
GO:0006423	cysteinyl-tRNA aminoacylation	biological_process	0.17505	1	3319	1	20542	102171889
GO:0006282	regulation of DNA repair	biological_process	0.17505	1	3319	1	20542	102189047
GO:0080135	regulation of cellular response to stress	biological_process	0.17505	1	3319	1	20542	102189047
GO:2001020	regulation of response to DNA damage stimulus	biological_process	0.17505	1	3319	1	20542	102189047
GO:0001000	bacterial-type RNA polymerase core enzyme binding	molecular_function	0.17505	1	3319	1	20542	102170196
GO:0043175	RNA polymerase core enzyme binding	molecular_function	0.17505	1	3319	1	20542	102170196
GO:0070063	RNA polymerase binding	molecular_function	0.17505	1	3319	1	20542	102170196
GO:0008767	UDP-galactopyranose mutase activity	molecular_function	0.17505	1	3319	1	20542	102178564
GO:0004640	phosphoribosylanthranilate isomerase activity	molecular_function	0.17505	1	3319	1	20542	102188328
GO:0005518	collagen binding	molecular_function	0.17505	1	3319	1	20542	102182379
GO:0006768	biotin metabolic process	biological_process	0.17505	1	3319	1	20542	102184657
GO:0008686	3,4-dihydroxy-2-butanone-4-phosphate synthase activity	molecular_function	0.17505	1	3319	1	20542	102176813
GO:0008771	[citrate (pro-3S)-lyase] ligase activity	molecular_function	0.17505	1	3319	1	20542	102184459
GO:0009102	biotin biosynthetic process	biological_process	0.17505	1	3319	1	20542	102184657
GO:0015562	efflux transmembrane transporter activity	molecular_function	0.17505	1	3319	1	20542	102189510
GO:0016759	cellulose synthase activity	molecular_function	0.17505	1	3319	1	20542	102186734
GO:0016760	cellulose synthase (UDP-forming) activity	molecular_function	0.17505	1	3319	1	20542	102186734
GO:0019008	molybdopterin synthase complex	cellular_component	0.17505	1	3319	1	20542	102170834
GO:0019030	icosahedral viral capsid	cellular_component	0.17505	1	3319	1	20542	102168820
GO:0019784	NEDD8-specific protease activity	molecular_function	0.17505	1	3319	1	20542	102173404
GO:0030254	protein secretion by the type III secretion system	biological_process	0.17505	1	3319	1	20542	102191568
GO:0030257	type III protein secretion system complex	cellular_component	0.17505	1	3319	1	20542	102191568
GO:0034639	L-amino acid efflux transmembrane transporter activity	molecular_function	0.17505	1	3319	1	20542	102189510
GO:0039624	viral outer capsid	cellular_component	0.17505	1	3319	1	20542	102168820
GO:0039693	viral DNA genome replication	biological_process	0.17505	1	3319	1	20542	102173404
GO:0042410	6-carboxyhexanoate-CoA ligase activity	molecular_function	0.17505	1	3319	1	20542	102184657
GO:0044034	multi-organism biosynthetic process	biological_process	0.17505	1	3319	1	20542	102173404
GO:0050215	propanediol dehydratase activity	molecular_function	0.17505	1	3319	1	20542	102174606
GO:0010024	phytochromobilin biosynthetic process	biological_process	0.17505	1	3319	1	20542	102170565
GO:0016636	oxidoreductase activity, acting on the CH-CH group of donors, iron-sulfur protein as acceptor	molecular_function	0.17505	1	3319	1	20542	102170565
GO:0050897	cobalt ion binding	molecular_function	0.17505	1	3319	1	20542	102170565
GO:0051202	phytochromobilin metabolic process	biological_process	0.17505	1	3319	1	20542	102170565
GO:0009254	peptidoglycan turnover	biological_process	0.17505	1	3319	1	20542	102168317
GO:0017003	protein-heme linkage	biological_process	0.17505	1	3319	1	20542	102180591
GO:0017006	protein-tetrapyrrole linkage	biological_process	0.17505	1	3319	1	20542	102180591
GO:0000981	RNA polymerase II transcription factor activity, sequence-specific DNA binding	molecular_function	0.17562	5	3319	18	20542	102185075,102190964,102188454,102181468,102170824
GO:0034613	cellular protein localization	biological_process	0.17687	117	3319	640	20542	102190088,102176522,102172093,102187025,102187349,102182216,102187183,102173369,102176056,102173805,102180562,102186228,102178768,102175986,102173962,102179960,102181071,102190910,102178766,102172125,102182946,102182526,102189492,102184082,102185845,102185484,102182549,102182223,102169825,102190755,102176685,102179363,102173979,102170154,102170070,102176355,102179669,108638633,102186276,102182778…
GO:0070727	cellular macromolecule localization	biological_process	0.17687	117	3319	640	20542	102178768,102173962,102175986,102181071,102190910,102178766,102172125,102179960,102184082,102189492,102182526,102182946,102173369,102176056,102186228,102180562,102173805,102187183,102172093,102190088,102176522,102187025,102182216,102187349,102190015,102182102,102173166,102181336,102172608,102189360,102182778,102185152,108635007,102188825,102170348,100861321,102173757,102183210,102168893,102182700…
GO:0005129	granulocyte macrophage colony-stimulating factor receptor binding	molecular_function	0.17763	2	3319	5	20542	102186821,100861208
GO:0031323	regulation of cellular metabolic process	biological_process	0.17777	403	3319	2326	20542	102172195,102190156,102178513,102175676,102186745,102176004,102188823,102171064,102175726,102190964,102185480,102182946,102173369,102181864,102168878,102189746,102178051,102176685,102181419,102188324,102171957,102189890,102182403,102191551,102189239,102189596,108637391,102185372,102168805,108636584,106503164,102181239,102184982,102191645,102174211,102173992,102180177,102187860,102173499,102174150…
GO:0001503	ossification	biological_process	0.17825	8	3319	34	20542	106503205,102183624,102181225,102176555,102179968,102174904,102173757,102179861
GO:0006334	nucleosome assembly	biological_process	0.17856	18	3319	95	20542	102173166,108634729,102186918,108634830,108634784,102171961,102169975,108634727,108635111,108638596,108636646,102178051,108634822,102186518,102169172,108635032,106502435,102181348
GO:0031497	chromatin assembly	biological_process	0.17856	18	3319	95	20542	102171961,108634729,102173166,108634784,102186918,108634830,108635111,108634727,108638596,102169975,108634822,102186518,108636646,102178051,108635032,102181348,106502435,102169172
GO:0034728	nucleosome organization	biological_process	0.17856	18	3319	95	20542	102171961,108634830,102186918,108634784,108634729,102173166,108638596,108634727,108635111,102169975,102186518,108634822,102178051,108636646,102181348,106502435,108635032,102169172
GO:0005887	integral component of plasma membrane	cellular_component	0.17961	21	3319	102	20542	102168274,102180070,102168561,102182277,102172283,102172292,102173324,102169470,102174327,102177748,102175861,102185660,102173383,102180244,102170559,102173767,106502597,108633331,102191284,102174145,102176835
GO:0015631	tubulin binding	molecular_function	0.17965	30	3319	150	20542	106503395,108634358,102178766,102188376,102175856,102173638,102171384,106504042,102171912,102168909,102182700,102176056,102178899,102187261,102187602,100861043,102190253,102189466,102171999,100861062,102183920,102181955,102182223,102175780,106502666,102174640,102188823,102175783,102177163,100860820
GO:0007623	circadian rhythm	biological_process	0.18097	4	3319	14	20542	102181461,102186886,102170100,102189505
GO:0042765	GPI-anchor transamidase complex	cellular_component	0.18118	3	3319	9	20542	102179960,102169711,102186718
GO:0046834	lipid phosphorylation	biological_process	0.18307	3	3319	9	20542	102185744,102186015,102175872
GO:0046854	phosphatidylinositol phosphorylation	biological_process	0.18307	3	3319	9	20542	102185744,102186015,102175872
GO:0070603	SWI/SNF superfamily-type complex	cellular_component	0.18314	3	3319	10	20542	102191001,102181460,108634190
GO:0046677	response to antibiotic	biological_process	0.18315	5	3319	18	20542	102177406,106503137,108638103,100860890,102181674
GO:0004725	protein tyrosine phosphatase activity	molecular_function	0.18367	22	3319	106	20542	102191586,102182832,102177271,102171273,102179143,102173698,102174567,102180719,102182549,102176004,102181155,102181007,102173248,102180955,102186279,102168613,102185745,102187214,102187423,102186900,102178150,102180274
GO:0030076	light-harvesting complex	cellular_component	0.18385	6	3319	23	20542	102183647,106502247,102178087,102185858,102190156,102188644
GO:0005929	cilium	cellular_component	0.18404	21	3319	103	20542	102175557,102179435,102179429,102190253,102180871,108634439,102175412,102187707,108633188,102181778,102182515,102182311,102179255,108637378,102182102,102190069,102180179,102182778,102168565,102187602,102170352
GO:0008855	exodeoxyribonuclease VII activity	molecular_function	0.18434	26	3319	130	20542	102184374,102183707,102187602,102178899,102174071,102179576,102186228,102181729,102189972,102175986,102185814,108637378,102173638,102184177,102180144,102170469,102177157,102170314,108633212,102181625,102170962,102184208,102179429,102189229,102171343,102179435
GO:0004620	phospholipase activity	molecular_function	0.18492	8	3319	32	20542	102190639,102169580,102189653,102188141,102188322,102180505,102187595,102169966
GO:0019700	organic phosphonate catabolic process	biological_process	0.18497	2	3319	5	20542	102181090,102168457
GO:0042916	alkylphosphonate transport	biological_process	0.18497	2	3319	5	20542	102181090,102168457
GO:0070585	protein localization to mitochondrion	biological_process	0.18558	6	3319	24	20542	102187025,102169996,102190279,102182216,102174709,102189360
GO:0072655	establishment of protein localization to mitochondrion	biological_process	0.18558	6	3319	24	20542	102187025,102182216,102190279,102174709,102189360,102169996
GO:0000377	RNA splicing, via transesterification reactions with bulged adenosine as nucleophile	biological_process	0.18578	12	3319	55	20542	102172283,102174366,102185152,106502142,102177198,108637682,102183009,102177041,100861400,108634221,106502953,102177483
GO:0000398	mRNA splicing, via spliceosome	biological_process	0.18578	12	3319	55	20542	102177483,106502953,108634221,102177041,100861400,108637682,102183009,102177198,106502142,102185152,102174366,102172283
GO:0071973	bacterial-type flagellum-dependent cell motility	biological_process	0.18614	8	3319	34	20542	102176355,102190849,102190425,102187236,102181729,102170443,102181778,102179968
GO:0000990	transcription factor activity, core RNA polymerase binding	molecular_function	0.18636	7	3319	28	20542	102179968,102185705,102181106,102174671,106503476,106503205,102179960
GO:0000996	core DNA-dependent RNA polymerase binding promoter specificity activity	molecular_function	0.18636	7	3319	28	20542	102185705,102181106,102179968,102174671,106503476,106503205,102179960
GO:0016987	sigma factor activity	molecular_function	0.18636	7	3319	28	20542	106503205,102179960,106503476,102185705,102174671,102181106,102179968
GO:0002376	immune system process	biological_process	0.18674	68	3319	380	20542	102176781,102178783,102186296,102187279,102179576,108634450,102178908,102183945,108634694,100860886,102180548,102168591,102181990,102186821,102184165,102173818,102191068,102179435,102170772,102183314,102178264,102180536,106503905,102191371,108637378,102174153,102173394,108636739,108635218,102173337,102168964,100861208,102169556,102170310,102183089,102176086,102186228,102190210,102180329,102178664…
GO:0032993	protein-DNA complex	cellular_component	0.18758	10	3319	46	20542	102178051,102186918,108636646,108633871,108633918,102191605,106502435,108638596,102181348,102181607
GO:1901135	carbohydrate derivative metabolic process	biological_process	0.18794	100	3319	557	20542	102188203,102186574,102186077,108636043,102179022,102185041,102187548,102191175,102170329,102180095,102174076,102184671,102175162,102188644,102174998,102168204,102180614,102172315,102169493,102190890,102182311,102175506,102168846,102187624,102185951,102186718,100861253,102175881,102180212,102184597,102170708,102184437,102191052,102176871,106503774,102191568,102181716,102183821,102189734,102191512…
GO:0043168	anion binding	molecular_function	0.18812	414	3319	2372	20542	102181113,102170559,108637844,102178248,100861158,102176685,102181419,102168659,102189890,102176972,102188214,102182403,102191693,102179669,102189596,102170884,102188911,102175812,100860798,106503385,102190237,102173499,102175959,102174679,102178569,102181151,102181426,102188823,102172543,102174696,102181736,102182421,102174453,102176894,100861300,102178739,102190254,102184280,102180070,102191022…
GO:0008380	RNA splicing	biological_process	0.18872	15	3319	71	20542	102174366,102174830,102171390,102172283,102185152,106502142,102177198,102177041,100861400,108637682,102183009,106502953,108634221,102177483,102191704
GO:0070403	NAD+ binding	molecular_function	0.18877	3	3319	9	20542	102181151,102171640,102190871
GO:0016661	oxidoreductase activity, acting on other nitrogenous compounds as donors	molecular_function	0.19011	2	3319	5	20542	102182973,108637844
GO:0098809	nitrite reductase activity	molecular_function	0.19011	2	3319	5	20542	108637844,102182973
GO:0044743	intracellular protein transmembrane import	biological_process	0.1904	5	3319	19	20542	102190279,102174709,102182216,102169996,102187025
GO:0065002	intracellular protein transmembrane transport	biological_process	0.1904	5	3319	19	20542	102187025,102182216,102190279,102174709,102169996
GO:0009066	aspartate family amino acid metabolic process	biological_process	0.1909	7	3319	29	20542	102181996,102172599,102188914,100860872,102185492,102190753,102178891
GO:0005044	scavenger receptor activity	molecular_function	0.19109	16	3319	74	20542	102169923,102174272,102177374,102181205,102177694,102181250,108633339,102189225,102170055,102185816,108633331,102185542,102168248,102171593,106501783,108635305
GO:0038024	cargo receptor activity	molecular_function	0.19109	16	3319	74	20542	102170055,102189225,108633339,102181250,102177694,102181205,102174272,102177374,102169923,108635305,106501783,102168248,102171593,102185542,102185816,108633331
GO:0008191	metalloendopeptidase inhibitor activity	molecular_function	0.19119	3	3319	9	20542	106502252,102176770,100860924
GO:0010576	metalloenzyme regulator activity	molecular_function	0.19119	3	3319	9	20542	100860924,102176770,106502252
GO:0048551	metalloenzyme inhibitor activity	molecular_function	0.19119	3	3319	9	20542	106502252,100860924,102176770
GO:0051346	negative regulation of hydrolase activity	biological_process	0.19151	8	3319	34	20542	102183647,102184808,102176770,100860836,102191127,108637268,102173992,106502252
GO:0046488	phosphatidylinositol metabolic process	biological_process	0.19175	16	3319	75	20542	108633188,102185484,102186015,102169711,102175872,102191052,102189734,102186718,102170986,102185744,102176082,102176070,102177240,102176481,102172315,102172608
GO:0031344	regulation of cell projection organization	biological_process	0.19197	2	3319	5	20542	102177240,106502301
GO:0060491	regulation of cell projection assembly	biological_process	0.19197	2	3319	5	20542	102177240,106502301
GO:1902115	regulation of organelle assembly	biological_process	0.19197	2	3319	5	20542	106502301,102177240
GO:1902208	regulation of bacterial-type flagellum assembly	biological_process	0.19197	2	3319	5	20542	102177240,106502301
GO:0016437	tRNA cytidylyltransferase activity	molecular_function	0.19225	2	3319	5	20542	102183920,102186334
GO:0031226	intrinsic component of plasma membrane	cellular_component	0.19261	21	3319	103	20542	106502597,102173767,102176835,102174145,102191284,108633331,102180244,102173383,102185660,102170559,102175861,102168561,102180070,102168274,102177748,102174327,102169470,102173324,102182277,102172292,102172283
GO:0004478	methionine adenosyltransferase activity	molecular_function	0.19385	2	3319	5	20542	102189734,102176585
GO:0006556	S-adenosylmethionine biosynthetic process	biological_process	0.19385	2	3319	5	20542	102189734,102176585
GO:0046500	S-adenosylmethionine metabolic process	biological_process	0.19385	2	3319	5	20542	102176585,102189734
GO:0016311	dephosphorylation	biological_process	0.19421	26	3319	129	20542	102191586,102189734,102173698,102179143,102174567,102182832,102177271,102171273,102182549,102180719,102176004,102191111,102187181,102181007,102173248,106502000,102180955,102186279,102185745,102177240,102168613,102187423,102187214,102186900,102178150,102180274
GO:0004435	phosphatidylinositol phospholipase C activity	molecular_function	0.19495	5	3319	18	20542	102189653,102180505,102190639,102188322,102169966
GO:0004629	phospholipase C activity	molecular_function	0.19495	5	3319	18	20542	102189653,102180505,102190639,102188322,102169966
GO:0006813	potassium ion transport	biological_process	0.19497	28	3319	140	20542	102187889,102190693,102174895,102183519,102189489,102169470,102175177,102172577,102172292,102182066,102187828,102179783,102180849,102188508,102170962,106503078,102176463,102186276,102184242,102172555,102182367,108637429,102177072,102169739,102180591,102184491,102176650,102169526
GO:0017069	snRNA binding	molecular_function	0.19508	2	3319	5	20542	102189156,102188895
GO:0006189	'de novo' IMP biosynthetic process	biological_process	0.19576	2	3319	5	20542	102185614,102169764
GO:0016307	phosphatidylinositol phosphate kinase activity	molecular_function	0.19601	3	3319	9	20542	102176070,102176481,102170986
GO:0003909	DNA ligase activity	molecular_function	0.19628	5	3319	19	20542	102174153,102184280,102178791,102173499,102179363
GO:0008107	galactoside 2-alpha-L-fucosyltransferase activity	molecular_function	0.19813	2	3319	5	20542	102185028,102178850
GO:0031127	alpha-(1,2)-fucosyltransferase activity	molecular_function	0.19813	2	3319	5	20542	102185028,102178850
GO:0005247	voltage-gated chloride channel activity	molecular_function	0.19826	3	3319	9	20542	100750232,102183008,102185964
GO:0005253	anion channel activity	molecular_function	0.19826	3	3319	9	20542	102185964,102183008,100750232
GO:0005254	chloride channel activity	molecular_function	0.19826	3	3319	9	20542	102183008,100750232,102185964
GO:0008308	voltage-gated anion channel activity	molecular_function	0.19826	3	3319	9	20542	100750232,102183008,102185964
GO:0015108	chloride transmembrane transporter activity	molecular_function	0.19826	3	3319	9	20542	102185964,100750232,102183008
GO:0030865	cortical cytoskeleton organization	biological_process	0.19826	3	3319	9	20542	102177452,102190693,102176373
GO:0030866	cortical actin cytoskeleton organization	biological_process	0.19826	3	3319	9	20542	102176373,102190693,102177452
GO:0044798	nuclear transcription factor complex	cellular_component	0.19906	15	3319	76	20542	102191195,106502819,106502953,102187975,102186170,102183076,108635092,102182626,108633414,102178584,102174114,108636584,102177527,102185636,102182181
GO:0006890	retrograde vesicle-mediated transport, Golgi to ER	biological_process	0.19993	2	3319	5	20542	102186698,108638619
GO:0000087	mitotic M phase	biological_process	0.20013	7	3319	29	20542	102188376,108634358,102190253,100861062,100861043,102180955,102187214
GO:0098763	mitotic cell cycle phase	biological_process	0.20013	7	3319	29	20542	102180955,102187214,100861062,100861043,102190253,102188376,108634358
GO:0000279	M phase	biological_process	0.20064	8	3319	34	20542	102187214,102182778,100861043,102180955,100861062,102190253,102188376,108634358
GO:0022403	cell cycle phase	biological_process	0.20064	8	3319	34	20542	102187214,100861043,102182778,102190253,108634358,102188376,102180955,100861062
GO:0044848	biological phase	biological_process	0.20064	8	3319	34	20542	100861062,102180955,102188376,108634358,102190253,102182778,100861043,102187214
GO:0005217	intracellular ligand-gated ion channel activity	molecular_function	0.20112	9	3319	39	20542	102190146,102185102,102181106,102174022,106503205,102175557,102179693,102181927,102191052
GO:0005218	intracellular ligand-gated calcium channel activity	molecular_function	0.20112	9	3319	39	20542	102185102,102190146,102181106,102175557,106503205,102174022,102191052,102181927,102179693
GO:0005219	ryanodine-sensitive calcium-release channel activity	molecular_function	0.20112	9	3319	39	20542	102181927,102191052,102179693,106503205,102175557,102174022,102181106,102185102,102190146
GO:0015278	calcium-release channel activity	molecular_function	0.20112	9	3319	39	20542	102190146,102185102,102181106,102174022,102175557,106503205,102179693,102191052,102181927
GO:0052547	regulation of peptidase activity	biological_process	0.20113	7	3319	29	20542	102176770,102173992,102184808,102180343,100860836,108633372,106502252
GO:0052548	regulation of endopeptidase activity	biological_process	0.20113	7	3319	29	20542	102184808,102173992,102176770,106502252,108633372,102180343,100860836
GO:0000796	condensin complex	cellular_component	0.20172	2	3319	5	20542	102174904,102168408
GO:0007076	mitotic chromosome condensation	biological_process	0.20172	2	3319	5	20542	102174904,102168408
GO:0017004	cytochrome complex assembly	biological_process	0.2019	9	3319	39	20542	102182087,102177043,102180591,108636054,102186482,106503588,102173176,102168274,102183661
GO:0010008	endosome membrane	cellular_component	0.20218	4	3319	14	20542	102184808,102173992,102178377,100860836
GO:0030258	lipid modification	biological_process	0.20311	6	3319	24	20542	102184437,102185744,102189734,102186015,102177240,102175872
GO:0004970	ionotropic glutamate receptor activity	molecular_function	0.20319	9	3319	39	20542	102170392,102175012,102169266,102184215,102168378,102179313,108636054,102181789,102174657
GO:0008066	glutamate receptor activity	molecular_function	0.20319	9	3319	39	20542	102175012,102170392,102169266,102184215,102174657,102179313,102168378,102181789,108636054
GO:0008061	chitin binding	molecular_function	0.20355	6	3319	24	20542	102176085,102191512,102180614,102179431,102170834,102185418
GO:0007006	mitochondrial membrane organization	biological_process	0.20418	2	3319	5	20542	102182216,102169996
GO:0045861	negative regulation of proteolysis	biological_process	0.20437	10	3319	45	20542	102173992,102188456,102172283,106502252,102176770,102184808,100860836,102179435,102183703,102170846
GO:0042775	mitochondrial ATP synthesis coupled electron transport	biological_process	0.20441	6	3319	26	20542	100861253,106504013,102176871,102184502,102175495,102183616
GO:0045934	negative regulation of nucleobase-containing compound metabolic process	biological_process	0.20469	8	3319	35	20542	102179654,102188895,102191269,102185459,102189156,102179625,102178434,100861043
GO:0006323	DNA packaging	biological_process	0.20545	24	3319	130	20542	108634822,102186518,102168408,102172285,102178051,108636646,102181348,106502435,102174076,108635032,102174904,102169172,102174403,102171961,102186918,108634830,108634784,102173166,108634729,108638596,108635111,108634727,102169975,102185639
GO:0015937	coenzyme A biosynthetic process	biological_process	0.20568	5	3319	20	20542	102191568,102175413,102187624,102185020,102186574
GO:0033866	nucleoside bisphosphate biosynthetic process	biological_process	0.20568	5	3319	20	20542	102191568,102175413,102187624,102186574,102185020
GO:0034030	ribonucleoside bisphosphate biosynthetic process	biological_process	0.20568	5	3319	20	20542	102186574,102185020,102187624,102175413,102191568
GO:0034033	purine nucleoside bisphosphate biosynthetic process	biological_process	0.20568	5	3319	20	20542	102187624,102186574,102185020,102191568,102175413
GO:0007275	multicellular organismal development	biological_process	0.20573	58	3319	313	20542	102176768,102170406,102178739,102179435,102178827,108638635,102170314,102187846,102171064,102177414,102176310,106503116,102168281,102169259,102191633,102183492,102180494,102178664,102176088,102178648,102184363,102179783,102182770,102180070,106504042,102176992,102186559,102180665,102180793,108634196,102181250,102176086,102187830,102172052,108637637,102184435,102177438,102182120,106502442,102180095…
GO:0008073	ornithine decarboxylase inhibitor activity	molecular_function	0.20603	2	3319	5	20542	102169894,102189047
GO:0042979	ornithine decarboxylase regulator activity	molecular_function	0.20603	2	3319	5	20542	102189047,102169894
GO:0006720	isoprenoid metabolic process	biological_process	0.20607	11	3319	50	20542	100860890,102187468,102176898,102190548,102175812,102185879,102183520,102178496,102189748,102186540,102191546
GO:0008299	isoprenoid biosynthetic process	biological_process	0.20607	11	3319	50	20542	102187468,100860890,102190548,102175812,102176898,102186540,102191546,102183520,102185879,102178496,102189748
GO:0016407	acetyltransferase activity	molecular_function	0.20625	16	3319	77	20542	102175385,102183647,102170405,102182403,108636240,102171498,102175464,102175783,106502666,100860804,102169129,102187019,102174595,102186363,102187801,102170751
GO:0016255	attachment of GPI anchor to protein	biological_process	0.2078	2	3319	5	20542	102169711,102186718
GO:0004529	exodeoxyribonuclease activity	molecular_function	0.20795	26	3319	132	20542	102189972,102181729,102179576,102186228,102174071,102178899,102183707,102187602,102184374,102180144,102184177,102173638,108637378,102185814,102175986,102181625,108633212,102170314,102177157,102170469,102179435,102189229,102171343,102179429,102184208,102170962
GO:0016895	exodeoxyribonuclease activity, producing 5'-phosphomonoesters	molecular_function	0.20795	26	3319	132	20542	108637378,102173638,102175986,102185814,102180144,102184177,102187602,102183707,102178899,102184374,102181729,102189972,102174071,102179576,102186228,102184208,102170962,102179435,102189229,102171343,102179429,102177157,102170469,108633212,102181625,102170314
GO:0006950	response to stress	biological_process	0.20848	204	3319	1183	20542	102182832,102189047,102177960,102168457,108638635,108638122,108634973,102188338,102180365,102171111,102171353,102189134,102188492,102186501,106503384,102187160,102184652,102173801,102183291,102188478,102180342,102185871,100861224,102173649,102181176,102191219,102183647,102183631,102179363,108635144,102184808,108636624,102185094,102170859,102174525,102190807,102190755,106503728,102178686,102176770…
GO:0001539	cilium or flagellum-dependent cell motility	biological_process	0.21018	8	3319	35	20542	102179968,102181778,102170443,102181729,102187236,102190425,102190849,102176355
GO:0097588	archaeal or bacterial-type flagellum-dependent cell motility	biological_process	0.21018	8	3319	35	20542	102187236,102190425,102181729,102170443,102179968,102181778,102176355,102190849
GO:0031965	nuclear membrane	cellular_component	0.21043	4	3319	14	20542	102179960,102171109,102180663,102181245
GO:0015016	[heparan sulfate]-glucosamine N-sulfotransferase activity	molecular_function	0.21094	2	3319	5	20542	102187918,102174299
GO:0034483	heparan sulfate sulfotransferase activity	molecular_function	0.21094	2	3319	5	20542	102187918,102174299
GO:0003697	single-stranded DNA binding	molecular_function	0.21144	8	3319	36	20542	102187160,102184289,106503170,106501899,106503384,102178765,102173176,102190295
GO:0019073	viral DNA genome packaging	biological_process	0.21146	2	3319	5	20542	102174403,102172285
GO:1902590	multi-organism organelle organization	biological_process	0.21146	2	3319	5	20542	102172285,102174403
GO:0043605	cellular amide catabolic process	biological_process	0.21215	2	3319	5	20542	102181770,102187514
GO:0004852	uroporphyrinogen-III synthase activity	molecular_function	0.21254	2	3319	5	20542	102178564,102180212
GO:0072351	tricarboxylic acid biosynthetic process	biological_process	0.21256	2	3319	5	20542	102185075,102172184
GO:0030599	pectinesterase activity	molecular_function	0.21256	2	3319	5	20542	102170818,102170327
GO:0042545	cell wall modification	biological_process	0.21256	2	3319	5	20542	102170818,102170327
GO:0090575	RNA polymerase II transcription factor complex	cellular_component	0.21309	14	3319	71	20542	106502819,106502953,102191195,102183076,108635092,102187975,102186170,102174114,108633414,102178584,102182626,102182181,102185636,102177527
GO:0009636	response to toxic substance	biological_process	0.21484	8	3319	35	20542	102175280,102168867,102180548,108638103,102177406,100860890,106503137,102181674
GO:0030077	plasma membrane light-harvesting complex	cellular_component	0.21491	5	3319	19	20542	102188644,102190156,102178087,102185858,106502247
GO:0042716	plasma membrane-derived chromatophore	cellular_component	0.21491	5	3319	19	20542	106502247,102188644,102190156,102178087,102185858
GO:0015085	calcium ion transmembrane transporter activity	molecular_function	0.21515	13	3319	61	20542	102190146,102185102,102182201,102184818,102181106,102174022,106503205,102175557,102179693,102178033,102184371,102181927,102191052
GO:0030976	thiamine pyrophosphate binding	molecular_function	0.2154	5	3319	20	20542	102174114,102173825,102187245,102187468,102175812
GO:0070887	cellular response to chemical stimulus	biological_process	0.21565	18	3319	87	20542	108633383,102168932,102178513,102172701,102189484,102174500,100861393,100860906,102185480,102185438,102187889,102186333,102178377,102181653,102177064,102175236,102182570,100860876
GO:0008839	4-hydroxy-tetrahydrodipicolinate reductase	molecular_function	0.21605	3	3319	10	20542	102188914,100860872,102190753
GO:0009085	lysine biosynthetic process	biological_process	0.21605	3	3319	10	20542	102190753,102188914,100860872
GO:0009089	lysine biosynthetic process via diaminopimelate	biological_process	0.21605	3	3319	10	20542	102188914,100860872,102190753
GO:0046451	diaminopimelate metabolic process	biological_process	0.21605	3	3319	10	20542	102190753,102188914,100860872
GO:0030145	manganese ion binding	molecular_function	0.21662	6	3319	24	20542	102183421,102174191,102178033,102188891,102179274,102177529
GO:0031300	intrinsic component of organelle membrane	cellular_component	0.21776	20	3319	100	20542	102169711,102169825,106502836,102180953,102184707,102170966,102188915,102181229,102171404,102171109,102183223,102176854,102181245,102180663,102173757,102178264,102186718,102188902,102179960,102173166
GO:0031301	integral component of organelle membrane	cellular_component	0.21776	20	3319	100	20542	102169825,102169711,106502836,102170966,102184707,102180953,102171109,102171404,102181229,102188915,102176854,102183223,102186718,102178264,102180663,102173757,102181245,102179960,102188902,102173166
GO:0016796	exonuclease activity, active with either ribo- or deoxyribonucleic acids and producing 5'-phosphomonoesters	molecular_function	0.21847	29	3319	149	20542	102170962,102184208,102172552,102171343,102189229,102179429,102179435,102170469,102177157,102170314,102181625,108633212,102185814,102175986,102173638,108637378,102189852,102184177,102180144,102184374,102178899,102183707,102187602,102186228,102179576,102174071,102189972,102176192,102181729
GO:0006457	protein folding	biological_process	0.2202	27	3319	145	20542	106504028,102183703,102174525,100861116,102183076,102181955,102175780,102176241,102180567,102169172,102184944,102175805,102183414,102183706,102178766,102171553,102181996,100860953,102178664,102187553,108637378,102186228,102180179,102182932,102185585,108637472,100861043
GO:0032040	small-subunit processome	cellular_component	0.22165	17	3319	84	20542	102168408,106503205,100861095,102181927,102181825,102177041,102181461,102190771,108636199,102174366,102174904,102190088,102175279,102174114,102187351,102168960,102172283
GO:0005249	voltage-gated potassium channel activity	molecular_function	0.22212	18	3319	88	20542	102180849,102187828,102179783,102172577,102182066,102172292,102189489,102183519,102187770,102169526,102176650,102180591,102169739,102177072,102172555,102184242,102176463,102170962
GO:0016787	hydrolase activity	molecular_function	0.2226	605	3319	3530	20542	102171390,102187500,102185888,108634965,102182596,102174590,102175517,102175078,102190770,102179677,106503395,102177275,102183767,102171885,102170314,102190586,102189659,102169163,102178773,100861368,102187602,102185218,108633205,102183421,102170055,102186912,108635523,102173638,102189730,102190539,102174979,102182638,102168248,102181106,102185873,102180505,102178564,102188891,102178026,102188647…
GO:0004527	exonuclease activity	molecular_function	0.22308	34	3319	177	20542	102184374,102177100,102181729,102176192,102189972,102179576,102186228,102172805,102189852,102175986,102179928,102185814,102181625,102170314,102184208,102179435,102179429,102189063,102187602,102183707,102178899,102174071,108637378,102173638,102180144,102184177,102177157,102170469,102170443,108633212,102170962,102171343,102189229,102172552
GO:0009967	positive regulation of signal transduction	biological_process	0.22309	11	3319	52	20542	102185372,102178264,102178648,102178377,102179345,102173337,102172807,102178997,102168591,102174153,102189734
GO:0010647	positive regulation of cell communication	biological_process	0.22309	11	3319	52	20542	102173337,102179345,102172807,102189734,102178997,102174153,102168591,102185372,102178264,102178648,102178377
GO:0023056	positive regulation of signaling	biological_process	0.22309	11	3319	52	20542	102172807,102179345,102173337,102178997,102174153,102168591,102189734,102178264,102185372,102178377,102178648
GO:0022843	voltage-gated cation channel activity	molecular_function	0.22391	23	3319	115	20542	102172555,102184242,102169739,102177072,102170962,102176463,102176835,102169526,102176650,102187770,102180591,102180849,102187828,102179783,102189489,102183519,102177748,102174327,102182066,102172577,102172283,102172292,102182201
GO:0042278	purine nucleoside metabolic process	biological_process	0.22448	38	3319	208	20542	102185020,102175881,100861253,102187624,102180212,102171890,102169766,102183240,102191831,102184217,102176246,102184502,102191175,102185041,102187548,102176585,102188644,102180095,102188071,102186574,106504013,102179022,102187041,102184336,102179114,102175495,102169383,102191268,102183616,102184250,102177412,102189939,102191543,102176871,102175413,102189734,102181716,102191568
GO:0046128	purine ribonucleoside metabolic process	biological_process	0.22448	38	3319	208	20542	102175413,102189734,102191568,102181716,102176871,102191543,102189939,102183616,102184250,102177412,102191268,102179114,102175495,102169383,102187041,102184336,102179022,102188071,102186574,106504013,102176585,102188644,102180095,102184502,102191175,102187548,102185041,102184217,102176246,102191831,102183240,102180212,102169766,102171890,102185020,100861253,102175881,102187624
GO:1902494	catalytic complex	cellular_component	0.22449	89	3319	504	20542	102186075,102172283,102182405,102171062,106502953,102185540,102176326,102175517,102183651,102185229,102174191,102178254,102175876,102170478,102169652,102175385,102181927,102173145,102185171,102185967,102168231,102182878,102170055,102182669,102175881,102186718,102182581,102190164,102171867,102186170,102179953,102169526,108633414,102178584,102173448,102185041,102181106,102185636,108638002,102172481…
GO:0006313	transposition, DNA-mediated	biological_process	0.22467	8	3319	35	20542	100861224,102180869,102190425,102180329,102174107,106503559,102174481,102188464
GO:0032196	transposition	biological_process	0.22467	8	3319	35	20542	102174481,106503559,102174107,102188464,100861224,102180329,102190425,102180869
GO:0000726	non-recombinational repair	biological_process	0.22474	4	3319	15	20542	102183707,102191684,102183651,102191164
GO:0042600	chorion	cellular_component	0.22529	19	3319	95	20542	102170251,102174979,102168857,102177392,102181244,102186279,102179081,102170709,102170659,102186608,108633928,102170387,102183647,102176382,108635522,102170983,102189010,102176310,102174835
GO:0016886	ligase activity, forming phosphoric ester bonds	molecular_function	0.22604	6	3319	25	20542	102173499,102178791,102174153,102184280,102191704,102179363
GO:0051861	glycolipid binding	molecular_function	0.22686	3	3319	10	20542	102190693,102188823,102176650
GO:0005750	mitochondrial respiratory chain complex III	cellular_component	0.22711	3	3319	12	20542	102175495,102183616,102184502
GO:0006122	mitochondrial electron transport, ubiquinol to cytochrome c	biological_process	0.22711	3	3319	12	20542	102184502,102183616,102175495
GO:0045275	respiratory chain complex III	cellular_component	0.22711	3	3319	12	20542	102184502,102175495,102183616
GO:0006338	chromatin remodeling	biological_process	0.22727	7	3319	30	20542	102171253,106503385,102169975,102191001,102181460,108634190,102169172
GO:0017038	protein import	biological_process	0.22749	32	3319	166	20542	102186228,102179576,102173805,102184526,102187165,102184082,102182946,102172125,102190910,102178766,102182216,102190279,102182515,102187025,102175613,102183261,102176522,102175327,102169996,100861381,102182669,102174709,102175785,102183210,102185152,102182778,102184693,108637378,102182102,102179515,102176685,102178564
GO:0098542	defense response to other organism	biological_process	0.22763	27	3319	141	20542	108637378,102174943,102182596,102181990,102168520,102188376,100861170,102184652,102169953,102170686,102187525,102185967,102189599,102179576,102186228,102183647,102184208,102179051,102173818,102174525,102179435,102178827,100861275,102176748,102176029,102175756,102190862
GO:0003887	DNA-directed DNA polymerase activity	molecular_function	0.2279	22	3319	110	20542	102174319,102179928,102181469,102191042,102174255,102175088,102189063,102172283,102169988,108638264,102190491,102181461,102174714,108638633,106503205,102170443,106503476,102176748,102173327,102174904,102181239,102171407
GO:0008810	cellulase activity	molecular_function	0.22806	3	3319	11	20542	102188461,108635327,102186836
GO:0004559	alpha-mannosidase activity	molecular_function	0.22881	5	3319	19	20542	102189389,102173830,100861368,102187633,102182048
GO:0008610	lipid biosynthetic process	biological_process	0.22947	39	3319	208	20542	102191052,106503774,102172312,102169531,102185171,102170750,102184491,102170551,102186540,102183520,102170601,100860890,102190548,100861224,102186631,102178588,102191546,102169557,102185879,102178496,108633188,102171899,102182479,102176898,102173731,102187148,102173170,102174998,102169711,102186389,102169493,102172315,102190607,102189748,102187468,102186718,102175812,102173874,102182669
GO:0022402	cell cycle process	biological_process	0.22953	66	3319	361	20542	102172283,102187562,102179576,102178552,102175517,106502676,108637954,102187165,102181275,102171522,102187967,100861062,102177831,102173818,102179435,102190253,102175581,100861043,102183444,102170352,102182669,108637378,102191459,102188456,108633212,102175780,102181955,102188483,102180237,102186684,102185409,102168408,102184819,102185705,102174576,108638624,102188376,102190910,102186081,102174904…
GO:0048584	positive regulation of response to stimulus	biological_process	0.23061	15	3319	75	20542	102172807,102170457,102173337,102179345,102189734,102178997,102168591,102174153,102176781,102178264,102185372,102189878,102178377,102180536,102178648
GO:0006470	protein dephosphorylation	biological_process	0.23175	24	3319	121	20542	102173248,102181007,106502000,102186279,102180955,102185745,102168613,102178150,102186900,102180274,102187423,102187214,102191586,102174567,102179143,102173698,102171273,102182832,102177271,102182549,102180719,102176004,102191111,102187181
GO:0030182	neuron differentiation	biological_process	0.23271	11	3319	52	20542	108634196,102168882,102180070,102182120,102178648,106502666,102187846,106504042,102191182,102176088,102178739
GO:0048699	generation of neurons	biological_process	0.23271	11	3319	52	20542	108634196,102168882,102178648,102180070,102182120,106504042,102187846,106502666,102176088,102191182,102178739
GO:0009892	negative regulation of metabolic process	biological_process	0.23347	25	3319	130	20542	102170846,102176770,102185459,102191269,102181653,102189156,106502252,102173992,108637268,102172283,100861043,100860836,102191127,102188895,102183703,102185409,102179654,102179435,102172161,108636283,102183647,102184808,102179625,102188456,102178434
GO:0016301	kinase activity	molecular_function	0.23383	205	3319	1162	20542	102185604,102168862,102175318,102171931,102168231,106502252,102190431,102190753,108638125,102181454,102191283,102188165,102184810,108636771,102191158,102177952,102173448,102171933,102187328,102186574,102179195,100861386,102182002,102184092,102175328,102181217,102189319,102170986,102176480,102168983,102173968,102185771,102185045,102179804,102173740,108638103,102189168,102191045,100860904,102186140…
GO:0016055	Wnt signaling pathway	biological_process	0.23429	13	3319	61	20542	102176310,102180014,102179590,102172438,102187846,102180281,102182120,102179345,102176768,102191633,102183492,102169259,102189734
GO:0009620	response to fungus	biological_process	0.23446	3	3319	10	20542	102187525,102170686,102185967
GO:0050832	defense response to fungus	biological_process	0.23446	3	3319	10	20542	102185967,102187525,102170686
GO:0009150	purine ribonucleotide metabolic process	biological_process	0.23536	42	3319	231	20542	102176246,102184217,102185614,102191831,102183240,102169766,102171890,102180212,102187624,102175881,100861253,102185020,102169557,102179022,106504013,102186574,102188071,102180095,102188644,102187548,102185041,102191175,102184502,100861577,102185858,102184250,102177412,102183616,102191268,102175495,102169383,102179114,102184336,102187041,102191568,102181716,102181156,102175413,102176871,102191543…
GO:0004402	histone acetyltransferase activity	molecular_function	0.23545	5	3319	20	20542	102182403,102175385,102186363,102175464,102170751
GO:0071949	FAD binding	molecular_function	0.23546	8	3319	35	20542	102185879,102191546,102183107,106503078,108637844,102176898,102174063,102178522
GO:0051641	cellular localization	biological_process	0.23556	163	3319	921	20542	102190088,102172093,102187025,102178227,102184216,108638619,102186228,102184363,102173369,102176056,102179960,102172125,102178766,102182946,106501899,102171010,102175986,102186698,102186154,102177061,102187406,102177118,102170070,108638633,102179669,102176685,102170154,102182700,102183210,102174679,102182778,102168565,108635007,102190930,102183651,102190406,102178851,102170876,102186360,102175613…
GO:0001934	positive regulation of protein phosphorylation	biological_process	0.23565	4	3319	15	20542	102182743,102173115,102178377,102185372
GO:0042327	positive regulation of phosphorylation	biological_process	0.23565	4	3319	15	20542	102185372,102173115,102178377,102182743
GO:0009878	nodule morphogenesis	biological_process	0.23619	2	3319	6	20542	102173539,102177414
GO:0009886	post-embryonic morphogenesis	biological_process	0.23619	2	3319	6	20542	102177414,102173539
GO:0044111	development involved in symbiotic interaction	biological_process	0.23619	2	3319	6	20542	102177414,102173539
GO:0009119	ribonucleoside metabolic process	biological_process	0.2363	40	3319	220	20542	102176871,102175413,102189734,102181716,102191568,102189939,102190121,102191543,102191268,102183616,102184250,102177412,102187041,102184336,102179114,102175495,102169383,102188071,102186574,102185709,106504013,102179022,102184502,102191175,102187548,102185041,102176585,102188644,102180095,102191831,102183240,102184217,102176246,102185020,102175881,100861253,102187624,102180212,102169766,102171890
GO:0045892	negative regulation of transcription, DNA-templated	biological_process	0.2369	7	3319	31	20542	102179625,102178434,102185459,100861043,102179654,102188895,102189156
GO:0051253	negative regulation of RNA metabolic process	biological_process	0.2369	7	3319	31	20542	102188895,102179654,102189156,102179625,102178434,102185459,100861043
GO:1902679	negative regulation of RNA biosynthetic process	biological_process	0.2369	7	3319	31	20542	102179625,100861043,102185459,102178434,102189156,102188895,102179654
GO:1903507	negative regulation of nucleic acid-templated transcription	biological_process	0.2369	7	3319	31	20542	102179625,102185459,100861043,102178434,102189156,102188895,102179654
GO:0045893	positive regulation of transcription, DNA-templated	biological_process	0.23729	16	3319	81	20542	106502301,102169414,102180177,102168670,102170196,102187828,102177240,102188505,102181461,102186866,108634439,100861125,102175468,106503205,102190041,102176004
GO:0045935	positive regulation of nucleobase-containing compound metabolic process	biological_process	0.23729	16	3319	81	20542	102168670,102180177,102188505,102170196,102177240,102187828,106502301,102169414,102176004,102190041,102186866,108634439,102181461,102175468,106503205,100861125
GO:0051254	positive regulation of RNA metabolic process	biological_process	0.23729	16	3319	81	20542	102190041,102176004,100861125,106503205,102175468,102181461,108634439,102186866,102177240,102187828,102170196,102188505,102180177,102168670,102169414,106502301
GO:1902680	positive regulation of RNA biosynthetic process	biological_process	0.23729	16	3319	81	20542	102190041,102176004,102186866,108634439,102181461,102175468,106503205,100861125,102168670,102180177,102188505,102170196,102177240,102187828,106502301,102169414
GO:1903508	positive regulation of nucleic acid-templated transcription	biological_process	0.23729	16	3319	81	20542	102176004,102190041,106503205,102175468,100861125,108634439,102186866,102181461,102188505,102170196,102177240,102187828,102168670,102180177,102169414,106502301
GO:0002143	tRNA wobble position uridine thiolation	biological_process	0.23787	1	3319	2	20542	102190410
GO:0030312	external encapsulating structure	cellular_component	0.2379	25	3319	129	20542	102170983,102170327,106502157,102176310,102189010,102174835,102170387,108633928,108635522,108635028,102183647,102176382,102170709,102170659,102179081,102186608,102189600,102191083,102170251,102174979,102186279,102177392,102170818,102181244,102168857
GO:0005637	nuclear inner membrane	cellular_component	0.238	3	3319	10	20542	102181245,102180663,102171109
GO:0005639	integral component of nuclear inner membrane	cellular_component	0.238	3	3319	10	20542	102171109,102181245,102180663
GO:0031229	intrinsic component of nuclear inner membrane	cellular_component	0.238	3	3319	10	20542	102180663,102181245,102171109
GO:0044453	nuclear membrane part	cellular_component	0.238	3	3319	10	20542	102171109,102180663,102181245
GO:0008138	protein tyrosine/serine/threonine phosphatase activity	molecular_function	0.23922	19	3319	94	20542	102180719,102182549,102191111,102176004,102191586,102177271,102171273,102173698,102179143,102174567,102168613,102185745,102187423,102178150,102180274,106502000,102181007,102173248,102186279
GO:0016410	N-acyltransferase activity	molecular_function	0.24168	16	3319	79	20542	106502666,100860804,102175783,102175464,102171498,102170405,108636240,102182403,102183647,102175385,102186363,102170751,102187801,102187019,102174595,102169129
GO:0010604	positive regulation of macromolecule metabolic process	biological_process	0.24351	23	3319	120	20542	108633372,102190041,102176004,102187181,102185372,102175468,102173115,106503205,100861125,102186866,108634439,102181461,102188505,102178377,102180343,102182743,102187828,102177240,102170196,102168670,102180177,106502301,102169414
GO:0030414	peptidase inhibitor activity	molecular_function	0.24388	29	3319	153	20542	102176516,102178021,102175041,102187245,102176770,102188515,102172587,106503435,102179590,102174044,102171106,106502252,100860826,102173204,102168282,100860924,102188858,102173324,100861275,102172450,102175341,102173017,102169231,102173383,102180244,102186051,102189484,102183702,102173761
GO:0061134	peptidase regulator activity	molecular_function	0.24388	29	3319	153	20542	102187245,106503435,102188515,102172587,102176770,102176516,102175041,102178021,102173324,102188858,100860924,102171106,106502252,102179590,102174044,100860826,102173204,102168282,102172450,102175341,102173017,100861275,102183702,102189484,102173761,102169231,102186051,102173383,102180244
GO:0098742	cell-cell adhesion via plasma-membrane adhesion molecules	biological_process	0.24389	20	3319	101	20542	102168231,102185829,102182222,102182980,102182087,102185250,102169458,102169028,102188217,102191519,102189032,102190128,102187844,102186733,102185761,102187220,102188767,102181386,102191546,102174054
GO:0071203	WASH complex	cellular_component	0.24401	4	3319	15	20542	102174260,102171694,102175370,102181106
GO:0004000	adenosine deaminase activity	molecular_function	0.24513	3	3319	10	20542	102174979,102176155,102190269
GO:0007131	reciprocal meiotic recombination	biological_process	0.2462	4	3319	15	20542	102173499,102187562,102179922,106502676
GO:0035825	reciprocal DNA recombination	biological_process	0.2462	4	3319	15	20542	102187562,102173499,106502676,102179922
GO:0005744	mitochondrial inner membrane presequence translocase complex	cellular_component	0.24626	2	3319	6	20542	102190279,102187025
GO:0019079	viral genome replication	biological_process	0.24629	15	3319	73	20542	102174070,102184808,102168457,102189418,108638106,100860836,102170042,102173404,102173992,102191682,102180879,102187910,102188478,102172773,102190237
GO:0006874	cellular calcium ion homeostasis	biological_process	0.24797	9	3319	41	20542	102179693,102191052,102181927,102174022,102175557,106503205,102181106,102190146,102185102
GO:0055074	calcium ion homeostasis	biological_process	0.24797	9	3319	41	20542	102179693,102181927,102191052,102174022,106503205,102175557,102181106,102190146,102185102
GO:0072503	cellular divalent inorganic cation homeostasis	biological_process	0.24797	9	3319	41	20542	102181106,102185102,102190146,102181927,102191052,102179693,106503205,102175557,102174022
GO:0072507	divalent inorganic cation homeostasis	biological_process	0.24797	9	3319	41	20542	102185102,102190146,102181106,102175557,106503205,102174022,102191052,102181927,102179693
GO:0008716	D-alanine-D-alanine ligase activity	molecular_function	0.24848	3	3319	10	20542	102179779,102179922,100861224
GO:0016108	tetraterpenoid metabolic process	biological_process	0.24879	6	3319	25	20542	102191546,102190548,102176898,102189748,102183520,102185879
GO:0016109	tetraterpenoid biosynthetic process	biological_process	0.24879	6	3319	25	20542	102185879,102183520,102189748,102190548,102191546,102176898
GO:0016116	carotenoid metabolic process	biological_process	0.24879	6	3319	25	20542	102189748,102183520,102185879,102176898,102190548,102191546
GO:0016117	carotenoid biosynthetic process	biological_process	0.24879	6	3319	25	20542	102176898,102191546,102190548,102189748,102183520,102185879
GO:0006352	DNA-templated transcription, initiation	biological_process	0.24929	32	3319	181	20542	106502953,102179960,102173369,102185705,102179968,102177735,102174114,102183991,102191195,106503476,102174877,108635927,102182181,102182626,102182334,102187975,102186170,100861048,102177527,102174671,102181461,102191340,108635092,102183076,106503205,106502819,102185636,102175901,102181106,102190041,102178584,108633414
GO:0070206	protein trimerization	biological_process	0.24936	7	3319	31	20542	108637418,102188483,102168338,102183210,102175780,102182596,102180819
GO:0008608	attachment of spindle microtubules to kinetochore	biological_process	0.25312	9	3319	42	20542	102175517,102185820,108636279,102191459,102185409,102177118,102175062,106503988,108633212
GO:0030054	cell junction	cellular_component	0.2532	9	3319	42	20542	102185318,102172318,102190753,102182036,100860872,102179669,102179429,102177440,102184810
GO:0005516	calmodulin binding	molecular_function	0.25379	9	3319	43	20542	102184463,102187889,102170962,108634439,102185715,106502666,106504042,102171472,102186464
GO:0044264	cellular polysaccharide metabolic process	biological_process	0.25393	7	3319	31	20542	102186836,102169557,102182479,102169531,102186734,102189600,102191251
GO:0022008	neurogenesis	biological_process	0.25405	11	3319	53	20542	102176088,102191182,102178739,108634196,102168882,102178648,102182120,102180070,106504042,102187846,106502666
GO:0015716	organic phosphonate transport	biological_process	0.25483	2	3319	6	20542	102181090,102168457
GO:0019634	organic phosphonate metabolic process	biological_process	0.25483	2	3319	6	20542	102181090,102168457
GO:0019693	ribose phosphate metabolic process	biological_process	0.25567	43	3319	239	20542	102188644,102180095,102184502,100861577,102187548,102185041,102191175,102179022,102169557,102186574,102188071,106504013,102171890,102169766,102180212,102185020,102187624,102175881,100861253,102184217,102185614,102176246,102191831,102183240,102177134,102191543,102169764,102189939,102175413,102191568,102181156,102181716,102176871,102169383,102175495,102179114,102184336,102187041,102184250,102177412…
GO:0001522	pseudouridine synthesis	biological_process	0.25659	6	3319	27	20542	102190324,102185699,102175631,102176680,102175426,102173856
GO:0030162	regulation of proteolysis	biological_process	0.25716	13	3319	64	20542	102186684,102176770,102184808,100860836,102183703,102170846,102179435,102173992,102188456,102172283,102180343,106502252,108633372
GO:0016670	oxidoreductase activity, acting on a sulfur group of donors, oxygen as acceptor	molecular_function	0.25721	6	3319	27	20542	102168741,102182155,102174392,102179506,102189594,102191468
GO:0051649	establishment of localization in cell	biological_process	0.25824	150	3319	850	20542	102182946,102179960,102178766,102172125,102175986,102186698,102186154,102171010,106501899,102186228,102184363,102176056,102173369,102184216,102178227,108638619,102187025,102190088,102172093,102190930,102182700,102183210,108635007,102168565,102182778,108638633,102177118,102170070,102170154,102176685,102177061,102187406,102171460,102189153,102182970,102190455,102184661,102188706,102179576,102176854…
GO:0004348	glucosylceramidase activity	molecular_function	0.25959	2	3319	6	20542	102179944,102177816
GO:0001071	nucleic acid binding transcription factor activity	molecular_function	0.25989	147	3319	841	20542	102172359,102175536,102187519,102185075,102174525,102191219,102187735,102180343,102181653,102189156,102176138,102191072,102170846,102178686,102179779,102172668,102182102,102185404,102174743,102191581,102178288,106503988,106502413,102169276,102171811,102172868,102176522,102185716,102182832,102186866,102184980,102170445,102185705,102169293,102184462,102170987,102182526,102189767,102183904,106504031…
GO:0003700	transcription factor activity, sequence-specific DNA binding	molecular_function	0.25989	147	3319	841	20542	102178513,102190156,102171147,102190964,102171064,102186745,102174904,102182535,108634912,102188376,102179960,102186154,102180150,102179126,102188755,102185024,102180793,102182246,102189239,102172951,106503205,102171957,102187155,102178051,102175410,102181755,108637391,102176246,102183210,102180177,102174671,102174211,106503089,102187707,102181468,102170824,102171999,102175010,102177831,102186360…
GO:0006935	chemotaxis	biological_process	0.25992	14	3319	70	20542	102191182,102176088,102186333,102190849,102168867,102178739,102168882,102179968,102182120,102190425,102180070,102178648,102187846,102181729
GO:0042330	taxis	biological_process	0.25992	14	3319	70	20542	102168867,102191182,102176088,102186333,102190849,102178739,102168882,102179968,102187846,102181729,102190425,102180070,102182120,102178648
GO:0015370	solute:sodium symporter activity	molecular_function	0.25992	8	3319	35	20542	102187181,102174059,102187167,102170561,102181258,102173466,102185209,102190843
GO:0003910	DNA ligase (ATP) activity	molecular_function	0.26024	3	3319	11	20542	102179363,102174153,102173499
GO:0005869	dynactin complex	cellular_component	0.26031	2	3319	6	20542	102175653,102188039
GO:0030955	potassium ion binding	molecular_function	0.26067	11	3319	52	20542	102180849,102187828,102179783,102169526,102187548,102172577,102183519,102180591,102177072,102184242,102172555
GO:0031420	alkali metal ion binding	molecular_function	0.26067	11	3319	52	20542	102183519,102180591,102187548,102172577,102187828,102180849,102179783,102169526,102184242,102172555,102177072
GO:0005667	transcription factor complex	cellular_component	0.26079	17	3319	91	20542	102177527,102174114,102187975,102186170,106502953,102185636,102182181,108633414,102178584,102182626,108636584,102176620,102183076,108635092,102191195,106502819,102190156
GO:0019062	virion attachment to host cell	biological_process	0.26105	2	3319	6	20542	102178766,102178373
GO:0044650	adhesion of symbiont to host cell	biological_process	0.26105	2	3319	6	20542	102178373,102178766
GO:0009125	nucleoside monophosphate catabolic process	biological_process	0.26113	1	3319	2	20542	102178025
GO:0009159	deoxyribonucleoside monophosphate catabolic process	biological_process	0.26113	1	3319	2	20542	102178025
GO:0050144	nucleoside deoxyribosyltransferase activity	molecular_function	0.26113	1	3319	2	20542	102178025
GO:0070694	deoxyribonucleoside 5'-monophosphate N-glycosidase activity	molecular_function	0.26113	1	3319	2	20542	102178025
GO:0009507	chloroplast	cellular_component	0.26126	3	3319	11	20542	102179726,102189748,102190082
GO:0009536	plastid	cellular_component	0.26126	3	3319	11	20542	102179726,102189748,102190082
GO:0005852	eukaryotic translation initiation factor 3 complex	cellular_component	0.26326	4	3319	16	20542	102181760,102175557,102189862,102174280
GO:0033130	acetylcholine receptor binding	molecular_function	0.26327	2	3319	6	20542	102178600,102190425
GO:0043495	protein anchor	molecular_function	0.26327	2	3319	6	20542	102178600,102190425
GO:0009890	negative regulation of biosynthetic process	biological_process	0.26336	11	3319	54	20542	102191269,102185459,108636283,102172161,102185409,102188895,102179654,100861043,102178434,102179625,102189156
GO:0043130	ubiquitin binding	molecular_function	0.2638	6	3319	26	20542	102190537,102187275,108636365,102171819,102169293,106502972
GO:0002532	production of molecular mediator involved in inflammatory response	biological_process	0.26412	2	3319	6	20542	102188354,102176382
GO:0004896	cytokine receptor activity	molecular_function	0.26412	2	3319	6	20542	102176382,102188354
GO:0000280	nuclear division	biological_process	0.26419	27	3319	142	20542	102188483,102174904,102179922,102188456,102168408,102183703,102179435,102169706,102190253,102178922,100861062,102184041,102186684,102173499,102187562,102182669,102172283,100861043,102182778,102185705,108638624,102190910,108634358,102188376,102170846,102176476,106502676
GO:0015923	mannosidase activity	molecular_function	0.26435	5	3319	20	20542	102173830,102189389,100861368,102182048,102187633
GO:0009163	nucleoside biosynthetic process	biological_process	0.26484	25	3319	135	20542	102187041,102187624,102184336,102185020,102179114,102180212,102169766,102171890,102169383,102176246,102184250,102191175,102189939,102191543,102190121,102176585,102188644,102185709,102188071,102186574,102181716,102191568,102189734,102175413,102179022
GO:0042455	ribonucleoside biosynthetic process	biological_process	0.26484	25	3319	135	20542	102189939,102191175,102176585,102188644,102191543,102190121,102186574,102188071,102185709,102179022,102175413,102189734,102191568,102181716,102185020,102184336,102187624,102187041,102171890,102169766,102169383,102180212,102179114,102184250,102176246
GO:0031490	chromatin DNA binding	molecular_function	0.26508	4	3319	19	20542	102190092,102171088,102169289,106502671
GO:0031492	nucleosomal DNA binding	molecular_function	0.26508	4	3319	19	20542	102190092,102171088,106502671,102169289
GO:0008063	Toll signaling pathway	biological_process	0.26516	2	3319	6	20542	102169266,102178518
GO:0004427	inorganic diphosphatase activity	molecular_function	0.26573	2	3319	6	20542	102172978,102184371
GO:0007067	mitotic nuclear division	biological_process	0.26587	21	3319	109	20542	102182669,102185705,102172283,100861043,108634358,102190910,102170846,102188376,108638624,102176476,102188483,102188456,102174904,102190253,102178922,102169706,102179435,102183703,102168408,102186684,100861062
GO:0009259	ribonucleotide metabolic process	biological_process	0.26589	42	3319	234	20542	102180095,102188644,102191175,102187548,102185041,100861577,102184502,102169557,102179022,106504013,102188071,102186574,102180212,102171890,102169766,100861253,102175881,102187624,102185020,102176246,102185614,102184217,102191831,102183240,102191543,102169764,102189939,102191568,102181156,102181716,102175413,102176871,102179114,102169383,102175495,102187041,102184336,102185858,102183616,102184250…
GO:0018193	peptidyl-amino acid modification	biological_process	0.26591	16	3319	84	20542	102189411,102170751,102186363,102183414,102171553,102190890,102176241,102169172,102180982,102182403,106504028,102183113,102185075,102175385,102172184,102190009
GO:0005578	proteinaceous extracellular matrix	cellular_component	0.26613	26	3319	135	20542	102185117,102182721,102176295,102177438,102170406,102182273,102179965,102190639,102179846,102168404,100861413,102182334,102178087,100860800,102179505,102178363,102179389,102185077,102189390,100860828,102171002,100860787,102181250,102172162,102187830,108638264
GO:0006553	lysine metabolic process	biological_process	0.26657	3	3319	11	20542	102190753,100860872,102188914
GO:0003840	gamma-glutamyltransferase activity	molecular_function	0.26778	2	3319	6	20542	102175220,102189518
GO:0050790	regulation of catalytic activity	biological_process	0.26787	28	3319	148	20542	102187500,102180343,106502252,102184374,108637268,102173992,102172283,102184177,102170846,102176770,102172668,100860943,108633372,102185154,102185372,102188456,102184306,106503491,102191127,102172201,100860836,102183703,102179435,102170962,102184808,102184208,102183647,102173295
GO:0043189	H4/H2A histone acetyltransferase complex	cellular_component	0.26846	1	3319	2	20542	102182405
GO:1902562	H4 histone acetyltransferase complex	cellular_component	0.26846	1	3319	2	20542	102182405
GO:0043281	regulation of cysteine-type endopeptidase activity involved in apoptotic process	biological_process	0.26859	5	3319	21	20542	100860836,102180343,108633372,102173992,102184808
GO:2000116	regulation of cysteine-type endopeptidase activity	biological_process	0.26859	5	3319	21	20542	108633372,102180343,100860836,102184808,102173992
GO:0016884	carbon-nitrogen ligase activity, with glutamine as amido-N-donor	molecular_function	0.26862	3	3319	11	20542	102178891,102181996,102171179
GO:0000276	mitochondrial proton-transporting ATP synthase complex, coupling factor F(o)	cellular_component	0.26916	8	3319	39	20542	102179114,102169383,102188644,102189939,102181716,102176246,102179022,102188071
GO:0006839	mitochondrial transport	biological_process	0.26938	7	3319	33	20542	102169996,102174283,102189360,102190279,102174709,102182216,102187025
GO:0048285	organelle fission	biological_process	0.27023	28	3319	148	20542	106502676,102176476,102190910,108634358,102170846,102188376,108638624,102185705,100861043,102182778,102172283,102173499,102182669,102187562,102184041,100861062,102186684,102179435,102183703,102170966,102168408,102178922,102190253,102169706,102174904,102179922,102188456,102188483
GO:0034212	peptide N-acetyltransferase activity	molecular_function	0.27104	5	3319	21	20542	102186363,102175385,102170751,102175464,102182403
GO:0061733	peptide-lysine-N-acetyltransferase activity	molecular_function	0.27104	5	3319	21	20542	102175464,102170751,102175385,102186363,102182403
GO:0009607	response to biotic stimulus	biological_process	0.27133	36	3319	197	20542	102179051,102183647,108633292,102174525,102169931,102190862,102184671,102176029,102191098,108637378,102169953,100861170,102168885,102185967,102173818,102184208,100861275,102179435,102190368,102178827,102176748,102176436,102175756,102182596,102174943,102184652,102188376,102168520,102181990,102170686,102187525,102189599,102179576,102186228,102180922,102174059
GO:0010648	negative regulation of cell communication	biological_process	0.27155	5	3319	21	20542	102172438,102179590,102191633,102183492,102186333
GO:0023057	negative regulation of signaling	biological_process	0.27155	5	3319	21	20542	102179590,102172438,102191633,102183492,102186333
GO:0015886	heme transport	biological_process	0.27176	5	3319	21	20542	106503588,102187028,102168274,102182087,102177043
GO:0051181	cofactor transport	biological_process	0.27176	5	3319	21	20542	102182087,102177043,106503588,102187028,102168274
GO:1901678	iron coordination entity transport	biological_process	0.27176	5	3319	21	20542	102177043,102182087,106503588,102168274,102187028
GO:0016715	oxidoreductase activity, acting on paired donors, with incorporation or reduction of molecular oxygen, reduced ascorbate as one donor, and incorporation of one atom of oxygen	molecular_function	0.27184	2	3319	6	20542	102179682,102191334
GO:0009617	response to bacterium	biological_process	0.27207	15	3319	76	20542	102184652,100861275,100861170,102168520,102181990,102182596,102179051,102174943,102184208,102183647,102190862,102189599,102176029,102176748,102187525
GO:0042742	defense response to bacterium	biological_process	0.27207	15	3319	76	20542	102176029,102189599,102190862,102187525,102176748,102168520,102181990,100861170,100861275,102184652,102183647,102184208,102174943,102179051,102182596
GO:0000989	transcription factor activity, transcription factor binding	molecular_function	0.27371	36	3319	195	20542	102175464,108636054,102171025,102174877,102183261,102182712,108633313,102191127,102185171,106503774,102175385,102169464,102186363,102181734,102174272,102183896,102169393,102181141,102188485,102175019,102186037,102169931,102182403,102191551,106502783,102184128,100861328,102170055,102177406,102174150,102180274,102187860,100861043,102191645,102187975,102170255
GO:0003712	transcription cofactor activity	molecular_function	0.27371	36	3319	195	20542	102191127,106503774,102185171,102169464,102175385,102171025,102175464,108636054,108633313,102182712,102183261,102174877,102181734,102174272,102183896,102186363,102191551,102182403,106502783,102184128,100861328,102181141,102169393,102175019,102188485,102186037,102169931,102191645,102187975,102170255,102170055,102177406,102174150,102187860,102180274,100861043
GO:0042720	mitochondrial inner membrane peptidase complex	cellular_component	0.27396	1	3319	2	20542	102174885
GO:0051252	regulation of RNA metabolic process	biological_process	0.27426	363	3319	2121	20542	102169303,102179779,106503170,102185459,102182102,102172668,102191072,102170846,102180274,102180343,102181653,102187735,106503894,102189156,102172294,100861391,108637637,102180913,102179632,102184128,102180103,102178709,102174525,102172927,102185075,102187405,102191468,100861118,102178693,106502495,102183904,102185438,106504031,102183896,102180032,102182436,102175432,102186363,102184462,102185705…
GO:0015936	coenzyme A metabolic process	biological_process	0.27545	5	3319	22	20542	102185020,102186574,102187624,102175413,102191568
GO:0033865	nucleoside bisphosphate metabolic process	biological_process	0.27545	5	3319	22	20542	102186574,102185020,102187624,102175413,102191568
GO:0033875	ribonucleoside bisphosphate metabolic process	biological_process	0.27545	5	3319	22	20542	102191568,102175413,102187624,102186574,102185020
GO:0034032	purine nucleoside bisphosphate metabolic process	biological_process	0.27545	5	3319	22	20542	102175413,102191568,102186574,102185020,102187624
GO:0072521	purine-containing compound metabolic process	biological_process	0.27576	44	3319	247	20542	102184250,102177412,102183616,102185858,102191268,102175495,102169383,102179114,102184336,102187041,102175413,102189734,102181156,102191568,102181716,102176871,102191543,102169764,102189939,102184217,102185614,102176246,102191831,102183240,102171890,102169766,102180212,102185020,102187624,102175881,100861253,102179022,102169557,102186574,102188071,106504013,102188644,102176585,102180095,102184502…
GO:0007399	nervous system development	biological_process	0.2761	11	3319	54	20542	108634196,102168882,102182120,102180070,102178648,106502666,102187846,106504042,102191182,102176088,102178739
GO:0016684	oxidoreductase activity, acting on peroxide as acceptor	molecular_function	0.27614	9	3319	43	20542	102189599,102175607,102191158,102173649,102172458,102184023,102175632,102176892,102173823
GO:0042451	purine nucleoside biosynthetic process	biological_process	0.27622	23	3319	125	20542	102185020,102187041,102184336,102187624,102179114,102180212,102169766,102171890,102169383,102184250,102176246,102189939,102191175,102191543,102188644,102176585,102188071,102186574,102189734,102175413,102179022,102181716,102191568
GO:0046129	purine ribonucleoside biosynthetic process	biological_process	0.27622	23	3319	125	20542	102189939,102191175,102191543,102188644,102176585,102188071,102186574,102189734,102175413,102179022,102191568,102181716,102185020,102187041,102184336,102187624,102179114,102180212,102171890,102169383,102169766,102184250,102176246
GO:0009432	SOS response	biological_process	0.2765	3	3319	11	20542	106503384,102187160,102178765
GO:0006721	terpenoid metabolic process	biological_process	0.27744	8	3319	37	20542	102187468,102190548,102175812,102176898,102183520,102185879,102189748,102191546
GO:0016114	terpenoid biosynthetic process	biological_process	0.27744	8	3319	37	20542	102187468,102175812,102190548,102176898,102191546,102185879,102183520,102189748
GO:0030244	cellulose biosynthetic process	biological_process	0.27801	1	3319	2	20542	102186734
GO:0004751	ribose-5-phosphate isomerase activity	molecular_function	0.27805	1	3319	2	20542	102177134
GO:0009052	pentose-phosphate shunt, non-oxidative branch	biological_process	0.27805	1	3319	2	20542	102177134
GO:0098813	nuclear chromosome segregation	biological_process	0.27826	19	3319	98	20542	102179435,102185409,102183703,102177118,102168408,102186684,108633212,102188456,106503988,102174904,102175062,102170846,102191459,108636279,102185820,102175517,102173499,102182778,102172283
GO:0006974	cellular response to DNA damage stimulus	biological_process	0.27827	102	3319	578	20542	102174263,102172306,102178765,102183193,102184177,102174153,108638125,102185951,102187910,102191684,102182624,102168231,102180431,102185879,102173327,100861393,102174076,102168251,108633412,108633372,102178867,102169681,102191269,102182443,102176735,102178791,102178673,102181275,102180526,102189849,102172853,102177614,102169996,102177963,102181641,108635065,102183261,102168510,102189882,102183651…
GO:0007049	cell cycle	biological_process	0.27828	96	3319	552	20542	102185705,102174576,108634604,108638624,102190910,102188376,102178766,102186081,102188492,102171353,102176522,102174904,102186745,102175062,106503988,102190767,102183703,106503471,102169706,102187183,102180554,102182832,102173499,102190237,102182652,102182778,108634358,102170846,102176246,102191072,102173945,102185820,102171337,102176476,108636279,102172359,102187405,102179922,102171957,102177118…
GO:0010562	positive regulation of phosphorus metabolic process	biological_process	0.27846	5	3319	21	20542	102187181,102185372,102178377,102173115,102182743
GO:0031401	positive regulation of protein modification process	biological_process	0.27846	5	3319	21	20542	102187181,102185372,102182743,102178377,102173115
GO:0045937	positive regulation of phosphate metabolic process	biological_process	0.27846	5	3319	21	20542	102173115,102178377,102182743,102185372,102187181
GO:0008194	UDP-glycosyltransferase activity	molecular_function	0.27856	14	3319	71	20542	102186734,102177916,102182479,104795860,102188252,102174998,102170792,102181823,106503512,102169531,102172315,102169557,102174015,102189081
GO:0015079	potassium ion transmembrane transporter activity	molecular_function	0.27956	25	3319	130	20542	102169526,102176650,102187770,102170710,102180591,102172555,102184242,102186276,108637429,102177072,102182367,102169739,102170962,102176463,102187500,102179783,102187828,102180849,102188508,102183519,102189489,102182066,102172577,102172292,102187889
GO:0030255	protein secretion by the type IV secretion system	biological_process	0.27967	1	3319	2	20542	102174567
GO:0044097	secretion by the type IV secretion system	biological_process	0.27967	1	3319	2	20542	102174567
GO:0030507	spectrin binding	molecular_function	0.27981	2	3319	6	20542	106502666,106504042
GO:0008964	phosphoenolpyruvate carboxylase activity	molecular_function	0.27992	1	3319	2	20542	102176053
GO:0016151	nickel cation binding	molecular_function	0.27993	31	3319	168	20542	102172951,102190661,108638122,102191219,102168251,106502305,102173949,102168421,108635215,102186745,102186148,102187514,102168510,102180365,102190807,102168289,108638125,102190581,108633226,106502916,102178686,102173939,102172294,102180799,102180342,102172461,102168231,102191578,102180526,102179755,102168878
GO:0001653	peptide receptor activity	molecular_function	0.28241	2	3319	6	20542	108633191,102186886
GO:0008528	G-protein coupled peptide receptor activity	molecular_function	0.28241	2	3319	6	20542	102186886,108633191
GO:0019911	structural constituent of myelin sheath	molecular_function	0.2826	1	3319	2	20542	106503529
GO:0007157	heterophilic cell-cell adhesion via plasma membrane cell adhesion molecules	biological_process	0.28279	3	3319	11	20542	102187220,102168231,102191546
GO:0010324	membrane invagination	biological_process	0.28289	1	3319	2	20542	102184796
GO:0016237	microautophagy	biological_process	0.28289	1	3319	2	20542	102184796
GO:0034448	EGO complex	cellular_component	0.28289	1	3319	2	20542	102184796
GO:1902534	single-organism membrane invagination	biological_process	0.28289	1	3319	2	20542	102184796
GO:0051225	spindle assembly	biological_process	0.28299	3	3319	11	20542	102175581,102176728,102186081
GO:0009891	positive regulation of biosynthetic process	biological_process	0.28304	16	3319	84	20542	100861125,102175468,106503205,102181461,102186866,108634439,102190041,102176004,106502301,102169414,102170196,102177240,102187828,102188505,102180177,102168670
GO:0010557	positive regulation of macromolecule biosynthetic process	biological_process	0.28304	16	3319	84	20542	102169414,106502301,102180177,102168670,102177240,102170196,102187828,102188505,102181461,108634439,102186866,100861125,106503205,102175468,102190041,102176004
GO:0031328	positive regulation of cellular biosynthetic process	biological_process	0.28304	16	3319	84	20542	102186866,108634439,102181461,102175468,106503205,100861125,102190041,102176004,106502301,102169414,102168670,102180177,102188505,102170196,102177240,102187828
GO:0051173	positive regulation of nitrogen compound metabolic process	biological_process	0.28304	16	3319	84	20542	106503205,102175468,100861125,108634439,102186866,102181461,102190041,102176004,102169414,106502301,102188505,102177240,102187828,102170196,102168670,102180177
GO:0030435	sporulation resulting in formation of a cellular spore	biological_process	0.28339	4	3319	16	20542	102168741,102184631,102191083,102177556
GO:0019219	regulation of nucleobase-containing compound metabolic process	biological_process	0.2836	365	3319	2136	20542	102176879,102169931,102179986,102179625,102169746,102175019,102172568,102169045,102187296,102188454,102183009,102181461,102175557,102175468,102174209,102177406,102187070,102190146,102174102,102175920,102183193,102170631,108636339,102169172,102182515,102183651,102168693,102169933,102189882,102169330,102189269,102177831,108636718,102181468,108634190,102175385,102169464,100861125,102172104,100861036…
GO:0005672	transcription factor TFIIA complex	cellular_component	0.28428	7	3319	32	20542	106502953,106502819,102174114,102187975,102185636,102177527,102183076
GO:0070851	growth factor receptor binding	molecular_function	0.28464	6	3319	27	20542	102184165,100861208,102180329,102183089,102186821,102178638
GO:0098609	cell-cell adhesion	biological_process	0.28491	21	3319	110	20542	102168231,102185829,102182222,102182980,102182087,102185250,102169028,102188653,102169458,102188217,102191519,102189032,102190128,102187844,102186733,102185761,102187220,102188767,102181386,102191546,102174054
GO:0051304	chromosome separation	biological_process	0.28544	8	3319	38	20542	102172283,102188456,102174576,102186684,102183703,102179435,102170846,102184819
GO:0009264	deoxyribonucleotide catabolic process	biological_process	0.28599	1	3319	2	20542	102183821
GO:0006606	protein import into nucleus	biological_process	0.28603	26	3319	137	20542	102176522,102175613,102183261,102182515,102176685,100861381,102179515,102175327,102182778,102185152,102183210,102175785,102173805,102186228,102182669,102179576,108637378,102182102,102184693,102172125,102190910,102178766,102182946,102187165,102184526,102184082
GO:0034504	protein localization to nucleus	biological_process	0.28603	26	3319	137	20542	102182515,102176522,102175613,102183261,100861381,102176685,102179515,102175327,102185152,102182778,102173805,102175785,102186228,102179576,102182669,102183210,102182102,108637378,102184693,102182946,102184526,102187165,102184082,102178766,102190910,102172125
GO:0044744	protein targeting to nucleus	biological_process	0.28603	26	3319	137	20542	102179515,102175327,102176685,100861381,102176522,102175613,102183261,102182515,102190910,102172125,102178766,102182946,102187165,102184082,102184526,102182102,108637378,102184693,102183210,102173805,102175785,102186228,102182669,102179576,102182778,102185152
GO:0051170	nuclear import	biological_process	0.28603	26	3319	137	20542	102183210,102179576,102186228,102182669,102175785,102173805,102182778,102185152,102178766,102190910,102172125,102187165,102184526,102184082,102182946,102184693,102182102,108637378,102175613,102183261,102176522,102182515,102179515,102175327,102176685,100861381
GO:1902593	single-organism nuclear import	biological_process	0.28603	26	3319	137	20542	102185152,102182778,102173805,102175785,102182669,102186228,102179576,102183210,102182102,108637378,102184693,102182946,102184526,102187165,102184082,102178766,102190910,102172125,102182515,102176522,102175613,102183261,100861381,102176685,102175327,102179515
GO:0015459	potassium channel regulator activity	molecular_function	0.28648	3	3319	11	20542	102170510,102175533,102188354
GO:0019870	potassium channel inhibitor activity	molecular_function	0.28648	3	3319	11	20542	102175533,102170510,102188354
GO:0046332	SMAD binding	molecular_function	0.2865	5	3319	22	20542	102180648,106503137,102174255,102185248,102181899
GO:0072594	establishment of protein localization to organelle	biological_process	0.28803	42	3319	229	20542	102174076,102173435,102179515,102173979,102176685,102182669,102174709,102175785,102183210,102185152,102182778,102189360,102181173,102184693,108637378,102182102,102190279,102182216,102187025,102182515,102183261,102175613,102176522,102175327,102169996,100861381,102170613,102185888,102188706,102186228,102179576,102173805,102184661,102189849,102184082,102187165,102184526,102182946,102190910,102178766…
GO:0006032	chitin catabolic process	biological_process	0.28835	4	3319	16	20542	102170834,102180614,102191512,102181225
GO:0046348	amino sugar catabolic process	biological_process	0.28835	4	3319	16	20542	102170834,102191512,102181225,102180614
GO:1901072	glucosamine-containing compound catabolic process	biological_process	0.28835	4	3319	16	20542	102170834,102181225,102191512,102180614
GO:0030176	integral component of endoplasmic reticulum membrane	cellular_component	0.28896	13	3319	66	20542	102178264,102186718,102173757,106502836,102176854,102169825,102169711,102171404,102188915,102173166,102181229,102179960,102188902
GO:0031227	intrinsic component of endoplasmic reticulum membrane	cellular_component	0.28896	13	3319	66	20542	102176854,102169825,102169711,102186718,102178264,102173757,106502836,102179960,102188902,102171404,102173166,102188915,102181229
GO:0030280	structural constituent of epidermis	molecular_function	0.28963	1	3319	2	20542	108635597
GO:0015098	molybdate ion transmembrane transporter activity	molecular_function	0.28963	1	3319	2	20542	102178243
GO:0015689	molybdate ion transport	biological_process	0.28963	1	3319	2	20542	102178243
GO:0031175	neuron projection development	biological_process	0.28981	10	3319	49	20542	102191182,102176088,102178739,102168882,102178648,102182120,102180070,106504042,102187846,106502666
GO:0048666	neuron development	biological_process	0.28981	10	3319	49	20542	102168882,102187846,106502666,106504042,102182120,102180070,102178648,102191182,102176088,102178739
GO:0051259	protein oligomerization	biological_process	0.29001	23	3319	120	20542	102183210,102190663,102169975,102180819,102186046,102185359,102168338,102184215,102174392,106502271,102174263,102176770,102182596,102185032,102188483,102175780,102191682,102175822,102181706,108637418,102173767,102176728,102188248
GO:0050518	2-C-methyl-D-erythritol 4-phosphate cytidylyltransferase activity	molecular_function	0.29034	1	3319	2	20542	102178496
GO:0006366	transcription from RNA polymerase II promoter	biological_process	0.29058	50	3319	279	20542	102187860,102180274,102177527,100861043,106502142,102168231,102174150,102189156,102177406,102187975,102170255,102191645,102175901,102186037,102185636,102190041,102169931,102181106,102181141,102169393,102175019,102181461,102184128,102183076,100861328,102172604,106502819,106503205,106502783,102174114,102182970,102181734,100861008,102174272,106502953,102171025,108636054,108633313,102183261,102174904…
GO:0005137	interleukin-5 receptor binding	molecular_function	0.29103	1	3319	2	20542	102180329
GO:0005875	microtubule associated complex	cellular_component	0.29155	9	3319	44	20542	102185229,102175581,102187275,102186081,102182398,102182352,102175517,102188039,102175653
GO:0006355	regulation of transcription, DNA-templated	biological_process	0.29191	361	3319	2114	20542	102186866,102182832,102169706,108633313,102171811,102182901,106503988,102178288,102169774,102174743,102191581,102189767,102182526,102170987,102172159,102169293,102181176,102170445,102184980,102187828,102186334,102191219,102190759,108634301,108638106,102187519,102190041,102175536,102172359,102171133,108633305,102170255,102191490,102184732,106503323,102178686,102191831,102173005,102180814,102176138…
GO:1903506	regulation of nucleic acid-templated transcription	biological_process	0.29191	361	3319	2114	20542	100860906,102191268,102186293,102177375,102180349,102182528,102189594,102176663,100861036,102172104,100861125,102181468,108634190,102175385,102169464,102177831,108636718,102169933,102189882,102183651,102168693,102189269,102169330,102169172,102182515,102170631,102183193,108636339,102174102,102175920,102187070,102177406,102190146,102175557,102175468,102174209,102181461,102187296,102188454,102172568…
GO:1901659	glycosyl compound biosynthetic process	biological_process	0.293	25	3319	137	20542	102189939,102191175,102190121,102191543,102188644,102176585,102188071,102186574,102185709,102175413,102189734,102179022,102191568,102181716,102185020,102187041,102187624,102184336,102179114,102180212,102169766,102171890,102169383,102184250,102176246
GO:0006260	DNA replication	biological_process	0.29359	77	3319	433	20542	102170352,100861043,102189063,102172855,102182045,102191459,102169799,102174255,102183193,102175088,102170443,102173327,102181106,102181461,102176223,102168964,102175557,102168408,102173404,102172283,102171390,102189107,102169080,102191269,102173138,102178791,102175861,102183993,102183261,102177418,102171407,102173176,102191140,102173818,102185609,102177831,102174714,100861125,102174107,106502142…
GO:0020027	hemoglobin metabolic process	biological_process	0.29457	1	3319	2	20542	102178664
GO:0030097	hemopoiesis	biological_process	0.29457	1	3319	2	20542	102178664
GO:0030492	hemoglobin binding	molecular_function	0.29457	1	3319	2	20542	102178664
GO:0048534	hematopoietic or lymphoid organ development	biological_process	0.29457	1	3319	2	20542	102178664
GO:0042493	response to drug	biological_process	0.29471	5	3319	22	20542	102176685,102178302,102172195,102169203,102175963
GO:0033365	protein localization to organelle	biological_process	0.29472	47	3319	258	20542	102189849,102173805,102184661,102185888,102188706,102186228,102179576,102174590,102182946,102187165,102184082,102184526,102190910,102172125,102178766,102182515,102187025,102176522,102183261,102175613,102187967,102182216,102190279,100861381,102170613,102187183,102169996,102175327,102185152,102182778,102188244,102175785,102174709,102182669,102183210,102181173,108637378,102182102,102184693,102189360…
GO:0043462	regulation of ATPase activity	biological_process	0.29514	4	3319	17	20542	102183647,108637268,102187500,102191127
GO:0004631	phosphomevalonate kinase activity	molecular_function	0.29553	1	3319	2	20542	102172312
GO:0006695	cholesterol biosynthetic process	biological_process	0.29553	1	3319	2	20542	102172312
GO:0016126	sterol biosynthetic process	biological_process	0.29553	1	3319	2	20542	102172312
GO:1902653	secondary alcohol biosynthetic process	biological_process	0.29553	1	3319	2	20542	102172312
GO:0051766	inositol trisphosphate kinase activity	molecular_function	0.29581	3	3319	11	20542	102178224,102190716,102173853
GO:0046812	host cell surface binding	molecular_function	0.2962	3	3319	12	20542	102183251,102168820,102184080
GO:0005786	signal recognition particle, endoplasmic reticulum targeting	cellular_component	0.29627	1	3319	2	20542	102188706
GO:0030942	endoplasmic reticulum signal peptide binding	molecular_function	0.29627	1	3319	2	20542	102188706
GO:0043648	dicarboxylic acid metabolic process	biological_process	0.29629	5	3319	22	20542	100860872,102176436,102184671,102188914,102190753
GO:0016538	cyclin-dependent protein serine/threonine kinase regulator activity	molecular_function	0.29655	2	3319	7	20542	102188895,102189156
GO:0006952	defense response	biological_process	0.29872	65	3319	386	20542	108634604,102170686,102189599,102186228,102183291,100861224,102174943,102184652,102188376,102168520,102176748,102178889,102171111,102177960,108634973,102188338,100861275,102178827,102171106,106502702,102169983,102171376,102169953,102181739,102188354,106503728,102176029,108635144,102176382,102183647,108636624,102174525,108636975,102187525,102170452,102179576,102183945,102182596,102182842,102191397…
GO:0031334	positive regulation of protein complex assembly	biological_process	0.29914	7	3319	34	20542	102190930,102183567,102173579,102172564,102175280,102188446,102182347
GO:0032273	positive regulation of protein polymerization	biological_process	0.29914	7	3319	34	20542	102188446,102182347,102172564,102175280,102173579,102190930,102183567
GO:0044089	positive regulation of cellular component biogenesis	biological_process	0.29914	7	3319	34	20542	102175280,102172564,102182347,102188446,102183567,102190930,102173579
GO:0051495	positive regulation of cytoskeleton organization	biological_process	0.29914	7	3319	34	20542	102183567,102190930,102173579,102175280,102172564,102188446,102182347
GO:0016592	mediator complex	cellular_component	0.29915	28	3319	151	20542	108636054,102186037,102171025,102183261,102182712,102174877,108633313,102169931,102169393,102181141,102175019,102184128,106503774,102169464,100861328,102191127,102191551,106502783,102180274,102187860,100861043,102177406,102174150,102183904,102170255,102181734,102191645,102174272
GO:0043169	cation binding	molecular_function	0.30079	605	3319	3555	20542	102176195,102191042,102188217,102189767,102188478,102168831,102189389,102191806,102170333,102183890,102177093,102186866,102177323,102186501,102180722,102172599,102171732,108636270,102191057,102177774,108633313,102170823,102172012,102178578,102178179,102191490,102178686,102184732,102174971,102174709,102180849,102185884,102186182,102182048,108634301,108638106,102186907,108636388,102191219,108633240…
GO:0004869	cysteine-type endopeptidase inhibitor activity	molecular_function	0.3009	5	3319	24	20542	102169231,102171106,100861275,102173204,102183702
GO:0051015	actin filament binding	molecular_function	0.30135	6	3319	27	20542	102182728,102179261,102189765,102186768,102186718,102180490
GO:0010628	positive regulation of gene expression	biological_process	0.30136	16	3319	85	20542	102170196,102187828,102177240,102188505,102180177,102168670,102169414,106502301,102190041,102176004,100861125,106503205,102175468,102181461,108634439,102186866
GO:0006913	nucleocytoplasmic transport	biological_process	0.30166	31	3319	166	20542	102175327,102179515,100861381,102176685,102186360,102182515,102177698,102183261,102175613,102176522,102187165,102184526,102184082,102182946,102190910,102178766,102172125,102179960,102182970,102184693,108637378,102182102,102182669,102186228,102179576,102173805,102175785,102183210,102186482,102185152,102182778
GO:0048511	rhythmic process	biological_process	0.3025	4	3319	17	20542	102181461,102186886,102170100,102189505
GO:0080090	regulation of primary metabolic process	biological_process	0.30273	385	3319	2261	20542	106503133,106503476,102171025,102179845,102171522,102181256,102185229,102186360,102170100,102171999,102170824,102175010,102187707,106503089,102187795,102183113,100860876,102168717,102184298,102187940,106502301,100861259,102182405,102181734,108637954,102173343,102187439,102172994,100861393,102172701,102185832,102190342,102176650,102180669,102187390,102190231,102176760,102182066,102182513,102177240…
GO:0000347	THO complex	cellular_component	0.30298	6	3319	27	20542	102183261,102169824,102172387,102173015,102182970,102186360
GO:0007127	meiosis I	biological_process	0.30315	6	3319	27	20542	102187562,102173499,102179922,106502676,102182778,102184041
GO:0009889	regulation of biosynthetic process	biological_process	0.30357	368	3319	2160	20542	102191127,102178721,102191038,102171147,102176436,102174904,102174982,108638624,102179960,102188376,108634912,102182535,102181469,102180150,106503900,102186154,102185024,102188755,102179126,102189599,102181975,102187155,106503205,102172951,102170070,102182246,108634439,102182379,102177041,102181141,102168289,102181755,102175410,102177961,102176246,102172050,102183210,102191141,102169894,102168670…
GO:0044461	bacterial-type flagellum part	cellular_component	0.30442	4	3319	17	20542	102187236,102180144,102182700,102190849
GO:0006050	mannosamine metabolic process	biological_process	0.30457	1	3319	2	20542	102184671
GO:0006051	N-acetylmannosamine metabolic process	biological_process	0.30457	1	3319	2	20542	102184671
GO:0047465	N-acylglucosamine-6-phosphate 2-epimerase activity	molecular_function	0.30457	1	3319	2	20542	102184671
GO:0006729	tetrahydrobiopterin biosynthetic process	biological_process	0.30498	1	3319	2	20542	102177793
GO:0008124	4-alpha-hydroxytetrahydrobiopterin dehydratase activity	molecular_function	0.30498	1	3319	2	20542	102177793
GO:0046146	tetrahydrobiopterin metabolic process	biological_process	0.30498	1	3319	2	20542	102177793
GO:0019015	viral genome	cellular_component	0.30505	1	3319	2	20542	102177450
GO:0009152	purine ribonucleotide biosynthetic process	biological_process	0.30524	27	3319	149	20542	102169557,102191568,102181716,102181156,102175413,102179022,102188071,102186574,102169764,102191543,102188644,102191175,100861577,102189939,102185858,102176246,102185614,102184250,102179114,102180212,102171890,102169766,102169383,102187041,102184336,102187624,102185020
GO:0000922	spindle pole	cellular_component	0.30562	5	3319	22	20542	102175280,102182347,102188446,102183567,102173579
GO:2001141	regulation of RNA biosynthetic process	biological_process	0.30598	361	3319	2118	20542	102176760,102182066,102190231,102182513,102177240,102188180,102180418,102191459,100860801,108634221,102174481,102172973,102185195,102187439,102172994,102173343,100861393,102185832,102172701,102176650,102190342,102180669,102187390,100860876,102168717,102187940,106502301,102182405,100861259,102184298,108637954,102181734,106503133,102179845,102171025,106503476,102181256,102171522,102185229,102186360…
GO:0016278	lysine N-methyltransferase activity	molecular_function	0.30606	8	3319	38	20542	102189411,102180982,102188178,102181847,102177011,102183113,102190102,102189047
GO:0016279	protein-lysine N-methyltransferase activity	molecular_function	0.30606	8	3319	38	20542	102181847,102188178,102180982,102189411,102189047,102190102,102183113,102177011
GO:0018024	histone-lysine N-methyltransferase activity	molecular_function	0.30606	8	3319	38	20542	102181847,102180982,102188178,102189411,102189047,102190102,102177011,102183113
GO:0042054	histone methyltransferase activity	molecular_function	0.30606	8	3319	38	20542	102181847,102188178,102180982,102189411,102189047,102190102,102183113,102177011
GO:0018759	methenyltetrahydromethanopterin cyclohydrolase activity	molecular_function	0.30675	1	3319	2	20542	102182764
GO:0016790	thiolester hydrolase activity	molecular_function	0.30687	1	3319	2	20542	102187148
GO:0051171	regulation of nitrogen compound metabolic process	biological_process	0.30785	368	3319	2161	20542	102181419,102188324,102189746,102176685,102178051,102182403,102191551,102189596,102189239,102171957,102189890,102168805,108637391,108636584,106503164,102181239,102184982,102191645,102180177,102187860,102174211,102173499,102174150,102172195,102178513,102175676,102190156,102188823,102171064,102186745,102176004,102175726,102190964,102185480,102168878,102181864,102173369,102180669,102187390,100861393…
GO:0007268	synaptic transmission	biological_process	0.30852	4	3319	17	20542	102190425,102178600,102191397,102190693
GO:0004066	asparagine synthase (glutamine-hydrolyzing) activity	molecular_function	0.31024	2	3319	7	20542	102178891,102181996
GO:0006528	asparagine metabolic process	biological_process	0.31024	2	3319	7	20542	102178891,102181996
GO:0006529	asparagine biosynthetic process	biological_process	0.31024	2	3319	7	20542	102181996,102178891
GO:0000090	mitotic anaphase	biological_process	0.31026	5	3319	22	20542	102190253,102188376,108634358,100861043,100861062
GO:0051322	anaphase	biological_process	0.31026	5	3319	22	20542	108634358,102188376,102190253,100861043,100861062
GO:0044248	cellular catabolic process	biological_process	0.31072	102	3319	585	20542	102186684,102189335,102171404,102182023,102172552,102189453,102175424,102175557,102179515,102173973,100861393,102187514,102188456,102179986,102181955,102186733,102168623,102191459,108637378,102169761,102186836,108636739,102172659,102170352,102183444,100861043,102187602,102182669,102173818,102189466,102181770,102177614,102190654,102176647,102176574,102190253,102179429,102183821,102179435,102169996…
GO:0016799	hydrolase activity, hydrolyzing N-glycosyl compounds	molecular_function	0.31164	4	3319	17	20542	102169848,102189937,102189156,102178025
GO:0010498	proteasomal protein catabolic process	biological_process	0.31245	10	3319	50	20542	102177614,102186684,102169996,102179435,102183703,102170846,102182023,102172283,102188456,100861393
GO:0003919	FMN adenylyltransferase activity	molecular_function	0.31329	1	3319	2	20542	102172052
GO:0008283	cell proliferation	biological_process	0.31373	7	3319	33	20542	102173115,102179783,102182743,102178097,108638635,102190767,102173229
GO:0036442	hydrogen-exporting ATPase activity	molecular_function	0.31398	4	3319	18	20542	102180212,102171890,108637954,102191072
GO:0046961	proton-transporting ATPase activity, rotational mechanism	molecular_function	0.31398	4	3319	18	20542	102171890,102180212,102191072,108637954
GO:0016763	transferase activity, transferring pentosyl groups	molecular_function	0.31491	14	3319	72	20542	102180274,102188252,102179855,102178025,102190121,102176354,102173698,102185709,102172195,108636043,102174015,108637425,106502000,102190608
GO:0008484	sulfuric ester hydrolase activity	molecular_function	0.31587	6	3319	27	20542	102190539,102188214,102170711,102186630,102174206,102188131
GO:0006644	phospholipid metabolic process	biological_process	0.31604	25	3319	134	20542	108633188,102185484,102175872,102186015,102169711,102174998,102191052,102178588,106503774,102189734,102186718,102176082,102185744,102170986,102176070,102187595,102177240,102173874,108634151,102172315,102170551,102188141,102176481,102169493,102172608
GO:0006188	IMP biosynthetic process	biological_process	0.31624	2	3319	7	20542	102169764,102185614
GO:0046040	IMP metabolic process	biological_process	0.31624	2	3319	7	20542	102169764,102185614
GO:0009976	tocopherol cyclase activity	molecular_function	0.31655	1	3319	2	20542	102185999
GO:0008202	steroid metabolic process	biological_process	0.31668	9	3319	46	20542	102185171,100860801,102172312,102170750,102175554,102171899,102184491,102183633,102173170
GO:0000070	mitotic sister chromatid segregation	biological_process	0.3167	8	3319	39	20542	102172283,102174904,102188456,102186684,102179435,102183703,102168408,102170846
GO:0000819	sister chromatid segregation	biological_process	0.3167	8	3319	39	20542	102186684,102179435,102183703,102170846,102168408,102188456,102172283,102174904
GO:0000271	polysaccharide biosynthetic process	biological_process	0.31676	6	3319	28	20542	102169557,102186734,102185218,102191251,102182479,102169531
GO:0002694	regulation of leukocyte activation	biological_process	0.31739	2	3319	7	20542	102178783,102190440
GO:0050865	regulation of cell activation	biological_process	0.31739	2	3319	7	20542	102178783,102190440
GO:0051249	regulation of lymphocyte activation	biological_process	0.31739	2	3319	7	20542	102178783,102190440
GO:0043240	Fanconi anaemia nuclear complex	cellular_component	0.31751	1	3319	2	20542	102182443
GO:0006310	DNA recombination	biological_process	0.31784	35	3319	193	20542	102180329,102185871,102174651,102187562,102181176,100861224,106502676,102179960,102183261,102190425,102175153,102186501,102183651,102191164,102169976,102174107,102187910,102182624,102180869,102173499,102190237,102189411,102174153,102173929,106503559,102174481,102179922,102174076,102181419,102179363,102184041,102183631,108635028,102188464,102189890
GO:0020002	host cell plasma membrane	cellular_component	0.31786	1	3319	2	20542	102190703
GO:0044156	host cell junction	cellular_component	0.31786	1	3319	2	20542	102190703
GO:0030545	receptor regulator activity	molecular_function	0.31816	3	3319	12	20542	102190168,102181156,102180175
GO:0030547	receptor inhibitor activity	molecular_function	0.31816	3	3319	12	20542	102190168,102180175,102181156
GO:0030548	acetylcholine receptor regulator activity	molecular_function	0.31816	3	3319	12	20542	102190168,102180175,102181156
GO:0030550	acetylcholine receptor inhibitor activity	molecular_function	0.31816	3	3319	12	20542	102190168,102180175,102181156
GO:0030243	cellulose metabolic process	biological_process	0.31818	2	3319	7	20542	102186734,102186836
GO:0009116	nucleoside metabolic process	biological_process	0.31831	43	3319	246	20542	102184502,102187548,102185041,102191175,102176585,102188644,102168204,102180095,102186574,102188071,106504013,102185709,102179022,102185020,102185951,102187624,100861253,102175881,102171890,102169766,102180212,102183240,102191831,102184217,102176246,102189939,102191543,102190121,102176871,102175413,102189734,102181716,102191568,102184336,102187041,102190252,102175495,102169383,102179114,102191268…
GO:0004615	phosphomannomutase activity	molecular_function	0.31844	1	3319	2	20542	102188203
GO:0009226	nucleotide-sugar biosynthetic process	biological_process	0.31844	1	3319	2	20542	102188203
GO:0009298	GDP-mannose biosynthetic process	biological_process	0.31844	1	3319	2	20542	102188203
GO:0019673	GDP-mannose metabolic process	biological_process	0.31844	1	3319	2	20542	102188203
GO:0004482	mRNA (guanine-N7-)-methyltransferase activity	molecular_function	0.31864	1	3319	2	20542	102190040
GO:0008375	acetylglucosaminyltransferase activity	molecular_function	0.31902	6	3319	28	20542	106503512,102172315,102188252,102170792,102177916,102189081
GO:0015725	gluconate transport	biological_process	0.31918	1	3319	2	20542	102182858
GO:0035429	gluconate transmembrane transport	biological_process	0.31918	1	3319	2	20542	102182858
GO:0016824	hydrolase activity, acting on acid halide bonds	molecular_function	0.31928	1	3319	2	20542	102188119
GO:0019120	hydrolase activity, acting on acid halide bonds, in C-halide compounds	molecular_function	0.31928	1	3319	2	20542	102188119
GO:0009581	detection of external stimulus	biological_process	0.31932	1	3319	2	20542	108636718
GO:0009582	detection of abiotic stimulus	biological_process	0.31932	1	3319	2	20542	108636718
GO:0009583	detection of light stimulus	biological_process	0.31932	1	3319	2	20542	108636718
GO:0009584	detection of visible light	biological_process	0.31932	1	3319	2	20542	108636718
GO:0018298	protein-chromophore linkage	biological_process	0.31932	1	3319	2	20542	108636718
GO:0043419	urea catabolic process	biological_process	0.3194	1	3319	2	20542	102187514
GO:0046872	metal ion binding	molecular_function	0.3194	601	3319	3537	20542	102177064,102187602,102183421,102185951,102168231,102170055,102172910,102179812,108635449,102173638,108637680,106501825,102182040,108635456,102172906,102169920,102191158,102180505,102175693,102169235,102170868,102188891,102168510,102187775,102171407,102178773,102186182,102182048,102185884,102180849,102174709,102184732,102174971,102178686,102191490,102178179,102172012,102170823,102178578,102182976…
GO:0018196	peptidyl-asparagine modification	biological_process	0.31944	1	3319	2	20542	102190890
GO:0018279	protein N-linked glycosylation via asparagine	biological_process	0.31944	1	3319	2	20542	102190890
GO:0019074	viral RNA genome packaging	biological_process	0.31947	1	3319	2	20542	102168717
GO:0030688	preribosome, small subunit precursor	cellular_component	0.31947	1	3319	2	20542	102169138
GO:0044599	AP-5 adaptor complex	cellular_component	0.31947	1	3319	2	20542	102177860
GO:0006784	heme a biosynthetic process	biological_process	0.31947	1	3319	2	20542	102177250
GO:0046160	heme a metabolic process	biological_process	0.31947	1	3319	2	20542	102177250
GO:0010393	galacturonan metabolic process	biological_process	0.31947	1	3319	2	20542	102169996
GO:0045488	pectin metabolic process	biological_process	0.31947	1	3319	2	20542	102169996
GO:0045490	pectin catabolic process	biological_process	0.31947	1	3319	2	20542	102169996
GO:0043547	positive regulation of GTPase activity	biological_process	0.31947	1	3319	2	20542	100860943
GO:0052636	arabinosyltransferase activity	molecular_function	0.31947	1	3319	2	20542	102172195
GO:0071766	Actinobacterium-type cell wall biogenesis	biological_process	0.31947	1	3319	2	20542	102172195
GO:0008671	2-dehydro-3-deoxygalactonokinase activity	molecular_function	0.31947	1	3319	2	20542	102186733
GO:0019520	aldonic acid metabolic process	biological_process	0.31947	1	3319	2	20542	102186733
GO:0019583	galactonate metabolic process	biological_process	0.31947	1	3319	2	20542	102186733
GO:0019584	galactonate catabolic process	biological_process	0.31947	1	3319	2	20542	102186733
GO:0034192	D-galactonate metabolic process	biological_process	0.31947	1	3319	2	20542	102186733
GO:0034194	D-galactonate catabolic process	biological_process	0.31947	1	3319	2	20542	102186733
GO:0046176	aldonic acid catabolic process	biological_process	0.31947	1	3319	2	20542	102186733
GO:0003756	protein disulfide isomerase activity	molecular_function	0.31947	1	3319	2	20542	102190790
GO:0008703	5-amino-6-(5-phosphoribosylamino)uracil reductase activity	molecular_function	0.31947	1	3319	2	20542	102172093
GO:0009002	serine-type D-Ala-D-Ala carboxypeptidase activity	molecular_function	0.31947	1	3319	2	20542	102179992
GO:0016812	hydrolase activity, acting on carbon-nitrogen (but not peptide) bonds, in cyclic amides	molecular_function	0.31947	1	3319	2	20542	102185075
GO:0016864	intramolecular oxidoreductase activity, transposing S-S bonds	molecular_function	0.31947	1	3319	2	20542	102190790
GO:0008887	glycerate kinase activity	molecular_function	0.31947	1	3319	2	20542	102185063
GO:0030915	Smc5-Smc6 complex	cellular_component	0.31947	1	3319	2	20542	100861336
GO:0031388	organic acid phosphorylation	biological_process	0.31947	1	3319	2	20542	102185063
GO:0010167	response to nitrate	biological_process	0.31947	1	3319	2	20542	102171978
GO:0015706	nitrate transport	biological_process	0.31947	1	3319	2	20542	102171978
GO:0004932	mating-type factor pheromone receptor activity	molecular_function	0.31947	1	3319	2	20542	108633191
GO:0015145	monosaccharide transmembrane transporter activity	molecular_function	0.31947	1	3319	2	20542	102189484
GO:0015149	hexose transmembrane transporter activity	molecular_function	0.31947	1	3319	2	20542	102189484
GO:0015153	rhamnose transmembrane transporter activity	molecular_function	0.31947	1	3319	2	20542	102189484
GO:0019646	aerobic electron transport chain	biological_process	0.31947	1	3319	2	20542	102168820
GO:0050290	sphingomyelin phosphodiesterase D activity	molecular_function	0.31947	1	3319	2	20542	102169580
GO:0004150	dihydroneopterin aldolase activity	molecular_function	0.31947	1	3319	2	20542	102185705
GO:0007271	synaptic transmission, cholinergic	biological_process	0.31947	1	3319	2	20542	102190693
GO:0022898	regulation of transmembrane transporter activity	biological_process	0.31947	1	3319	2	20542	102190693
GO:0030431	sleep	biological_process	0.31947	1	3319	2	20542	102190693
GO:0032222	regulation of synaptic transmission, cholinergic	biological_process	0.31947	1	3319	2	20542	102190693
GO:0032409	regulation of transporter activity	biological_process	0.31947	1	3319	2	20542	102190693
GO:0032411	positive regulation of transporter activity	biological_process	0.31947	1	3319	2	20542	102190693
GO:0032412	regulation of ion transmembrane transporter activity	biological_process	0.31947	1	3319	2	20542	102190693
GO:0032414	positive regulation of ion transmembrane transporter activity	biological_process	0.31947	1	3319	2	20542	102190693
GO:0034235	GPI anchor binding	molecular_function	0.31947	1	3319	2	20542	102190693
GO:0034762	regulation of transmembrane transport	biological_process	0.31947	1	3319	2	20542	102190693
GO:0034764	positive regulation of transmembrane transport	biological_process	0.31947	1	3319	2	20542	102190693
GO:0034765	regulation of ion transmembrane transport	biological_process	0.31947	1	3319	2	20542	102190693
GO:0034767	positive regulation of ion transmembrane transport	biological_process	0.31947	1	3319	2	20542	102190693
GO:0043266	regulation of potassium ion transport	biological_process	0.31947	1	3319	2	20542	102190693
GO:0043268	positive regulation of potassium ion transport	biological_process	0.31947	1	3319	2	20542	102190693
GO:0043270	positive regulation of ion transport	biological_process	0.31947	1	3319	2	20542	102190693
GO:0071804	cellular potassium ion transport	biological_process	0.31947	1	3319	2	20542	102190693
GO:0071805	potassium ion transmembrane transport	biological_process	0.31947	1	3319	2	20542	102190693
GO:1901016	regulation of potassium ion transmembrane transporter activity	biological_process	0.31947	1	3319	2	20542	102190693
GO:1901018	positive regulation of potassium ion transmembrane transporter activity	biological_process	0.31947	1	3319	2	20542	102190693
GO:1901379	regulation of potassium ion transmembrane transport	biological_process	0.31947	1	3319	2	20542	102190693
GO:1901381	positive regulation of potassium ion transmembrane transport	biological_process	0.31947	1	3319	2	20542	102190693
GO:1903818	positive regulation of voltage-gated potassium channel activity	biological_process	0.31947	1	3319	2	20542	102190693
GO:1904062	regulation of cation transmembrane transport	biological_process	0.31947	1	3319	2	20542	102190693
GO:1904064	positive regulation of cation transmembrane transport	biological_process	0.31947	1	3319	2	20542	102190693
GO:2001257	regulation of cation channel activity	biological_process	0.31947	1	3319	2	20542	102190693
GO:2001259	positive regulation of cation channel activity	biological_process	0.31947	1	3319	2	20542	102190693
GO:0044456	synapse part	cellular_component	0.31947	1	3319	2	20542	102172577
GO:0048786	presynaptic active zone	cellular_component	0.31947	1	3319	2	20542	102172577
GO:0097458	neuron part	cellular_component	0.31947	1	3319	2	20542	102172577
GO:0098793	presynapse	cellular_component	0.31947	1	3319	2	20542	102172577
GO:0005185	neurohypophyseal hormone activity	molecular_function	0.32005	2	3319	7	20542	102180223,102169172
GO:0019842	vitamin binding	molecular_function	0.32028	8	3319	39	20542	102172599,102174114,102187468,102175648,102175812,102174606,102173825,102187245
GO:0046906	tetrapyrrole binding	molecular_function	0.32092	38	3319	213	20542	102183517,102170823,102188517,102169002,102181372,102191547,102179328,102175317,102172683,102176147,108635409,102170042,102168680,102173131,102179363,108633240,102187582,102175648,102182894,102177996,102175600,102188304,108634035,102190156,102183680,102174606,102175876,102169976,102186172,102172960,102190332,102172599,102180722,102168826,100861413,102182697,100860994,102178921
GO:0005158	insulin receptor binding	molecular_function	0.3221	4	3319	17	20542	102170350,102169596,102179669,102180932
GO:0009126	purine nucleoside monophosphate metabolic process	biological_process	0.32234	31	3319	176	20542	102183240,102191831,102191268,102183616,102185614,102184217,102184250,102177412,102176246,102175881,102187041,100861253,102180212,102179114,102169766,102175495,102171890,102169383,102176871,102188071,106504013,102179022,102181716,102184502,102189939,102191175,102187548,102185041,102169764,102188644,102180095
GO:0009167	purine ribonucleoside monophosphate metabolic process	biological_process	0.32234	31	3319	176	20542	102188644,102169764,102180095,102184502,102189939,102185041,102187548,102191175,102179022,102181716,102176871,102188071,106504013,102171890,102175495,102169383,102169766,102179114,102180212,100861253,102187041,102175881,102177412,102184250,102184217,102183616,102185614,102176246,102191831,102183240,102191268
GO:0006873	cellular ion homeostasis	biological_process	0.32256	16	3319	92	20542	102179502,102185351,102185102,102185642,102190146,102173261,102191052,102181927,102179363,102179693,102175557,106503205,102174022,102168932,102181106,102171857
GO:0006875	cellular metal ion homeostasis	biological_process	0.32256	16	3319	92	20542	102175557,106503205,102174022,102168932,102191052,102181927,102179363,102179693,102171857,102181106,102179502,102185102,102185642,102190146,102173261,102185351
GO:0030003	cellular cation homeostasis	biological_process	0.32256	16	3319	92	20542	102190146,102173261,102185102,102185642,102185351,102179502,102171857,102181106,102174022,102168932,102175557,106503205,102179693,102191052,102179363,102181927
GO:0004549	tRNA-specific ribonuclease activity	molecular_function	0.32291	4	3319	17	20542	102172543,102179684,102178486,102174830
GO:0006605	protein targeting	biological_process	0.323	47	3319	261	20542	102184693,102182102,108637378,102181173,102189360,102182778,102185152,102183210,102172157,102174709,102182669,102175785,102173979,102176685,102179515,102186276,102176223,102173435,102174076,102174590,102190910,102172125,102178766,102187165,102184082,102184526,102182526,102182946,102189849,102188706,102186228,102179576,102185888,102184661,102173805,102170613,100861381,102169996,102175327,102175613…
GO:0006163	purine nucleotide metabolic process	biological_process	0.32355	42	3319	240	20542	102176246,102185614,102184217,102191831,102183240,102180212,102171890,102169766,102175881,100861253,102187624,102185020,102169557,102179022,106504013,102188071,102186574,102180095,102188644,102191175,102185041,102187548,100861577,102184502,102185858,102183616,102184250,102177412,102191268,102179114,102169383,102175495,102187041,102184336,102191568,102181156,102181716,102175413,102176871,102169764…
GO:0009123	nucleoside monophosphate metabolic process	biological_process	0.32378	32	3319	182	20542	102191831,102183240,102185614,102184217,102176246,102175881,100861253,102180212,102171890,102169766,102188071,106504013,102179022,102184502,102191175,102185041,102187548,102188644,102180095,102191268,102183616,102184250,102177412,102187041,102178025,102179114,102175495,102169383,102176871,102181716,102189939,102169764
GO:0003896	DNA primase activity	molecular_function	0.32388	6	3319	28	20542	102182045,102190000,102186866,106504031,102174102,102181541
GO:0006270	DNA replication initiation	biological_process	0.32393	16	3319	85	20542	102183193,102172283,102185609,102175653,102181461,102168820,108638131,108634439,102175557,106503205,102168408,102186085,108635927,102174904,102177418,102171407
GO:0005669	transcription factor TFIID complex	cellular_component	0.32446	7	3319	38	20542	102178584,108633414,102182626,102191195,108635092,102182181,102186170
GO:0006259	DNA metabolic process	biological_process	0.32497	194	3319	1126	20542	102169996,100861125,102191199,102172853,102177831,102174714,102177614,102173818,102191140,102189882,102183651,102181256,102177418,102175613,108635065,102171025,102176735,102174403,102191269,102182443,106502676,102187562,102189107,102189849,102168408,102175557,102168964,102181461,102174076,106502666,100861393,102175088,102178765,102183193,102174481,102184177,102174255,102169458,102169799,102191459…
GO:0009605	response to external stimulus	biological_process	0.32546	52	3319	295	20542	108636718,102184208,102173818,102178827,102179435,102178739,100861275,102175613,102176748,102187846,102170314,102175756,102190425,102175153,102187160,102174035,102190849,106503384,102182596,102186333,102174943,102176088,102188376,102181990,102168520,102184652,102179968,102187525,102170686,102181729,102179576,102189599,102186228,102178648,102180070,102183647,102179051,102175424,102174525,102168882…
GO:0052689	carboxylic ester hydrolase activity	molecular_function	0.32549	12	3319	61	20542	102176082,102189010,102173245,102179730,108638470,102169046,102170327,102181229,102184205,102182321,102170818,102179148
GO:0000976	transcription regulatory region sequence-specific DNA binding	molecular_function	0.32555	2	3319	7	20542	102185075,102170824
GO:0030119	AP-type membrane coat adaptor complex	cellular_component	0.32572	4	3319	17	20542	102183712,102179363,102172093,102177860
GO:0006139	nucleobase-containing compound metabolic process	biological_process	0.32633	699	3319	4169	20542	102191127,102178721,106503116,108635927,102174843,102174904,102191164,102190040,102173949,102171147,102189852,102180150,108638624,102188376,108634912,102182535,108634604,102185639,102181975,102176192,102168282,102177677,102180329,102189599,102179126,102180871,102185709,102179038,108637682,102182379,102175653,102169557,102172951,106503205,106502819,102170070,102182246,102181755,102184502,102191298…
GO:0007166	cell surface receptor signaling pathway	biological_process	0.32721	36	3319	197	20542	102180014,102170443,102170559,102173448,102182120,102180095,102186733,102189878,102180448,102178709,102186046,102180281,102186352,102180536,102179590,102172438,102182594,102176310,102169172,102171137,102187846,102187547,102177093,102178518,102176768,102189734,102176781,102182277,102179345,102177057,102186333,102170457,102191633,102183492,102169259,102169266
GO:0006665	sphingolipid metabolic process	biological_process	0.32736	3	3319	12	20542	102177816,102179944,102183323
GO:0000152	nuclear ubiquitin ligase complex	cellular_component	0.32834	24	3319	130	20542	102186182,100861321,102188828,102185705,102172283,102186075,102185967,102185340,102179345,102189148,102176326,102171867,102185036,102185540,102180144,102173448,102174191,102188771,102186684,102190703,108636388,102177323,102174522,102178254
GO:0005680	anaphase-promoting complex	cellular_component	0.32834	24	3319	130	20542	102173448,102174191,102188771,108636388,102190703,102177323,102186684,102178254,102174522,102185705,102188828,102172283,102186182,100861321,102185967,102186075,102189148,102176326,102171867,102185340,102179345,102180144,102185036,102185540
GO:0031461	cullin-RING ubiquitin ligase complex	cellular_component	0.32834	24	3319	130	20542	102185036,102185540,102180144,102179345,102185340,102189148,102176326,102171867,102186075,102185967,102186182,100861321,102188828,102185705,102172283,102174522,102178254,102186684,108636388,102190703,102177323,102188771,102174191,102173448
GO:0016830	carbon-carbon lyase activity	molecular_function	0.33061	19	3319	102	20542	102184217,102170551,102176813,102182811,102173874,102171809,102178638,102185705,102180652,102183378,102169726,106501822,102178588,102180223,102168204,102190045,102184671,102174023,102176053
GO:0016817	hydrolase activity, acting on acid anhydrides	molecular_function	0.33084	194	3319	1128	20542	106502280,102183707,102188911,106503385,102191141,102190237,102183210,102186322,102181148,100860798,102175856,108633188,102177371,102177163,102190000,102181513,102181419,102176685,102189890,102176056,102181975,102180070,102181729,102174319,102190270,106503900,102177392,102191196,102170601,102178766,102183217,102188823,102181426,102190425,108633269,102179693,102178721,102182367,102191684,102187261…
GO:0008017	microtubule binding	molecular_function	0.33136	24	3319	128	20542	102171999,100861062,102189466,102190253,102177163,102175783,102188823,106502666,102174640,102175780,102181955,102173638,102175856,108634358,102188376,106503395,100861043,102187261,102178899,102176056,102168909,102182700,106504042,102171912
GO:0044406	adhesion of symbiont to host	biological_process	0.33143	2	3319	7	20542	102178373,102178766
GO:0045017	glycerolipid biosynthetic process	biological_process	0.33164	8	3319	39	20542	108633188,102186718,102169711,102169493,106503774,102172315,102191052,102190607
GO:0009144	purine nucleoside triphosphate metabolic process	biological_process	0.33191	31	3319	177	20542	102191831,102183240,102191268,102183616,102177412,102184250,102184217,102176246,102187041,102175881,100861253,102184336,102179114,102180212,102171890,102169383,102175495,102169766,102188071,102176871,106504013,102179022,102181716,102189939,102184502,102191175,102187548,102185041,102191543,102188644,102180095
GO:0009199	ribonucleoside triphosphate metabolic process	biological_process	0.33191	31	3319	177	20542	102175495,102169383,102171890,102169766,102179114,102180212,102184336,102187041,100861253,102175881,102176246,102184250,102177412,102184217,102183616,102191268,102191831,102183240,102180095,102188644,102191543,102185041,102187548,102191175,102184502,102189939,102181716,102179022,106504013,102188071,102176871
GO:0009205	purine ribonucleoside triphosphate metabolic process	biological_process	0.33191	31	3319	177	20542	102179022,102181716,102176871,102188071,106504013,102188644,102191543,102180095,102184502,102189939,102187548,102185041,102191175,102177412,102184250,102184217,102183616,102176246,102183240,102191831,102191268,102169383,102171890,102175495,102169766,102179114,102180212,102184336,102187041,102175881,100861253
GO:0005815	microtubule organizing center	cellular_component	0.33232	13	3319	66	20542	106503988,100861043,102180343,102181955,102188446,102191459,102183567,102173768,102173579,102178828,102175280,102182347,102188376
GO:0019866	organelle inner membrane	cellular_component	0.33268	28	3319	162	20542	102181716,102174283,102184707,102179022,102180953,102171109,102188071,102186141,102188644,102190279,102187025,102189939,102184502,102176246,102185017,102183616,102177412,102174885,102191268,102169493,102191831,102179114,102175495,102169383,102183223,102187041,102180663,102181245
GO:0004497	monooxygenase activity	molecular_function	0.33333	11	3319	55	20542	102176898,102191334,102171378,102188705,102187236,102176436,102184671,102182834,102174294,102173111,102179682
GO:0033692	cellular polysaccharide biosynthetic process	biological_process	0.3342	5	3319	23	20542	102182479,102169531,102186734,102191251,102169557
GO:0016831	carboxy-lyase activity	molecular_function	0.33449	16	3319	85	20542	102190045,102168204,102176053,102184671,102174023,102178588,102180223,102169726,106501822,102178638,102183378,102180652,102173874,102182811,102171809,102170551
GO:0008883	glutamyl-tRNA reductase activity	molecular_function	0.33482	2	3319	7	20542	102173015,102171025
GO:0050660	flavin adenine dinucleotide binding	molecular_function	0.33563	17	3319	88	20542	102185879,102173111,106503078,102191546,102184671,108637844,102176436,102178522,102177588,102172747,102176898,102173946,102183107,102182834,102188705,102176611,102174063
GO:0000272	polysaccharide catabolic process	biological_process	0.33568	4	3319	19	20542	102169996,108637005,102186836,106503710
GO:0045226	extracellular polysaccharide biosynthetic process	biological_process	0.33569	1	3319	3	20542	102191251
GO:0045227	capsule polysaccharide biosynthetic process	biological_process	0.33569	1	3319	3	20542	102191251
GO:0045230	capsule organization	biological_process	0.33569	1	3319	3	20542	102191251
GO:0046379	extracellular polysaccharide metabolic process	biological_process	0.33569	1	3319	3	20542	102191251
GO:0007156	homophilic cell adhesion via plasma membrane adhesion molecules	biological_process	0.33588	17	3319	90	20542	102185829,102182087,102182222,102182980,102185250,102169458,102169028,102188217,102191519,102190128,102187844,102186733,102189032,102185761,102181386,102188767,102174054
GO:0001076	transcription factor activity, RNA polymerase II transcription factor binding	molecular_function	0.33623	27	3319	148	20542	100861043,102180274,102187860,102174150,102177406,102170255,102191645,102174272,102181734,102174877,102183261,102182712,108633313,102169931,108636054,102186037,102171025,102175019,102169393,102181141,102169464,100861328,102184128,106503774,106502783,102191127,102191551
GO:0001104	RNA polymerase II transcription cofactor activity	molecular_function	0.33623	27	3319	148	20542	100861043,102187860,102180274,102177406,102174150,102170255,102174272,102191645,102181734,102169931,108633313,102183261,102174877,102182712,102171025,102186037,108636054,102175019,102181141,102169393,100861328,102169464,106503774,102184128,106502783,102191551,102191127
GO:0005618	cell wall	cellular_component	0.33623	4	3319	17	20542	102170327,102170818,102191083,102189600
GO:0007005	mitochondrion organization	biological_process	0.33741	18	3319	96	20542	108633372,102190279,102170314,102182216,102187025,102169996,102184707,102180953,102191284,102180343,102183223,102174709,102185359,102186482,102181975,102183661,102189360,102189847
GO:0006022	aminoglycan metabolic process	biological_process	0.33777	11	3319	55	20542	102174015,102178021,102176085,102181225,102180614,102170834,102186051,102191512,102168317,102182004,102188252
GO:0006904	vesicle docking involved in exocytosis	biological_process	0.33889	7	3319	33	20542	102190406,102177118,102179576,102186228,102178922,102186836,102190871
GO:0006541	glutamine metabolic process	biological_process	0.33938	3	3319	12	20542	102179779,102177748,102188116
GO:0003707	steroid hormone receptor activity	molecular_function	0.33958	5	3319	23	20542	102190964,102168932,102185480,102181468,102189484
GO:0000302	response to reactive oxygen species	biological_process	0.33988	3	3319	13	20542	108637378,102175632,102174522
GO:1901031	regulation of response to reactive oxygen species	biological_process	0.33988	3	3319	13	20542	102174522,102175632,108637378
GO:1902882	regulation of response to oxidative stress	biological_process	0.33988	3	3319	13	20542	102174522,102175632,108637378
GO:0046649	lymphocyte activation	biological_process	0.3403	3	3319	13	20542	102168964,102178783,102190440
GO:1901657	glycosyl compound metabolic process	biological_process	0.34064	43	3319	248	20542	102185020,102187624,102185951,100861253,102175881,102169766,102171890,102180212,102183240,102191831,102184217,102176246,102184502,102185041,102187548,102191175,102176585,102188644,102168204,102180095,102186574,102188071,106504013,102185709,102179022,102184336,102187041,102190252,102175495,102169383,102179114,102191268,102177412,102184250,102183616,102189939,102190121,102191543,102176871,102189734…
GO:0055082	cellular chemical homeostasis	biological_process	0.34141	17	3319	99	20542	102179693,102191052,102179363,102181927,102168932,102174022,102175557,106503205,102185372,102181106,102171857,102179502,102185351,102190146,102173261,102185102,102185642
GO:0031419	cobalamin binding	molecular_function	0.34185	3	3319	12	20542	102174606,102172599,102175648
GO:0016772	transferase activity, transferring phosphorus-containing groups	molecular_function	0.34209	290	3319	1692	20542	102170944,102176481,102177440,102175088,102180926,102174255,102184090,106501977,102187012,108634506,102177818,102175313,102178496,102187548,102185041,102186733,102180239,102188644,102187310,102170812,102189153,102178891,102184336,100860806,102174714,102171327,102173853,102183167,102177757,102191568,102173001,106503476,102181256,108635327,102170683,102180176,102181674,102175959,102173499,100861158…
GO:0071941	nitrogen cycle metabolic process	biological_process	0.34261	4	3319	18	20542	102180144,108637844,102187514,102182973
GO:0008556	potassium-transporting ATPase activity	molecular_function	0.34309	3	3319	12	20542	108637429,102182367,102187500
GO:0046034	ATP metabolic process	biological_process	0.34326	29	3319	166	20542	102169383,102175495,102171890,102169766,102179114,102180212,102187041,100861253,102175881,102177412,102184250,102184217,102183616,102176246,102191831,102183240,102191268,102188644,102180095,102189939,102184502,102185041,102187548,102191175,102179022,102181716,102188071,102176871,106504013
GO:0000793	condensed chromosome	cellular_component	0.34335	22	3319	119	20542	108633212,102186501,102188483,102174904,102175062,106503988,102168408,102185409,102177118,102190253,100861062,102182669,102182778,100861043,102188376,108634358,102181275,102185820,100861336,102175517,102191459,108636279
GO:0030150	protein import into mitochondrial matrix	biological_process	0.34349	3	3319	13	20542	102187025,102174709,102190279
GO:0004714	transmembrane receptor protein tyrosine kinase activity	molecular_function	0.34383	4	3319	17	20542	102169172,102182277,102173448,102170559
GO:2000112	regulation of cellular macromolecule biosynthetic process	biological_process	0.34465	365	3319	2153	20542	102168805,108637391,108636584,106503164,102181239,102181419,102188324,102189746,102178051,102176685,102182403,102189596,102191551,102189239,102189890,102171957,102180177,102187860,102174211,102173499,102174150,102184982,102191645,102188823,102171064,102186745,102176004,102175726,102190964,102172195,102178513,102175676,102190156,102168878,102181864,102173369,102185480,100861393,102187439,102173343…
GO:0065004	protein-DNA complex assembly	biological_process	0.34508	23	3319	135	20542	102181348,106502435,108635032,102169172,108634822,102186518,102178051,108636646,102185609,108638596,108637493,108635111,108634727,100861043,102183444,102169975,108638624,102171961,108634830,102186918,108634784,108634729,102173166
GO:0071824	protein-DNA complex subunit organization	biological_process	0.34508	23	3319	135	20542	102186518,108634822,102185609,108636646,102178051,108635032,102181348,106502435,102169172,102171961,108638624,108634729,102173166,108634784,108634830,102186918,108634727,108635111,108637493,108638596,102169975,102183444,100861043
GO:0000002	mitochondrial genome maintenance	biological_process	0.34629	2	3319	7	20542	102181975,102185359
GO:0030212	hyaluronan metabolic process	biological_process	0.34673	2	3319	7	20542	102186051,102178021
GO:1903510	mucopolysaccharide metabolic process	biological_process	0.34673	2	3319	7	20542	102186051,102178021
GO:0009260	ribonucleotide biosynthetic process	biological_process	0.34795	27	3319	152	20542	102180212,102179114,102169383,102169766,102171890,102187041,102187624,102184336,102185020,102185858,102176246,102185614,102184250,102191543,102169764,102188644,102191175,100861577,102189939,102169557,102181716,102191568,102181156,102175413,102179022,102188071,102186574
GO:0046390	ribose phosphate biosynthetic process	biological_process	0.34795	27	3319	152	20542	102185020,102187624,102184336,102187041,102169383,102171890,102169766,102179114,102180212,102184250,102185614,102176246,102185858,102189939,100861577,102191175,102188644,102169764,102191543,102186574,102188071,102179022,102175413,102191568,102181716,102181156,102169557
GO:0072330	monocarboxylic acid biosynthetic process	biological_process	0.34832	8	3319	40	20542	102186389,102170601,102184657,100860890,102173731,100861224,102187148,102182669
GO:0005267	potassium channel activity	molecular_function	0.34853	22	3319	118	20542	102187889,102188508,102180849,102187828,102179783,102182066,102172577,102172292,102189489,102183519,102177072,102169739,102186276,102184242,102172555,102176463,102170962,102187770,102176650,102169526,102170710,102180591
GO:0001101	response to acid chemical	biological_process	0.34933	3	3319	12	20542	102171978,102182257,102178377
GO:0009225	nucleotide-sugar metabolic process	biological_process	0.3507	2	3319	7	20542	102175506,102188203
GO:0016903	oxidoreductase activity, acting on the aldehyde or oxo group of donors	molecular_function	0.3512	10	3319	54	20542	102177137,102191364,100860872,102173015,102184491,102187468,102190753,102171025,102175812,102183291
GO:0006370	7-methylguanosine mRNA capping	biological_process	0.35122	2	3319	7	20542	102190040,102173499
GO:1901360	organic cyclic compound metabolic process	biological_process	0.35195	730	3319	4364	20542	102181653,102176354,102189156,102171890,102179779,102177134,102185459,106503170,102172668,102187405,102181778,102191468,102176360,102171899,100861118,100861391,102184128,102183631,102182321,102178709,102179363,102188464,102178922,102170859,102177100,102186363,102187041,102185705,102173805,102186295,106502495,102183904,102185340,102180032,102182436,102183616,102169195,102177483,102185767,102190910…
GO:0046483	heterocycle metabolic process	biological_process	0.35207	721	3319	4309	20542	102181755,102175410,102191298,102184502,102181141,102182379,108637682,102179038,102175653,102180871,102185709,102182246,102169557,102172951,106503205,106502819,102170070,100860841,102174671,102169894,102191141,102183210,102186322,102187975,102184217,102176246,106503116,108635927,102174904,102174843,102190040,102171147,102173949,102191164,102178080,102178721,102191127,108634604,102181975,102185639…
GO:0008645	hexose transport	biological_process	0.35303	2	3319	7	20542	102189484,102188322
GO:0009395	phospholipid catabolic process	biological_process	0.35379	2	3319	7	20542	102188141,102187595
GO:0000446	nucleoplasmic THO complex	cellular_component	0.35379	2	3319	7	20542	102182970,102186360
GO:0019637	organophosphate metabolic process	biological_process	0.3546	86	3319	506	20542	102191175,102187548,102185041,102180095,102174998,102188644,102178588,102188203,102186077,102186574,102179022,102175881,100861253,102187624,102186718,102185951,102180212,102170708,102173874,102177240,102176481,102169493,102172315,102181090,102175506,102189939,102170834,102171407,102169764,102191543,102191052,102184437,106503774,102176871,102191568,102181716,102189734,102183821,102184336,102170986…
GO:0008097	5S rRNA binding	molecular_function	0.35498	1	3319	3	20542	102188911
GO:0044769	ATPase activity, coupled to transmembrane movement of ions, rotational mechanism	molecular_function	0.35508	4	3319	19	20542	102171890,102180212,102191072,108637954
GO:0008242	omega peptidase activity	molecular_function	0.35616	5	3319	23	20542	108638010,102173985,102179855,102187836,102169458
GO:0004520	endodeoxyribonuclease activity	molecular_function	0.35768	10	3319	51	20542	102182004,108633369,106502666,100861224,102189156,102180029,102184810,102191199,102182367,102169458
GO:0006351	transcription, DNA-templated	biological_process	0.35773	420	3319	2502	20542	102176685,102178051,102189746,102188324,102181419,102171957,102189890,102179795,108638633,102191551,102189596,102189239,102182403,108637391,102175901,102168805,106503164,102181239,108636584,102184982,102191645,102174211,102187860,102180177,102174150,102173499,102172195,102190156,102175676,102178513,102176004,108635215,102186745,102171064,102188823,102190964,102175726,102174319,102182946,102185480…
GO:0097659	nucleic acid-templated transcription	biological_process	0.35773	420	3319	2502	20542	102191645,102184982,102174150,102173499,102187860,102180177,102174211,102189239,108638633,102191551,102189596,102182403,102189890,102179795,102171957,102188324,102181419,102176685,102178051,102189746,102181239,106503164,108636584,102175901,102168805,108637391,102182946,102177412,102185480,102174319,102181864,102168878,102191578,102173369,102175676,102178513,102190156,102172195,102190964,102175726…
GO:0046873	metal ion transmembrane transporter activity	molecular_function	0.35783	92	3319	525	20542	102189862,102169837,102187181,102191170,102172555,102186276,102179795,106503205,102190806,102180103,102184371,102176463,102178348,102180849,102188508,102174327,102183378,102178997,102173929,102190045,102181258,102180591,102191362,102186745,102184242,102177072,102182367,102187972,102178033,102179693,102182675,102176835,102187828,102187167,102189765,102177748,102183519,102172577,102185488,102182201…
GO:0032505	reproduction of a single-celled organism	biological_process	0.35794	17	3319	92	20542	102173818,102182832,102177831,102180237,102171522,102172359,102191164,102183651,108637954,102176246,102171337,102178552,108637378,102182652,102170352,102183444,100861043
GO:0005509	calcium ion binding	molecular_function	0.3588	95	3319	541	20542	102188915,102182721,102172596,102188454,102180431,102181289,102183712,102189534,102189010,102191342,102168404,102173362,102180505,100860800,102186733,102188274,102171378,108635449,102178363,102172418,102172910,102169458,102182087,102182980,102188322,102173618,102180397,102168763,102185829,102191052,102179802,102190639,102188767,102178773,102169966,102189032,102171635,102191519,102169740,102187633…
GO:0000151	ubiquitin ligase complex	cellular_component	0.35916	24	3319	132	20542	102180144,102185036,102185540,102176326,102189148,102171867,102179345,102185340,102185967,102186075,102188828,102185705,102172283,102186182,100861321,102178254,102174522,102190703,108636388,102177323,102186684,102188771,102173448,102174191
GO:0030261	chromosome condensation	biological_process	0.35927	3	3319	13	20542	102168408,102174076,102174904
GO:0010556	regulation of macromolecule biosynthetic process	biological_process	0.35955	365	3319	2157	20542	102185404,102189340,102180365,106502413,102169276,102176522,102178434,102174877,102172868,108638122,102185716,102188791,102180342,102186295,102186363,102185705,102184462,102175432,102178693,106502495,102183904,102185438,106504031,102182436,102183896,102180032,100861118,102187405,102191468,102174525,102172927,102185075,102179632,108637637,102180913,100861391,102180103,102184128,102178709,102181653…
GO:0031326	regulation of cellular biosynthetic process	biological_process	0.35955	365	3319	2157	20542	102175676,102178513,102190156,102172195,102190964,102175726,102171064,102188823,102176004,102186745,102185480,102181864,102168878,102173369,102189239,102191551,102189596,102182403,102189890,102171957,102188324,102181419,102178051,102176685,102189746,106503164,102181239,108636584,102168805,108637391,102191645,102184982,102174150,102173499,102187860,102180177,102174211,102183113,106503089,102187795…
GO:0052126	movement in host environment	biological_process	0.35968	10	3319	51	20542	102182973,102191790,106503894,102190703,102168820,102183251,106503774,102178227,102177072,102184080
GO:0052192	movement in environment of other organism involved in symbiotic interaction	biological_process	0.35968	10	3319	51	20542	102190703,102168820,102183251,106503774,102178227,102177072,102184080,102182973,102191790,106503894
GO:0016620	oxidoreductase activity, acting on the aldehyde or oxo group of donors, NAD or NADP as acceptor	molecular_function	0.35985	6	3319	31	20542	102171025,102190753,102184491,102173015,100860872,102191364
GO:0072522	purine-containing compound biosynthetic process	biological_process	0.35989	29	3319	165	20542	102176246,102185858,102184250,102185614,102184336,102187624,102187041,102185020,102171890,102169766,102169383,102180212,102179114,102186574,102188071,102181156,102191568,102181716,102169557,102179022,102189734,102175413,102191175,102189939,100861577,102188644,102176585,102191543,102169764
GO:0090304	nucleic acid metabolic process	biological_process	0.36094	640	3319	3819	20542	102174426,102172159,102169293,102170987,102187828,102185871,102181176,102174114,102170445,102173801,102182901,102171811,102180496,102189134,102169774,102183451,108636266,102188338,102183453,102185152,106502142,108637970,102181541,108633305,102180814,102173005,102190041,102173015,102190755,102171133,102190759,102177572,102187519,108636624,102176680,102180526,102172283,102177735,102182770,102183745…
GO:0019988	charged-tRNA amino acid modification	biological_process	0.36101	3	3319	13	20542	106502000,102173698,102180274
GO:0043399	tRNA A64-2'-O-ribosylphosphate transferase activity	molecular_function	0.36101	3	3319	13	20542	102180274,102173698,106502000
GO:0009161	ribonucleoside monophosphate metabolic process	biological_process	0.36252	31	3319	179	20542	102191268,102183240,102191831,102176246,102184250,102177412,102184217,102185614,102183616,100861253,102187041,102175881,102175495,102169766,102169383,102171890,102179114,102180212,106504013,102188071,102176871,102181716,102179022,102185041,102187548,102191175,102184502,102189939,102180095,102188644,102169764
GO:0008252	nucleotidase activity	molecular_function	0.36283	3	3319	13	20542	102183821,102180885,102191298
GO:0008253	5'-nucleotidase activity	molecular_function	0.36283	3	3319	13	20542	102183821,102191298,102180885
GO:2001070	starch binding	molecular_function	0.36399	3	3319	13	20542	102186009,102191380,102176299
GO:0051920	peroxiredoxin activity	molecular_function	0.36469	5	3319	24	20542	102172458,102173823,102175607,102189599,102175632
GO:0016835	carbon-oxygen lyase activity	molecular_function	0.36605	16	3319	85	20542	102177793,102180212,102189156,102175881,102176516,102171618,102175528,102185711,102168317,102185041,106501968,102173015,102176898,102169996,102174606,102178564
GO:0032065	cortical protein anchoring	biological_process	0.36648	4	3319	18	20542	102181106,102173152,102171485,102174679
GO:0005819	spindle	cellular_component	0.36781	22	3319	121	20542	102188376,108634358,102187165,102175517,102173579,102185820,108636279,102191459,102182669,100861043,102177118,102185409,102182347,102175280,102190253,100861062,102183567,108633212,102188446,102188483,102175062,106503988
GO:0020037	heme binding	molecular_function	0.36808	35	3319	200	20542	102175600,102177996,102188304,108634035,102190156,102183680,102175876,102169976,102186172,102172960,100861413,102190332,102168826,102180722,102182697,100860994,102178921,102183517,102170823,102169002,102188517,102179328,102181372,102191547,102176147,102175317,102172683,102170042,108635409,102173131,102179363,102168680,108633240,102187582,102182894
GO:0048278	vesicle docking	biological_process	0.36968	7	3319	34	20542	102186836,102178922,102186228,102179576,102190406,102177118,102190871
GO:0040007	growth	biological_process	0.36988	15	3319	82	20542	102189962,102174299,100860950,102169932,102180462,102180212,100860793,102179783,108633858,108638635,106503384,102169777,102182764,100860913,102191364
GO:0031406	carboxylic acid binding	molecular_function	0.37007	4	3319	18	20542	102179779,102184165,106501896,108634727
GO:0043177	organic acid binding	molecular_function	0.37007	4	3319	18	20542	102179779,102184165,108634727,106501896
GO:0060255	regulation of macromolecule metabolic process	biological_process	0.37041	384	3319	2274	20542	102185705,102184462,102186363,102186295,102180342,102182743,102183896,106504031,102185438,102180032,102182436,102183904,106502495,102178693,102175432,102172868,102178434,102174877,102176522,106502413,102180365,102169276,102185404,102189340,102188791,102189047,108638122,102185716,102180274,102172294,102189156,102187735,106503894,102180343,102181653,102172668,106503170,102185459,102182102,102176770…
GO:1902582	single-organism intracellular transport	biological_process	0.37108	81	3319	465	20542	102189213,102177061,102190755,102186276,102178922,102179137,102173979,102176685,102183210,102174709,102182778,102168565,102185152,102180814,102189360,102182102,102190930,102182216,102187349,102176522,102187025,108638619,102184102,102186228,102184363,102173805,102173369,102190910,102189317,102172125,102178766,102179960,102184082,102182946,102182526,102171010,102186698,102186154,102174076,102175780…
GO:0009425	bacterial-type flagellum basal body	cellular_component	0.37153	2	3319	8	20542	102190849,102187236
GO:0051704	multi-organism process	biological_process	0.37207	227	3319	1341	20542	108636739,102189418,102174979,108633918,102186590,102172659,102186279,102168857,102168231,102171931,102182979,102168862,102187729,102181510,102183158,102170352,102169809,102187910,102187602,102182973,102180879,102183444,102180175,102170387,108633232,102178026,102179515,102169235,102186017,102175341,102181955,102183772,102178974,102190862,102186830,102177374,102177275,102185696,102182596,102179431…
GO:0017016	Ras GTPase binding	molecular_function	0.37219	8	3319	40	20542	108638457,102170565,102183869,102190910,102172659,108638610,102173366,106503389
GO:0031267	small GTPase binding	molecular_function	0.37219	8	3319	40	20542	102190910,102172659,108638610,102173366,106503389,108638457,102183869,102170565
GO:0051020	GTPase binding	molecular_function	0.37219	8	3319	40	20542	106503389,102173366,108638610,102190910,102172659,102170565,102183869,108638457
GO:0044212	transcription regulatory region DNA binding	molecular_function	0.37276	3	3319	13	20542	102185075,102179706,102170824
GO:0050801	ion homeostasis	biological_process	0.37433	16	3319	95	20542	102185351,102190146,102173261,102185102,102185642,102179502,102181106,102171857,102179693,102191052,102181927,102179363,102174022,102168932,102175557,106503205
GO:0055065	metal ion homeostasis	biological_process	0.37433	16	3319	95	20542	102179502,102185102,102185642,102190146,102173261,102185351,102175557,106503205,102174022,102168932,102191052,102179363,102181927,102179693,102171857,102181106
GO:0055080	cation homeostasis	biological_process	0.37433	16	3319	95	20542	102181106,102171857,102179693,102179363,102181927,102191052,102174022,102168932,106503205,102175557,102185351,102173261,102190146,102185642,102185102,102179502
GO:0098771	inorganic ion homeostasis	biological_process	0.37433	16	3319	95	20542	102179363,102181927,102191052,102179693,106503205,102175557,102174022,102168932,102181106,102171857,102179502,102185351,102185642,102185102,102173261,102190146
GO:0044781	bacterial-type flagellum organization	biological_process	0.37591	5	3319	24	20542	102176848,102177240,102180143,102174056,106502301
GO:0008661	1-deoxy-D-xylulose-5-phosphate synthase activity	molecular_function	0.37626	2	3319	8	20542	102187468,102175812
GO:0016744	transferase activity, transferring aldehyde or ketonic groups	molecular_function	0.37626	2	3319	8	20542	102187468,102175812
GO:0000149	SNARE binding	molecular_function	0.37676	4	3319	19	20542	102174211,102172387,102182778,102190253
GO:0019905	syntaxin binding	molecular_function	0.37676	4	3319	19	20542	102190253,102174211,102182778,102172387
GO:0005496	steroid binding	molecular_function	0.37709	5	3319	24	20542	102189484,102181468,102190964,102168932,102185480
GO:0004866	endopeptidase inhibitor activity	molecular_function	0.37743	20	3319	110	20542	102169231,102186051,102183702,102189484,100861275,102172450,102175341,106502252,102171106,100860826,102173204,102168282,100860924,102188858,102176516,102178021,106503435,102176770,102172587,102188515
GO:0061135	endopeptidase regulator activity	molecular_function	0.37743	20	3319	110	20542	100860924,102188858,102171106,106502252,102168282,100860826,102173204,102188515,102172587,102176770,106503435,102176516,102178021,102189484,102183702,102169231,102186051,102175341,102172450,100861275
GO:0006801	superoxide metabolic process	biological_process	0.37761	2	3319	8	20542	100861196,102187128
GO:0006887	exocytosis	biological_process	0.37974	12	3319	64	20542	102179576,102186228,102187349,102190406,102180791,102187406,102178922,102184216,102186836,102177118,102190871,106501899
GO:0015293	symporter activity	molecular_function	0.37989	9	3319	45	20542	102187181,102181258,102170561,102174059,102187167,102185209,102173466,102190843,102186773
GO:0015294	solute:cation symporter activity	molecular_function	0.37989	9	3319	45	20542	102187181,102181258,102170561,102187167,102174059,102185209,102173466,102190843,102186773
GO:0016892	endoribonuclease activity, producing 3'-phosphomonoesters	molecular_function	0.38044	2	3319	8	20542	102174830,102177275
GO:0008137	NADH dehydrogenase (ubiquinone) activity	molecular_function	0.3805	9	3319	47	20542	102191831,102176871,106504013,102191268,102177412,102186380,102191175,100861253,102185711
GO:0050136	NADH dehydrogenase (quinone) activity	molecular_function	0.3805	9	3319	47	20542	102191175,100861253,102186380,102185711,102191268,106504013,102176871,102191831,102177412
GO:0016624	oxidoreductase activity, acting on the aldehyde or oxo group of donors, disulfide as acceptor	molecular_function	0.38058	3	3319	14	20542	102183291,102187468,102175812
GO:0016209	antioxidant activity	molecular_function	0.38081	14	3319	77	20542	102171497,102186745,102189751,102173649,102172458,102191158,102175607,102189599,102175891,102184023,102176892,102173823,102189072,102175632
GO:0010468	regulation of gene expression	biological_process	0.38152	366	3319	2169	20542	102185705,102184462,102186363,102180342,102186295,106502495,102183904,102178693,102185438,106504031,102183896,102180032,102182436,102175432,102169276,106502413,102180365,102174877,102178434,102172868,102176522,102189340,102185404,102188791,102185716,108638122,102180274,102187735,106503894,102181653,102180343,102172294,102189156,102179779,102169303,102172668,102185459,106503170,102182102,102191072…
GO:0016888	endodeoxyribonuclease activity, producing 5'-phosphomonoesters	molecular_function	0.38231	7	3319	35	20542	108633369,102182004,102184810,102169458,100861224,106502666,102182367
GO:0034453	microtubule anchoring	biological_process	0.38264	9	3319	47	20542	102175517,102185820,108636279,102191459,102185409,102177118,102175062,106503988,108633212
GO:0004526	ribonuclease P activity	molecular_function	0.38265	3	3319	13	20542	102172543,102179684,102178486
GO:0002253	activation of immune response	biological_process	0.38323	4	3319	19	20542	102176781,102170457,102180536,102189878
GO:0017172	cysteine dioxygenase activity	molecular_function	0.38337	2	3319	8	20542	102176712,108637680
GO:0046439	L-cysteine metabolic process	biological_process	0.38337	2	3319	8	20542	108637680,102176712
GO:0004146	dihydrofolate reductase activity	molecular_function	0.38363	2	3319	8	20542	102172195,102175963
GO:0007338	single fertilization	biological_process	0.38375	7	3319	36	20542	102171077,102173433,102172218,102173428,102188718,102187406,102182697
GO:0009566	fertilization	biological_process	0.38375	7	3319	36	20542	102173433,102171077,102172218,102173428,102188718,102187406,102182697
GO:0044272	sulfur compound biosynthetic process	biological_process	0.38377	8	3319	41	20542	102182004,102176585,102176436,102168826,102172599,102184657,102189734,102182081
GO:0070008	serine-type exopeptidase activity	molecular_function	0.38416	13	3319	68	20542	108633331,102185816,102190795,102183492,102185542,102174272,102185075,102169966,102168248,102183993,102179992,102189225,102170055
GO:0006821	chloride transport	biological_process	0.38432	3	3319	13	20542	102185964,102183008,100750232
GO:0048585	negative regulation of response to stimulus	biological_process	0.38482	6	3319	30	20542	102191633,102183492,102179590,102172438,102185372,102186333
GO:0033554	cellular response to stress	biological_process	0.38714	106	3319	619	20542	102174153,102184177,108638125,102178765,102183193,102172306,102174263,102182624,102168231,102185951,102191684,102187910,102185879,102175424,102180431,102178867,102168251,102174076,108633412,108633372,100861393,102173327,102181275,102176735,102178673,102178791,102182443,102169681,102191269,102180526,102189849,102181641,102177963,102169996,102177614,102172853,102170314,102175153,102189882,102183651…
GO:0006749	glutathione metabolic process	biological_process	0.38801	4	3319	19	20542	102182081,102189518,102168826,102175220
GO:0004518	nuclease activity	molecular_function	0.3884	68	3319	395	20542	102180144,102174071,102189156,102178899,102183378,102183707,102178922,102188485,102179928,102175986,102189852,102186228,102176192,108638615,102187147,100861224,102181729,102177100,108633369,102182367,108636266,102172543,102181625,102186148,102171811,106503116,102188609,106502456,102184177,102169458,102173638,102180418,102184810,108637378,102179292,102189063,102187602,102172552,102189229,102171343…
GO:0006368	transcription elongation from RNA polymerase II promoter	biological_process	0.38855	9	3319	48	20542	102183651,106502142,102186360,102190041,102174904,102181106,106503205,102182970,102181461
GO:0004174	electron-transferring-flavoprotein dehydrogenase activity	molecular_function	0.38877	1	3319	3	20542	102185248
GO:0016649	oxidoreductase activity, acting on the CH-NH group of donors, quinone or similar compound as acceptor	molecular_function	0.38877	1	3319	3	20542	102185248
GO:0016836	hydro-lyase activity	molecular_function	0.38932	13	3319	69	20542	102178564,102171618,102176516,102174606,102176898,102173015,106501968,102175881,102168317,102185041,102185711,102180212,102177793
GO:0004601	peroxidase activity	molecular_function	0.39013	4	3319	19	20542	102176892,102173649,102191158,102184023
GO:0006633	fatty acid biosynthetic process	biological_process	0.39038	7	3319	36	20542	102186389,102173731,100860890,102182669,102170601,100861224,102187148
GO:0030436	asexual sporulation	biological_process	0.39149	3	3319	13	20542	102186028,102187729,102187028
GO:0017089	glycolipid transporter activity	molecular_function	0.39171	2	3319	8	20542	102188823,102176650
GO:0046836	glycolipid transport	biological_process	0.39171	2	3319	8	20542	102176650,102188823
GO:0006030	chitin metabolic process	biological_process	0.39286	5	3319	24	20542	102180614,102191512,102181225,102176085,102170834
GO:1901071	glucosamine-containing compound metabolic process	biological_process	0.39286	5	3319	24	20542	102170834,102176085,102191512,102181225,102180614
GO:0006836	neurotransmitter transport	biological_process	0.39362	6	3319	29	20542	102187167,102170561,102190843,102173466,102187181,102185209
GO:0034464	BBSome	cellular_component	0.39419	2	3319	8	20542	102180871,102170167
GO:0004425	indole-3-glycerol-phosphate synthase activity	molecular_function	0.3942	1	3319	3	20542	102184671
GO:0004789	thiamine-phosphate diphosphorylase activity	molecular_function	0.39489	2	3319	8	20542	102176436,102180197
GO:0008276	protein methyltransferase activity	molecular_function	0.39493	12	3319	65	20542	102189047,102190102,102171122,102183113,102177011,102170645,102171062,100861120,102181847,102188178,102180982,102189411
GO:0034593	phosphatidylinositol bisphosphate phosphatase activity	molecular_function	0.39506	2	3319	8	20542	102177240,102189734
GO:0034596	phosphatidylinositol phosphate 4-phosphatase activity	molecular_function	0.39506	2	3319	8	20542	102177240,102189734
GO:0034597	phosphatidylinositol-4,5-bisphosphate 4-phosphatase activity	molecular_function	0.39506	2	3319	8	20542	102177240,102189734
GO:0046839	phospholipid dephosphorylation	biological_process	0.39506	2	3319	8	20542	102189734,102177240
GO:0046856	phosphatidylinositol dephosphorylation	biological_process	0.39506	2	3319	8	20542	102177240,102189734
GO:0052866	phosphatidylinositol phosphate phosphatase activity	molecular_function	0.39506	2	3319	8	20542	102177240,102189734
GO:0001533	cornified envelope	cellular_component	0.39524	6	3319	36	20542	108635597,106502442,102170040,108637735,108633801,102173959
GO:0016705	oxidoreductase activity, acting on paired donors, with incorporation or reduction of molecular oxygen	molecular_function	0.39538	37	3319	205	20542	102178921,102172543,100861413,102180722,102172960,102183680,102190548,108634035,102188304,102182834,102181308,102183520,102176898,102191334,102171378,102187582,108633240,102191546,102182464,102185641,102168522,102173131,102184785,102170042,108635409,102189453,102173111,102179682,102185879,102172683,102179328,102191547,102169002,102188517,102170823,102189748,102174294
GO:0033036	macromolecule localization	biological_process	0.39567	162	3319	945	20542	102168595,102180218,102172093,102190088,102188823,102187025,102172125,102178766,102179960,102182946,102175986,102186228,102173369,102176056,102173229,102177118,102170070,108638633,102179669,108635028,102176685,102170154,102191182,102183210,102182700,102174679,102178899,102183707,102182778,108635007,102191568,102169996,106503089,102190253,102175010,100861084,102183651,102186360,102178851,102177698…
GO:0021549	cerebellum development	biological_process	0.39587	1	3319	3	20542	108634196
GO:0022037	metencephalon development	biological_process	0.39587	1	3319	3	20542	108634196
GO:0030902	hindbrain development	biological_process	0.39587	1	3319	3	20542	108634196
GO:0050795	regulation of behavior	biological_process	0.39649	1	3319	3	20542	102168867
GO:0050920	regulation of chemotaxis	biological_process	0.39649	1	3319	3	20542	102168867
GO:0002520	immune system development	biological_process	0.39697	1	3319	3	20542	102178664
GO:0008658	penicillin binding	molecular_function	0.39727	1	3319	3	20542	108634727
GO:0033293	monocarboxylic acid binding	molecular_function	0.39727	1	3319	3	20542	108634727
GO:0045259	proton-transporting ATP synthase complex	cellular_component	0.39744	13	3319	74	20542	102188644,102180212,102179114,102169383,102171890,102189939,102191175,102187041,102184250,102179022,102181716,102176246,102188071
GO:0008378	galactosyltransferase activity	molecular_function	0.39787	6	3319	30	20542	102168846,102169557,102169449,102182479,102169531,102177480
GO:0009141	nucleoside triphosphate metabolic process	biological_process	0.39803	32	3319	190	20542	102191543,102189939,102181716,102176871,102169383,102175495,102179114,102184336,102187041,102177412,102184250,102183616,102191268,102188644,102180095,102184502,102187548,102185041,102191175,102179022,102188071,106504013,102171890,102169766,102180212,102178404,102175881,100861253,102184217,102176246,102191831,102183240
GO:0051260	protein homooligomerization	biological_process	0.39836	12	3319	64	20542	102173767,102184215,102181706,106502271,102174263,102185032,102188248,102190663,102169975,102175822,102186046,102191682
GO:1901362	organic cyclic compound biosynthetic process	biological_process	0.3984	487	3319	2918	20542	102174319,102182946,102185480,102177412,102173369,102191578,102181864,102168878,102172195,102190156,102175676,102178513,102170750,102176004,108635215,102172093,102186745,102171064,102188823,102190964,102175726,102184982,102191645,102174211,102187860,102180177,102174150,102173499,102178051,102176685,102172184,102189746,102188324,102181419,102171957,102189890,102172052,102179795,108638633,102191551…
GO:0016597	amino acid binding	molecular_function	0.39852	3	3319	13	20542	102179779,106501896,102184165
GO:0043086	negative regulation of catalytic activity	biological_process	0.39924	13	3319	71	20542	102184808,102183647,102176770,102170846,102183703,102179435,100860836,102191127,102172283,108637268,102173992,102188456,106502252
GO:0044092	negative regulation of molecular function	biological_process	0.39924	13	3319	71	20542	106502252,102172283,108637268,102173992,102188456,102179435,102183703,102170846,100860836,102191127,102184808,102183647,102176770
GO:0048878	chemical homeostasis	biological_process	0.39951	18	3319	108	20542	102171857,102181106,102185372,106503205,102175557,102168932,102174022,102181927,102179363,102191052,102179693,102185642,102178377,102185102,102173261,102190146,102185351,102179502
GO:0030278	regulation of ossification	biological_process	0.40006	1	3319	3	20542	102173757
GO:0006508	proteolysis	biological_process	0.40143	172	3319	1019	20542	102189225,102187828,106502942,102177454,102191476,102176086,102179341,102188330,102169195,102177483,108635015,102186299,102177959,102175628,102185418,102190789,102190332,102169407,102173157,102173245,102191057,102180953,102170333,102184442,102185855,102178445,102177960,102184205,102180343,102176354,102175024,102176138,102189289,102191072,108634751,102170846,102187460,102176770,102174397,106503654…
GO:0045263	proton-transporting ATP synthase complex, coupling factor F(o)	cellular_component	0.40186	10	3319	56	20542	102188071,102176246,102181716,102184250,102179022,102191175,102189939,102169383,102179114,102188644
GO:0016153	urocanate hydratase activity	molecular_function	0.40206	1	3319	3	20542	102176516
GO:0032780	negative regulation of ATPase activity	biological_process	0.40235	3	3319	14	20542	102191127,102183647,108637268
GO:0016842	amidine-lyase activity	molecular_function	0.40299	1	3319	3	20542	102181770
GO:1901137	carbohydrate derivative biosynthetic process	biological_process	0.40556	61	3319	355	20542	102181156,102191568,102181716,102189734,102175413,102191052,102169531,106503774,102179855,102169449,102191543,102190121,102169764,102177480,102189939,102174015,102185858,102184250,102169383,102179114,102180329,102186631,102184336,102182004,102187041,102169557,108636043,102179022,102185709,102188203,102186574,102188071,102174076,102175162,108633324,102169711,102188644,102176585,102174998,102175536…
GO:0052855	ADP-dependent NAD(P)H-hydrate dehydratase activity	molecular_function	0.40558	1	3319	3	20542	102171618
GO:0009913	epidermal cell differentiation	biological_process	0.4058	1	3319	3	20542	106502442
GO:0030216	keratinocyte differentiation	biological_process	0.4058	1	3319	3	20542	106502442
GO:0043588	skin development	biological_process	0.4058	1	3319	3	20542	106502442
GO:0036126	sperm flagellum	cellular_component	0.4059	1	3319	3	20542	102182311
GO:0097228	sperm principal piece	cellular_component	0.4059	1	3319	3	20542	102182311
GO:0015977	carbon fixation	biological_process	0.40595	1	3319	3	20542	102176053
GO:0003676	nucleic acid binding	molecular_function	0.40612	628	3319	3811	20542	106502582,102176112,102191512,102174500,102183993,102178814,108634012,102181753,102183745,102186823,102174364,102182770,102180526,102172283,102178673,102169740,102178552,102180703,102187640,102178867,108633414,102180523,102177157,102170443,102185879,102181760,102185022,102177553,102170196,102182624,102168435,102189505,100861043,102180879,102184810,108637136,102186170,102172418,102169774,102186617…
GO:0046999	regulation of conjugation	biological_process	0.40671	1	3319	3	20542	108637954
GO:0004590	orotidine-5'-phosphate decarboxylase activity	molecular_function	0.40718	1	3319	3	20542	102168204
GO:0006207	'de novo' pyrimidine nucleobase biosynthetic process	biological_process	0.40718	1	3319	3	20542	102168204
GO:0004803	transposase activity	molecular_function	0.40723	5	3319	25	20542	106503559,102174481,102190425,102180869,102180329
GO:0003911	DNA ligase (NAD+) activity	molecular_function	0.40735	2	3319	8	20542	102184280,102178791
GO:0004556	alpha-amylase activity	molecular_function	0.40796	1	3319	3	20542	102189596
GO:0042254	ribosome biogenesis	biological_process	0.40824	21	3319	120	20542	102187351,102172564,102169988,102168960,102169138,102168491,102179437,102175631,102171062,102190324,102190682,102178837,102181625,102172754,102190088,102186116,102175279,106503205,102176680,100861062,102175694
GO:0033043	regulation of organelle organization	biological_process	0.40884	24	3319	138	20542	102183703,102179435,102182347,102175280,102190253,100861062,102186684,102183567,102181792,102188446,102188456,102188376,108634358,102170846,106502301,102183838,102184631,102173579,102176476,102190930,102177240,102172564,102172283,100861043
GO:0004857	enzyme inhibitor activity	molecular_function	0.40884	41	3319	238	20542	100860924,102178122,102168282,100860826,102173204,102168520,102178021,102175041,102189484,102173761,108637993,102169231,102187710,102173383,102180244,102186051,102189047,102173017,102188895,102191127,100861275,102188858,102173324,108637268,102174044,102179590,106502252,102189843,102171106,102189156,102169894,102187245,102172587,102176770,102188515,106503435,102176516,102183702,102175341,102172450…
GO:0016286	small conductance calcium-activated potassium channel activity	molecular_function	0.40949	2	3319	8	20542	102170962,102187889
GO:0000781	chromosome, telomeric region	cellular_component	0.40971	2	3319	8	20542	102190295,100860943
GO:0006357	regulation of transcription from RNA polymerase II promoter	biological_process	0.40993	31	3319	177	20542	102180274,102187860,100861043,102174150,102189156,102177406,102170255,102181734,102191645,102174272,108636054,102186037,102171025,102183261,102174877,102182712,108633313,102169931,102190041,102169393,102181141,102175019,102181461,102184128,106503774,102169464,100861328,102191127,102188895,106503205,106502783
GO:0042126	nitrate metabolic process	biological_process	0.41034	2	3319	8	20542	108637844,102182973
GO:0042128	nitrate assimilation	biological_process	0.41034	2	3319	8	20542	108637844,102182973
GO:0001726	ruffle	cellular_component	0.4104	1	3319	3	20542	102179669
GO:0031252	cell leading edge	cellular_component	0.4104	1	3319	3	20542	102179669
GO:0018130	heterocycle biosynthetic process	biological_process	0.41055	480	3319	2879	20542	102190964,102175726,102171064,102188823,102176004,102186745,108635215,102172093,102175676,102178513,102190156,102172195,102168878,102181864,102191578,102173369,102182946,102177412,102185480,102174319,106503164,102181239,108636584,102175901,102171738,102168805,108637391,102189239,108638633,102191551,102189596,102182403,102189890,102179795,102171957,102172052,102188324,102181419,102172184,102178051…
GO:0019104	DNA N-glycosylase activity	molecular_function	0.41056	2	3319	8	20542	102189937,102189156
GO:0016482	cytoplasmic transport	biological_process	0.41128	54	3319	311	20542	102181173,102190930,102184693,102182102,108637378,102189360,102185152,102182778,102182669,102174709,102175785,102183210,102173979,102176685,102190871,102179515,102173435,102190791,102190755,102174076,102182970,102174590,102184526,102187165,102184082,102171460,102182946,102190910,102178766,102172125,102179960,102186482,102173369,102189849,102186228,102188706,102179576,102185888,102173805,102184661…
GO:0043161	proteasome-mediated ubiquitin-dependent protein catabolic process	biological_process	0.4125	9	3319	48	20542	102172283,102188456,100861393,102186684,102177614,102169996,102170846,102183703,102179435
GO:0000287	magnesium ion binding	molecular_function	0.41319	18	3319	103	20542	102177529,102172978,102185951,102175881,102173825,102184399,102186501,102191298,102170409,102177952,102187548,102185041,102178739,102186202,102188891,108637637,102181468,102180885
GO:0046148	pigment biosynthetic process	biological_process	0.41409	10	3319	53	20542	102178080,102191546,102177250,102189748,102173111,102185879,102183520,102176898,102190548,102178522
GO:0034227	tRNA thio-modification	biological_process	0.41556	2	3319	9	20542	100860803,102190410
GO:0045995	regulation of embryonic development	biological_process	0.41564	5	3319	25	20542	102170314,102184363,102177440,102179435,102178827
GO:0035064	methylated histone binding	molecular_function	0.41587	2	3319	9	20542	102175220,102181739
GO:0019829	cation-transporting ATPase activity	molecular_function	0.41654	7	3319	37	20542	102171890,102180212,108637429,102182367,102191072,108637954,102187500
GO:0042625	ATPase activity, coupled to transmembrane movement of ions	molecular_function	0.41654	7	3319	37	20542	102191072,102187500,108637954,102171890,102180212,108637429,102182367
GO:0007409	axonogenesis	biological_process	0.41666	8	3319	43	20542	102187846,102178648,102180070,102182120,102168882,102178739,102191182,102176088
GO:0007411	axon guidance	biological_process	0.41666	8	3319	43	20542	102187846,102178648,102182120,102180070,102168882,102178739,102191182,102176088
GO:0048667	cell morphogenesis involved in neuron differentiation	biological_process	0.41666	8	3319	43	20542	102191182,102176088,102178739,102168882,102180070,102182120,102178648,102187846
GO:0048812	neuron projection morphogenesis	biological_process	0.41666	8	3319	43	20542	102182120,102180070,102178648,102187846,102168882,102178739,102191182,102176088
GO:0061564	axon development	biological_process	0.41666	8	3319	43	20542	102178739,102191182,102176088,102187846,102182120,102180070,102178648,102168882
GO:0097485	neuron projection guidance	biological_process	0.41666	8	3319	43	20542	102176088,102191182,102178739,102168882,102178648,102180070,102182120,102187846
GO:0055036	virion membrane	cellular_component	0.41698	4	3319	20	20542	100861391,102170631,102175905,102171391
GO:1901292	nucleoside phosphate catabolic process	biological_process	0.41757	2	3319	9	20542	102183821,102178025
GO:0008948	oxaloacetate decarboxylase activity	molecular_function	0.41773	7	3319	36	20542	102183378,102180223,102190045,102182811,102171809,106501822,102174023
GO:0035725	sodium ion transmembrane transport	biological_process	0.41773	7	3319	36	20542	102180223,102183378,102174023,106501822,102171809,102190045,102182811
GO:0071436	sodium ion export	biological_process	0.41773	7	3319	36	20542	102183378,102180223,102182811,102190045,102174023,106501822,102171809
GO:0007631	feeding behavior	biological_process	0.41786	4	3319	20	20542	100861270,102185372,102186886,106502029
GO:0000808	origin recognition complex	cellular_component	0.41826	4	3319	19	20542	102177831,102175861,102182223,102177483
GO:0010383	cell wall polysaccharide metabolic process	biological_process	0.4185	1	3319	3	20542	106503710
GO:0010410	hemicellulose metabolic process	biological_process	0.4185	1	3319	3	20542	106503710
GO:0045491	xylan metabolic process	biological_process	0.4185	1	3319	3	20542	106503710
GO:0045493	xylan catabolic process	biological_process	0.4185	1	3319	3	20542	106503710
GO:0046559	alpha-glucuronidase activity	molecular_function	0.4185	1	3319	3	20542	106503710
GO:0019888	protein phosphatase regulator activity	molecular_function	0.41853	4	3319	20	20542	102182878,102169526,100861365,102178086
GO:0044452	nucleolar part	cellular_component	0.4186	3	3319	14	20542	108636584,106503205,102186116
GO:0006631	fatty acid metabolic process	biological_process	0.41958	14	3319	77	20542	100860890,102176898,102173731,100861224,102187148,102170708,108638470,102182669,102191561,102186077,102186389,102181825,102181229,102170601
GO:0006516	glycoprotein catabolic process	biological_process	0.41985	1	3319	3	20542	102171687
GO:2000026	regulation of multicellular organismal development	biological_process	0.42038	8	3319	42	20542	102170314,102178648,102184363,102183921,102177440,102179435,102178827,102178997
GO:0000702	oxidized base lesion DNA N-glycosylase activity	molecular_function	0.42052	1	3319	3	20542	102189156
GO:0008534	oxidized purine nucleobase lesion DNA N-glycosylase activity	molecular_function	0.42052	1	3319	3	20542	102189156
GO:0040012	regulation of locomotion	biological_process	0.42094	8	3319	42	20542	102168867,102190930,102178827,102179435,102177440,102180536,102170314,102184363
GO:0004571	mannosyl-oligosaccharide 1,2-alpha-mannosidase activity	molecular_function	0.42123	2	3319	8	20542	102182048,102187633
GO:0015924	mannosyl-oligosaccharide mannosidase activity	molecular_function	0.42123	2	3319	8	20542	102182048,102187633
GO:0031342	negative regulation of cell killing	biological_process	0.42189	1	3319	3	20542	102168867
GO:0046983	protein dimerization activity	molecular_function	0.42285	59	3319	350	20542	108637538,102173570,102187463,108637970,102184693,102190069,102171337,102183394,108637378,102182102,102182669,102171070,102183210,108633532,102170352,102185881,102180738,102185359,102168565,102182778,100861043,102182066,102170387,102174525,102176975,108637637,102176685,102171391,100861038,102175780,102173700,102170492,102185845,102168994,102185041,102182946,102188376,102178766,102172125,102186273…
GO:0042262	DNA protection	biological_process	0.42454	3	3319	15	20542	102175613,102183707,102170314
GO:0004489	methylenetetrahydrofolate reductase (NAD(P)H) activity	molecular_function	0.42475	1	3319	3	20542	102185492
GO:0042597	periplasmic space	cellular_component	0.42497	6	3319	32	20542	108636279,102185820,100860994,102175413,102175844,102169996
GO:0006120	mitochondrial electron transport, NADH to ubiquinone	biological_process	0.42556	3	3319	14	20542	102176871,100861253,106504013
GO:0033905	xylan endo-1,3-beta-xylosidase activity	molecular_function	0.42565	1	3319	3	20542	102182155
GO:0097599	xylanase activity	molecular_function	0.42565	1	3319	3	20542	102182155
GO:0003877	ATP adenylyltransferase activity	molecular_function	0.42614	1	3319	3	20542	102182833
GO:0015740	C4-dicarboxylate transport	biological_process	0.42621	3	3319	14	20542	102173105,108634663,102182626
GO:0006164	purine nucleotide biosynthetic process	biological_process	0.42632	27	3319	158	20542	102169766,102171890,102169383,102179114,102180212,102185020,102187624,102184336,102187041,102184250,102185614,102176246,102185858,102188644,102169764,102191543,102189939,100861577,102191175,102179022,102175413,102191568,102181716,102181156,102169557,102186574,102188071
GO:0031324	negative regulation of cellular metabolic process	biological_process	0.42735	18	3319	102	20542	102176770,102185459,102191269,102170846,102173992,100861043,102172283,106502252,102189156,102184808,100860836,102183703,102188895,102179654,102179435,102188456,102179625,102178434
GO:0006450	regulation of translational fidelity	biological_process	0.42817	1	3319	3	20542	102172650
GO:0015833	peptide transport	biological_process	0.42856	1	3319	3	20542	102181113
GO:0044455	mitochondrial membrane part	cellular_component	0.42932	25	3319	150	20542	102185017,102176246,102183616,102174885,102169383,102175495,102179114,102174709,102183223,102187041,102181716,102169996,102180953,102179022,102176223,102184707,102188071,102183651,102190279,102188644,102182216,102186141,102184502,102189939,102187025
GO:0051262	protein tetramerization	biological_process	0.42938	4	3319	19	20542	102185359,102176770,102174392,106502271
GO:0000904	cell morphogenesis involved in differentiation	biological_process	0.42961	9	3319	49	20542	102168882,102187846,102180070,102182120,102178648,102190930,102191182,102176088,102178739
GO:0010605	negative regulation of macromolecule metabolic process	biological_process	0.42968	19	3319	108	20542	102184808,102179654,102188895,102183703,102179435,100860836,102178434,102188456,102179625,102191269,102185459,102176770,102170846,100861043,102172283,102173992,106502252,102189156,102181653
GO:0010374	stomatal complex development	biological_process	0.43041	1	3319	3	20542	102183921
GO:0048580	regulation of post-embryonic development	biological_process	0.43041	1	3319	3	20542	102183921
GO:0048582	positive regulation of post-embryonic development	biological_process	0.43041	1	3319	3	20542	102183921
GO:0090558	plant epidermis development	biological_process	0.43041	1	3319	3	20542	102183921
GO:2000038	regulation of stomatal complex development	biological_process	0.43041	1	3319	3	20542	102183921
GO:2000123	positive regulation of stomatal complex development	biological_process	0.43041	1	3319	3	20542	102183921
GO:0042592	homeostatic process	biological_process	0.43099	35	3319	209	20542	102173801,102189072,102189849,102178377,102185102,102190295,102189594,102173261,102188478,102181927,102191052,102168595,102168457,102179693,102174022,102191195,102190227,102178573,102189134,102179502,102185351,102169876,102186528,102168885,102185642,102190146,102179363,102191546,106503205,102177518,102175557,102168932,102181106,102185372,102171857
GO:0022613	ribonucleoprotein complex biogenesis	biological_process	0.43172	22	3319	127	20542	102168960,102169138,102168491,102175631,102179437,102187351,102172564,102169988,102190324,102190682,102171062,108634221,102190088,102186116,102172754,102175279,102178837,102181625,102175694,100861062,106503205,102176680
GO:0010638	positive regulation of organelle organization	biological_process	0.43181	7	3319	39	20542	102173579,102190930,102183567,102188446,102182347,102175280,102172564
GO:0010496	intercellular transport	biological_process	0.43289	3	3319	14	20542	102190703,106503774,102177072
GO:0044000	movement in host	biological_process	0.43289	3	3319	14	20542	102177072,102190703,106503774
GO:0046739	transport of virus in multicellular host	biological_process	0.43289	3	3319	14	20542	102190703,106503774,102177072
GO:0046740	transport of virus in host, cell to cell	biological_process	0.43289	3	3319	14	20542	102177072,102190703,106503774
GO:0051814	movement in other organism involved in symbiotic interaction	biological_process	0.43289	3	3319	14	20542	102177072,106503774,102190703
GO:1902586	multi-organism intercellular transport	biological_process	0.43289	3	3319	14	20542	102177072,106503774,102190703
GO:0030155	regulation of cell adhesion	biological_process	0.43369	6	3319	31	20542	102184363,102170314,102178827,102179435,102177440,102190930
GO:0042176	regulation of protein catabolic process	biological_process	0.43378	7	3319	38	20542	102172283,102188456,102186684,102170846,102183703,102179435,102176558
GO:0006354	DNA-templated transcription, elongation	biological_process	0.43465	9	3319	50	20542	102181461,102182970,106503205,102174904,102181106,102190041,102183651,102186360,106502142
GO:0005743	mitochondrial inner membrane	cellular_component	0.43486	25	3319	152	20542	102188644,102190279,102186141,102189939,102187025,102184502,102179022,102180953,102184707,102181716,102174283,102188071,102183223,102175495,102169383,102179114,102187041,102177412,102183616,102185017,102176246,102191831,102169493,102191268,102174885
GO:0045444	fat cell differentiation	biological_process	0.43501	3	3319	14	20542	108637425,102169407,102177392
GO:0030474	spindle pole body duplication	biological_process	0.43534	5	3319	25	20542	102187967,102181955,102187183,102179576,102175780
GO:0051300	spindle pole body organization	biological_process	0.43534	5	3319	25	20542	102175780,102179576,102187967,102187183,102181955
GO:0007167	enzyme linked receptor protein signaling pathway	biological_process	0.4358	7	3319	36	20542	102186352,102186333,102187547,102173448,102182277,102170559,102169172
GO:0007169	transmembrane receptor protein tyrosine kinase signaling pathway	biological_process	0.4358	7	3319	36	20542	102187547,102186333,102169172,102170559,102182277,102173448,102186352
GO:0008430	selenium binding	molecular_function	0.4363	1	3319	3	20542	102171290
GO:0004743	pyruvate kinase activity	molecular_function	0.43655	1	3319	3	20542	102187548
GO:0008140	cAMP response element binding protein binding	molecular_function	0.4373	1	3319	3	20542	106502271
GO:0051289	protein homotetramerization	biological_process	0.4373	1	3319	3	20542	106502271
GO:0015556	C4-dicarboxylate transmembrane transporter activity	molecular_function	0.43734	1	3319	3	20542	102173105
GO:0030131	clathrin adaptor complex	cellular_component	0.43759	3	3319	14	20542	102183712,102172093,102179363
GO:0000255	allantoin metabolic process	biological_process	0.43796	1	3319	3	20542	102181770
GO:0000256	allantoin catabolic process	biological_process	0.43796	1	3319	3	20542	102181770
GO:0005886	plasma membrane	cellular_component	0.43836	73	3319	439	20542	108635927,102180591,102188814,102185660,102176835,102168922,102182367,108635597,106502597,102182201,102169470,102177748,102180070,102190210,102173959,102169736,102186081,102187406,102170559,102182223,108636584,102176685,102190190,102184996,102169557,106503205,102172319,102173324,102174327,102174150,102174071,102173105,102175613,102170040,108633801,102173383,102180244,102169652,102176094,108633331…
GO:0000346	transcription export complex	cellular_component	0.4384	4	3319	20	20542	102169824,102183261,102172387,102173015
GO:0000445	THO complex part of transcription export complex	cellular_component	0.4384	4	3319	20	20542	102169824,102183261,102173015,102172387
GO:0051606	detection of stimulus	biological_process	0.43848	1	3319	3	20542	108636718
GO:0019627	urea metabolic process	biological_process	0.43855	1	3319	3	20542	102187514
GO:0006384	transcription initiation from RNA polymerase III promoter	biological_process	0.43858	1	3319	3	20542	102183991
GO:0018144	RNA-protein covalent cross-linking	biological_process	0.43858	1	3319	3	20542	102189466
GO:0008725	DNA-3-methyladenine glycosylase activity	molecular_function	0.43861	1	3319	3	20542	102189937
GO:0043733	DNA-3-methylbase glycosylase activity	molecular_function	0.43861	1	3319	3	20542	102189937
GO:0004057	arginyltransferase activity	molecular_function	0.43861	1	3319	3	20542	102168670
GO:0007213	G-protein coupled acetylcholine receptor signaling pathway	biological_process	0.43861	1	3319	3	20542	102169403
GO:0008705	methionine synthase activity	molecular_function	0.43861	1	3319	3	20542	102172599
GO:0009086	methionine biosynthetic process	biological_process	0.43861	1	3319	3	20542	102172599
GO:0009273	peptidoglycan-based cell wall biogenesis	biological_process	0.43861	1	3319	3	20542	102172195
GO:0009678	hydrogen-translocating pyrophosphatase activity	molecular_function	0.43861	1	3319	3	20542	102184371
GO:0016598	protein arginylation	biological_process	0.43861	1	3319	3	20542	102168670
GO:0016730	oxidoreductase activity, acting on iron-sulfur proteins as donors	molecular_function	0.43861	1	3319	3	20542	102174606
GO:0016743	carboxyl- or carbamoyltransferase activity	molecular_function	0.43861	1	3319	3	20542	102179779
GO:0016762	xyloglucan:xyloglucosyl transferase activity	molecular_function	0.43861	1	3319	3	20542	102189600
GO:0042084	5-methyltetrahydrofolate-dependent methyltransferase activity	molecular_function	0.43861	1	3319	3	20542	102172599
GO:0043113	receptor clustering	biological_process	0.43861	1	3319	3	20542	102169403
GO:0043236	laminin binding	molecular_function	0.43861	1	3319	3	20542	102169403
GO:0048046	apoplast	cellular_component	0.43861	1	3319	3	20542	102189600
GO:0000444	MIS12/MIND type complex	cellular_component	0.43861	1	3319	3	20542	102186501
GO:0003953	NAD+ nucleosidase activity	molecular_function	0.43861	1	3319	3	20542	102169848
GO:0010109	regulation of photosynthesis	biological_process	0.43861	1	3319	3	20542	102184205
GO:0010277	chlorophyllide a oxygenase [overall] activity	molecular_function	0.43861	1	3319	3	20542	102187236
GO:0042548	regulation of photosynthesis, light reaction	biological_process	0.43861	1	3319	3	20542	102184205
GO:0042549	photosystem II stabilization	biological_process	0.43861	1	3319	3	20542	102184205
GO:0043467	regulation of generation of precursor metabolites and energy	biological_process	0.43861	1	3319	3	20542	102184205
GO:0030260	entry into host cell	biological_process	0.43909	7	3319	37	20542	106503894,102184080,102178227,102183251,102191790,102168820,102182973
GO:0044409	entry into host	biological_process	0.43909	7	3319	37	20542	102178227,106503894,102184080,102182973,102168820,102183251,102191790
GO:0046718	viral entry into host cell	biological_process	0.43909	7	3319	37	20542	102184080,106503894,102178227,102183251,102191790,102168820,102182973
GO:0051806	entry into cell of other organism involved in symbiotic interaction	biological_process	0.43909	7	3319	37	20542	102178227,102184080,106503894,102168820,102182973,102183251,102191790
GO:0051828	entry into other organism involved in symbiotic interaction	biological_process	0.43909	7	3319	37	20542	102178227,106503894,102184080,102168820,102182973,102183251,102191790
GO:0016755	transferase activity, transferring amino-acyl groups	molecular_function	0.44041	6	3319	31	20542	102189518,102187690,102179888,102175220,102168670,102170551
GO:0046474	glycerophospholipid biosynthetic process	biological_process	0.44089	7	3319	37	20542	102169711,106503774,102169493,102172315,108633188,102191052,102186718
GO:0045321	leukocyte activation	biological_process	0.44217	3	3319	15	20542	102190440,102178783,102168964
GO:0030203	glycosaminoglycan metabolic process	biological_process	0.44501	6	3319	31	20542	102174015,102178021,102186051,102182004,102168317,102188252
GO:0043015	gamma-tubulin binding	molecular_function	0.44616	2	3319	9	20542	102183920,102178766
GO:1902580	single-organism cellular localization	biological_process	0.44659	46	3319	267	20542	102184082,102187165,102184526,102182946,108633191,102190910,102172125,102178766,102174590,102188706,102186228,102179576,102185888,102184661,102173805,102189849,102175327,102169996,100861381,102170613,102190279,102182216,102182515,102187025,102183261,102175613,102176522,102189360,102187840,102181173,102184693,102182102,108637378,102182669,102174709,102175785,102183210,102185152,102188244,102182778…
GO:0004535	poly(A)-specific ribonuclease activity	molecular_function	0.44667	3	3319	14	20542	102189852,102176192,102172552
GO:0000394	RNA splicing, via endonucleolytic cleavage and ligation	biological_process	0.44673	2	3319	9	20542	102191704,102174830
GO:0006388	tRNA splicing, via endonucleolytic cleavage and ligation	biological_process	0.44673	2	3319	9	20542	102191704,102174830
GO:0030291	protein serine/threonine kinase inhibitor activity	molecular_function	0.44836	2	3319	9	20542	102188895,102189156
GO:0009405	pathogenesis	biological_process	0.44891	61	3319	357	20542	102172659,102190608,102184177,102171337,102172476,102170510,108637970,106503608,102185132,102170441,102168231,102187163,102182979,102168862,102169809,102187729,102168885,102183158,102190980,102170352,102175533,102178026,102179515,102171957,102187220,102180175,108633232,102175341,102169235,102191546,102186017,102189862,102176706,102179953,102181955,102188354,102188689,102191175,102177810,102177275…
GO:0016818	hydrolase activity, acting on acid anhydrides, in phosphorus-containing anhydrides	molecular_function	0.44938	171	3319	1015	20542	102175856,106503385,102191141,102186322,102190237,102183210,102181148,100860798,102183707,102188911,102189890,102181419,102176685,102190000,102181513,102177371,102177163,102178766,102183217,102174319,102190270,106503900,102191196,102177392,102180070,102181729,102176056,102181975,102178721,102182367,102190425,108633269,102188823,102181426,102173825,102181173,102174102,102180418,102171253,102175493…
GO:0006730	one-carbon metabolic process	biological_process	0.44965	2	3319	9	20542	102182764,102185705
GO:0007088	regulation of mitotic nuclear division	biological_process	0.44973	7	3319	38	20542	102183703,102170846,102179435,102172283,102186684,102188456,102176476
GO:0000278	mitotic cell cycle	biological_process	0.44994	36	3319	209	20542	108634358,102176246,102170846,108637378,102171337,102176476,102182652,102182669,100861043,102183444,102170352,102168408,102178922,102186684,102172359,102188483,102180237,102188456,108638624,102188376,102190910,108637954,102187165,102178552,102172283,102185705,102179435,102183703,102169706,102190253,102177831,100861062,102182832,102173818,102171522,102174904
GO:1903047	mitotic cell cycle process	biological_process	0.44994	36	3319	209	20542	102174904,102171522,100861062,102177831,102182832,102173818,102183703,102179435,102169706,102190253,102172283,102185705,102178552,108638624,102190910,102188376,108637954,102187165,102188456,102172359,102188483,102180237,102186684,102168408,102178922,100861043,102183444,102170352,102182652,102182669,108637378,102171337,102176476,102170846,108634358,102176246
GO:0006790	sulfur compound metabolic process	biological_process	0.44996	16	3319	90	20542	102175220,102182081,102189518,102184657,102189734,102176436,102176585,102168826,102172599,102181173,102185492,102176712,106502019,108637680,102182004,102187624
GO:0006261	DNA-dependent DNA replication	biological_process	0.4514	18	3319	104	20542	102171407,102177418,102174904,108635927,102186085,102168408,106503205,102175557,108634439,108638131,102168820,102185609,102175653,102181461,102172283,102173404,102183193,102191269
GO:0051094	positive regulation of developmental process	biological_process	0.45162	4	3319	20	20542	102183921,102184631,102178648,102178997
GO:0030118	clathrin coat	cellular_component	0.45199	4	3319	20	20542	102182223,102183712,102172093,102179363
GO:0000077	DNA damage checkpoint	biological_process	0.45315	3	3319	15	20542	102181275,102168986,102184808
GO:0031570	DNA integrity checkpoint	biological_process	0.45315	3	3319	15	20542	102181275,102168986,102184808
GO:0072350	tricarboxylic acid metabolic process	biological_process	0.45324	4	3319	21	20542	102175374,102176053,102185075,102172184
GO:0009060	aerobic respiration	biological_process	0.45324	4	3319	21	20542	102176053,102175374,102168820,102181372
GO:0016877	ligase activity, forming carbon-sulfur bonds	molecular_function	0.45343	4	3319	20	20542	108633205,102184459,102184657,102175703
GO:0019954	asexual reproduction	biological_process	0.45498	18	3319	103	20542	102180237,102172359,102171522,102186028,102173818,102182832,102177831,102182652,102187028,102170352,102187729,102183444,100861043,108637954,102176246,102171337,108637378,102178552
GO:0015985	energy coupled proton transport, down electrochemical gradient	biological_process	0.45588	13	3319	77	20542	102188071,102181716,102176246,102179022,102184250,102191175,102189939,102180212,102179114,102169766,102169383,102171890,102188644
GO:0015986	ATP synthesis coupled proton transport	biological_process	0.45588	13	3319	77	20542	102188071,102184250,102179022,102181716,102176246,102189939,102191175,102188644,102171890,102169766,102169383,102180212,102179114
GO:0045156	electron transporter, transferring electrons within the cyclic electron transport pathway of photosynthesis activity	molecular_function	0.45606	4	3319	20	20542	102188644,102185858,102178087,106502247
GO:0019082	viral protein processing	biological_process	0.45613	5	3319	26	20542	102185418,102188314,102189489,102181173,102185658
GO:0003993	acid phosphatase activity	molecular_function	0.45634	23	3319	127	20542	102175214,102187547,102188718,102181229,102174567,102176431,102177818,102180719,102183772,102186022,102191175,102173248,102182257,102188614,102181541,106503435,102181225,102186352,102186900,102186464,102175546,102178089,102168831
GO:0006997	nucleus organization	biological_process	0.45635	2	3319	9	20542	102185639,102179960
GO:0051726	regulation of cell cycle	biological_process	0.45736	19	3319	113	20542	102176476,102174263,102170846,102185951,102172283,102185829,102186684,102180431,102170154,102180554,102181641,106503471,102179435,102183703,102190767,102188456,102171353,108633412,102188492
GO:0044275	cellular carbohydrate catabolic process	biological_process	0.45883	2	3319	9	20542	102186733,102186836
GO:0008376	acetylgalactosaminyltransferase activity	molecular_function	0.45913	2	3319	9	20542	102181823,104795860
GO:0031985	Golgi cisterna	cellular_component	0.45913	2	3319	9	20542	102181823,104795860
GO:0032580	Golgi cisterna membrane	cellular_component	0.45913	2	3319	9	20542	104795860,102181823
GO:0007610	behavior	biological_process	0.45934	8	3319	44	20542	102174076,102185372,102178921,106502029,102184239,100861270,102186886,102168867
GO:0008408	3'-5' exonuclease activity	molecular_function	0.45952	8	3319	43	20542	102176192,102172805,102189063,102177100,102170443,102172552,102189852,102179928
GO:0032270	positive regulation of cellular protein metabolic process	biological_process	0.46039	7	3319	38	20542	102180343,102182743,108633372,102173115,102178377,102187181,102185372
GO:0051247	positive regulation of protein metabolic process	biological_process	0.46039	7	3319	38	20542	102185372,102187181,102173115,102178377,108633372,102180343,102182743
GO:0019208	phosphatase regulator activity	molecular_function	0.46049	4	3319	21	20542	102169526,102182878,102178086,100861365
GO:0032774	RNA biosynthetic process	biological_process	0.46111	420	3319	2530	20542	102183113,102183167,106503089,102187795,102187707,102170100,102171327,102175010,102170824,102171999,102186360,102170876,102185229,102171522,102181256,106503476,102179845,102171025,106503133,108637954,102181734,102184298,106502301,102187940,100861259,102182405,102170812,102168717,100860876,102187390,108635092,102180669,102187331,102176650,102190342,102172701,102185832,100861393,102172994,102187439…
GO:0000921	septin ring assembly	biological_process	0.46206	6	3319	32	20542	102187602,102185585,102178163,102190253,102191183,102179429
GO:0005940	septin ring	cellular_component	0.46206	6	3319	32	20542	102185585,102187602,102191183,102179429,102190253,102178163
GO:0031106	septin ring organization	biological_process	0.46206	6	3319	32	20542	102185585,102187602,102190253,102179429,102191183,102178163
GO:0032156	septin cytoskeleton	cellular_component	0.46206	6	3319	32	20542	102185585,102187602,102179429,102191183,102190253,102178163
GO:0032185	septin cytoskeleton organization	biological_process	0.46206	6	3319	32	20542	102187602,102185585,102178163,102190253,102179429,102191183
GO:0022406	membrane docking	biological_process	0.46219	7	3319	37	20542	102190406,102177118,102178922,102186228,102179576,102186836,102190871
GO:0031491	nucleosome binding	molecular_function	0.46238	4	3319	24	20542	102171088,106502671,102169289,102190092
GO:0003989	acetyl-CoA carboxylase activity	molecular_function	0.46253	2	3319	9	20542	102182669,100861224
GO:0016421	CoA carboxylase activity	molecular_function	0.46253	2	3319	9	20542	102182669,100861224
GO:0016885	ligase activity, forming carbon-carbon bonds	molecular_function	0.46253	2	3319	9	20542	102182669,100861224
GO:0030030	cell projection organization	biological_process	0.46333	16	3319	92	20542	102178739,102180143,102174056,102182120,102187846,106502666,102168882,106502301,102176088,102191182,102170167,102176848,102180070,102178648,102177240,106504042
GO:0045158	electron transporter, transferring electrons within cytochrome b6/f complex of photosystem II activity	molecular_function	0.46466	2	3319	9	20542	108636054,102173176
GO:0034654	nucleobase-containing compound biosynthetic process	biological_process	0.46466	454	3319	2740	20542	102172104,100861036,108638264,102189594,102176663,102182528,102182970,102177375,102180349,102186293,102191268,100860906,106502953,102182515,102169172,102189269,102169330,102168693,102183651,102189882,102169933,108636718,102177831,108634190,102181927,102175385,102181468,102169464,100861125,102187624,102190146,102187070,102177406,102175920,102174102,108636339,102183193,102170631,102179625,102169746…
GO:0006725	cellular aromatic compound metabolic process	biological_process	0.4652	715	3319	4312	20542	102168510,102187775,102191543,102169764,102170314,102190586,102171407,102174025,102185609,102174107,102179654,102175631,102171390,108636900,102175517,108637425,102173327,102181106,102178584,102178564,102178168,102170352,102177064,102183444,102185951,102168231,102180869,106503599,102171672,102187889,102172910,108634434,102173638,102174153,102174979,102186085,106503988,108633313,102190121,102178288…
GO:0006493	protein O-linked glycosylation	biological_process	0.46748	2	3319	9	20542	108633324,102174076
GO:0016747	transferase activity, transferring acyl groups other than amino-acyl groups	molecular_function	0.46787	29	3319	169	20542	102190607,102187019,106503395,102168591,102174595,102170308,102169129,102186363,102186550,100860890,108633223,102170751,102187801,102170405,102186267,108636240,102182403,102183647,102175385,106502666,108633884,102185484,100860804,100861103,102181207,102175783,102172740,102171498,102175464
GO:0003678	DNA helicase activity	molecular_function	0.46874	20	3319	115	20542	102181419,102168457,102170859,102189890,102175153,102189134,102181513,106503384,102187160,102173801,102173929,102191684,102183707,102187910,102189849,102182624,102188478,102185871,102190237,102181176
GO:0009424	bacterial-type flagellum hook	cellular_component	0.46928	2	3319	9	20542	102180144,102182700
GO:0051246	regulation of protein metabolic process	biological_process	0.46942	22	3319	128	20542	108633372,102175187,102187181,102188456,102185372,102179435,102183703,102173115,100860836,102176558,102184808,102172650,102186684,106502252,102178377,102182743,102180343,102174364,102172283,102173992,102170846,102176770
GO:0005911	cell-cell junction	cellular_component	0.47001	4	3319	21	20542	102179429,102172318,102185318,102182036
GO:0005753	mitochondrial proton-transporting ATP synthase complex	cellular_component	0.47072	9	3319	53	20542	102179114,102169383,102188644,102187041,102189939,102181716,102176246,102179022,102188071
GO:0070569	uridylyltransferase activity	molecular_function	0.47073	2	3319	9	20542	102177818,102182884
GO:0016272	prefoldin complex	cellular_component	0.4709	7	3319	40	20542	102178766,102183703,102175780,102181996,102180179,102181955,100861043
GO:0000777	condensed chromosome kinetochore	cellular_component	0.47137	17	3319	98	20542	102177118,102185409,102190253,100861062,108633212,102186501,102188483,102175062,106503988,108634358,102188376,102185820,102175517,102191459,108636279,102182669,100861043
GO:0000779	condensed chromosome, centromeric region	cellular_component	0.47137	17	3319	98	20542	102190253,102177118,102185409,100861062,102188483,102186501,108633212,106503988,102175062,102188376,108634358,108636279,102191459,102175517,102185820,102182669,100861043
GO:0031023	microtubule organizing center organization	biological_process	0.47141	7	3319	38	20542	102176728,102173768,102181955,102187967,102187183,102179576,102175780
GO:0007267	cell-cell signaling	biological_process	0.47194	4	3319	21	20542	102178600,102190425,102191397,102190693
GO:0008643	carbohydrate transport	biological_process	0.47299	9	3319	50	20542	102186773,108636108,102188322,102182858,100860826,102187836,102189484,102175033,102170469
GO:0044780	bacterial-type flagellum assembly	biological_process	0.47303	4	3319	21	20542	102177240,102180143,102174056,106502301
GO:0016160	amylase activity	molecular_function	0.47446	2	3319	11	20542	102189596,108637005
GO:0015749	monosaccharide transport	biological_process	0.47553	2	3319	9	20542	102188322,102189484
GO:0030029	actin filament-based process	biological_process	0.47627	15	3319	90	20542	102170565,102177452,102183869,108638457,102169933,102185404,102172564,102184631,102190693,102176373,106503389,102190930,102190910,102173366,108638610
GO:0030036	actin cytoskeleton organization	biological_process	0.47627	15	3319	90	20542	102190693,102176373,102184631,102190930,106503389,102190910,102173366,108638610,102183869,102177452,102170565,102169933,108638457,102172564,102185404
GO:0009142	nucleoside triphosphate biosynthetic process	biological_process	0.47771	16	3319	96	20542	102184336,102187041,102169766,102171890,102169383,102179114,102180212,102184250,102176246,102189939,102191175,102188644,102191543,102188071,102179022,102181716
GO:0009145	purine nucleoside triphosphate biosynthetic process	biological_process	0.47771	16	3319	96	20542	102181716,102179022,102188071,102188644,102191543,102191175,102189939,102176246,102184250,102171890,102169766,102169383,102179114,102180212,102184336,102187041
GO:0009201	ribonucleoside triphosphate biosynthetic process	biological_process	0.47771	16	3319	96	20542	102191175,102189939,102188644,102191543,102188071,102181716,102179022,102184336,102187041,102169383,102169766,102171890,102180212,102179114,102176246,102184250
GO:0009206	purine ribonucleoside triphosphate biosynthetic process	biological_process	0.47771	16	3319	96	20542	102169766,102169383,102171890,102179114,102180212,102184336,102187041,102184250,102176246,102188644,102191543,102189939,102191175,102179022,102181716,102188071
GO:0006555	methionine metabolic process	biological_process	0.4778	2	3319	9	20542	102172599,102185492
GO:0045595	regulation of cell differentiation	biological_process	0.47854	3	3319	15	20542	102190930,102173757,102184631
GO:0045735	nutrient reservoir activity	molecular_function	0.47878	3	3319	15	20542	102187775,102187163,102182596
GO:0006281	DNA repair	biological_process	0.47891	87	3319	513	20542	106503164,102190755,102190126,102168289,102190807,102189890,102170859,102179363,102183631,102191219,102180871,102181419,102182379,102179038,102189411,102190237,102173499,102172294,102189156,102169894,102172461,102183707,102173929,102183629,100861336,108633305,102178686,102186501,102185505,102191164,102173949,102189134,102188636,108635215,102186148,102180365,102182367,108638122,102168457,102189047…
GO:0042546	cell wall biogenesis	biological_process	0.47932	2	3319	9	20542	102172195,102174150
GO:0044770	cell cycle phase transition	biological_process	0.48009	7	3319	39	20542	102172283,102186684,102188456,102176476,102183703,102179435,102170846
GO:0044772	mitotic cell cycle phase transition	biological_process	0.48009	7	3319	39	20542	102183703,102179435,102170846,102176476,102188456,102186684,102172283
GO:1901987	regulation of cell cycle phase transition	biological_process	0.48009	7	3319	39	20542	102183703,102179435,102170846,102186684,102176476,102188456,102172283
GO:1901990	regulation of mitotic cell cycle phase transition	biological_process	0.48009	7	3319	39	20542	102179435,102183703,102170846,102172283,102176476,102188456,102186684
GO:0051783	regulation of nuclear division	biological_process	0.48009	7	3319	39	20542	102186684,102188456,102176476,102172283,102179435,102183703,102170846
GO:0034061	DNA polymerase activity	molecular_function	0.48158	23	3319	133	20542	102179928,102174319,102181469,102174255,102191042,102175088,102172283,102189063,102169988,108638264,102190491,102181461,102174714,108638633,106503205,102176748,106503476,102170443,102174904,102173327,102180719,102181239,102171407
GO:1901505	carbohydrate derivative transporter activity	molecular_function	0.48159	4	3319	21	20542	102188823,102174992,102176650,102178249
GO:0044454	nuclear chromosome part	cellular_component	0.4817	19	3319	111	20542	102182669,102190295,102182778,102177483,102181275,102175861,108636279,102191459,102175517,102185820,102188483,102182223,108633212,106503988,102175062,102177118,102185409,102182367,102177831
GO:0045766	positive regulation of angiogenesis	biological_process	0.48224	2	3319	9	20542	102178648,102178997
GO:1904018	positive regulation of vasculature development	biological_process	0.48224	2	3319	9	20542	102178997,102178648
GO:0006406	mRNA export from nucleus	biological_process	0.48263	5	3319	26	20542	102186360,102179960,102186482,102182970,102177698
GO:0071166	ribonucleoprotein complex localization	biological_process	0.48263	5	3319	26	20542	102177698,102186482,102182970,102179960,102186360
GO:0071426	ribonucleoprotein complex export from nucleus	biological_process	0.48263	5	3319	26	20542	102179960,102186360,102177698,102186482,102182970
GO:0071427	mRNA-containing ribonucleoprotein complex export from nucleus	biological_process	0.48263	5	3319	26	20542	102179960,102186360,102177698,102182970,102186482
GO:0009127	purine nucleoside monophosphate biosynthetic process	biological_process	0.48315	16	3319	96	20542	102184250,102185614,102176246,102171890,102169766,102169383,102180212,102179114,102187041,102179022,102181716,102188071,102188644,102169764,102189939,102191175
GO:0009168	purine ribonucleoside monophosphate biosynthetic process	biological_process	0.48315	16	3319	96	20542	102185614,102184250,102176246,102187041,102179114,102180212,102169383,102169766,102171890,102188071,102179022,102181716,102189939,102191175,102169764,102188644
GO:0034457	Mpp10 complex	cellular_component	0.48371	2	3319	9	20542	106503205,102186116
GO:0044093	positive regulation of molecular function	biological_process	0.48385	6	3319	33	20542	102180343,100860943,108633372,102185154,102185372,102190693
GO:0009847	spore germination	biological_process	0.4841	2	3319	10	20542	102177558,108633212
GO:0030141	secretory granule	cellular_component	0.48446	3	3319	15	20542	102188482,102183186,102169675
GO:0005201	extracellular matrix structural constituent	molecular_function	0.48502	6	3319	32	20542	102168281,102177438,102182799,100860828,102174763,102172052
GO:0008907	integrase activity	molecular_function	0.48589	1	3319	4	20542	102174843
GO:0050661	NADP binding	molecular_function	0.48709	7	3319	39	20542	102173015,108635092,102176898,102168232,102171025,102182834,102173111
GO:0003954	NADH dehydrogenase activity	molecular_function	0.48711	9	3319	51	20542	102177412,106504013,102191268,102191831,102176871,102185711,100861253,102191175,102186380
GO:0048193	Golgi vesicle transport	biological_process	0.48797	27	3319	158	20542	102179137,102171343,102178922,102181716,100861084,108638619,102190871,102173979,102190755,102187349,102175756,102170876,102175780,102188456,102190791,102176522,102171460,102180814,102190930,102186154,102186698,102171010,102184363,102182669,100861043,102168565,102173369
GO:0033897	ribonuclease T2 activity	molecular_function	0.48816	1	3319	4	20542	102177275
GO:0098687	chromosomal region	cellular_component	0.48822	32	3319	187	20542	102185820,102191459,108636279,108634358,108633350,100861043,102183444,102182669,102177118,102185409,102178922,108633212,102188483,102175517,102181469,102188376,102190910,102185705,102169975,108637493,102168717,102186334,102190295,100861062,102169706,102170478,102190253,102175062,102174904,106503988,102186501,100860943
GO:0006576	cellular biogenic amine metabolic process	biological_process	0.48855	15	3319	88	20542	106503460,102177376,102183217,102187328,102180103,102185468,102174590,106503627,102171209,102188328,102169659,102185871,102180197,102185394,102191170
GO:0044106	cellular amine metabolic process	biological_process	0.48855	15	3319	88	20542	102191170,102185394,102180197,102188328,102185871,102169659,102171209,106503627,102174590,102185468,102187328,102180103,102183217,102177376,106503460
GO:0032324	molybdopterin cofactor biosynthetic process	biological_process	0.48865	3	3319	16	20542	102189134,102170834,102176508
GO:0043545	molybdopterin cofactor metabolic process	biological_process	0.48865	3	3319	16	20542	102189134,102170834,102176508
GO:1903509	liposaccharide metabolic process	biological_process	0.48902	13	3319	75	20542	102191052,102169531,102172315,102169557,102172608,108633188,102186718,102182479,102176082,102185484,102186631,102174998,102169711
GO:0051493	regulation of cytoskeleton organization	biological_process	0.49001	15	3319	89	20542	102184631,102173579,100861062,102183567,102190930,102181792,102188376,108634358,102182347,102190253,102183838,102175280,100861043,102188446,102172564
GO:0043248	proteasome assembly	biological_process	0.49262	5	3319	27	20542	102180179,108638633,102187165,102184165,108633226
GO:0004367	glycerol-3-phosphate dehydrogenase [NAD+] activity	molecular_function	0.49307	1	3319	4	20542	102171407
GO:0055086	nucleobase-containing small molecule metabolic process	biological_process	0.49325	62	3319	379	20542	102186574,102188071,106504013,102185709,102188203,102185751,102179022,102187292,102169557,102184502,102191298,102171738,100861577,102187548,102185041,102191175,102188644,102176585,102168204,102180095,102183240,102191831,102177134,102171203,102175506,102184217,102185614,102176246,102185020,102185951,102187624,102178404,100861253,102175881,102176354,102169766,102171890,102171672,102180212,102176871…
GO:0051656	establishment of organelle localization	biological_process	0.49386	3	3319	15	20542	102190930,102187165,108633191
GO:0003880	protein C-terminal carboxyl O-methyltransferase activity	molecular_function	0.49638	1	3319	4	20542	100861120
GO:0004671	protein C-terminal S-isoprenylcysteine carboxyl O-methyltransferase activity	molecular_function	0.49638	1	3319	4	20542	100861120
GO:0006481	C-terminal protein methylation	biological_process	0.49638	1	3319	4	20542	100861120
GO:0018410	C-terminal protein amino acid modification	biological_process	0.49638	1	3319	4	20542	100861120
GO:0043687	post-translational protein modification	biological_process	0.49638	1	3319	4	20542	100861120
GO:0005985	sucrose metabolic process	biological_process	0.49666	1	3319	4	20542	102191170
GO:0005986	sucrose biosynthetic process	biological_process	0.49666	1	3319	4	20542	102191170
GO:0050307	sucrose-phosphate phosphatase activity	molecular_function	0.49666	1	3319	4	20542	102191170
GO:0008406	gonad development	biological_process	0.49679	1	3319	4	20542	102180665
GO:0045137	development of primary sexual characteristics	biological_process	0.49679	1	3319	4	20542	102180665
GO:0048608	reproductive structure development	biological_process	0.49679	1	3319	4	20542	102180665
GO:0061458	reproductive system development	biological_process	0.49679	1	3319	4	20542	102180665
GO:0005540	hyaluronic acid binding	molecular_function	0.49762	4	3319	21	20542	102175379,102174407,102173433,102168670
GO:0006915	apoptotic process	biological_process	0.49817	30	3319	178	20542	100846984,102178997,102170987,102189063,102172159,102180684,102179207,102175533,102173992,102172509,102180343,102178648,108634012,102186122,102184808,102176463,102171335,102186684,102183371,102180721,100861338,100860836,102170899,102168895,102174730,100860972,102190767,102178288,108633372,102176381
GO:0012501	programmed cell death	biological_process	0.49817	30	3319	178	20542	102172509,102180343,102178648,102170987,102189063,102172159,102180684,102179207,102173992,102175533,100846984,102178997,108633372,102178288,102176381,102170899,102168895,102174730,100860972,102190767,102183371,102180721,100861338,100860836,108634012,102176463,102186122,102184808,102171335,102186684
GO:0015103	inorganic anion transmembrane transporter activity	molecular_function	0.49832	6	3319	33	20542	102178243,102185964,102183319,102172831,102183008,100750232
GO:0016477	cell migration	biological_process	0.49902	6	3319	33	20542	102177440,102180536,102179435,102178827,102184363,102170314
GO:0030334	regulation of cell migration	biological_process	0.49902	6	3319	33	20542	102180536,102178827,102179435,102177440,102184363,102170314
GO:0006534	cysteine metabolic process	biological_process	0.5004	2	3319	10	20542	102176712,108637680
GO:0016625	oxidoreductase activity, acting on the aldehyde or oxo group of donors, iron-sulfur protein as acceptor	molecular_function	0.50091	1	3319	4	20542	102177137
GO:0007417	central nervous system development	biological_process	0.50164	1	3319	4	20542	108634196
GO:0007420	brain development	biological_process	0.50164	1	3319	4	20542	108634196
GO:0060322	head development	biological_process	0.50164	1	3319	4	20542	108634196
GO:0006754	ATP biosynthetic process	biological_process	0.50176	14	3319	85	20542	102189939,102187041,102191175,102188644,102179114,102180212,102169766,102169383,102171890,102188071,102184250,102179022,102181716,102176246
GO:0006397	mRNA processing	biological_process	0.50208	35	3319	209	20542	102178710,102173015,102171769,102178922,102177572,102169824,102177041,102183009,108637682,102188324,102173499,106502142,102185152,108634221,102182728,102177198,102187975,100861400,102190040,108637631,102174366,102183261,102188609,102187787,102178889,102174734,102183451,102172283,106502953,102190910,102169736,102177483,102182797,102169740,102172387
GO:0005739	mitochondrion	cellular_component	0.50269	65	3319	399	20542	102189360,102183661,102176246,106503323,102191831,102174709,102170348,102188071,102183647,102186141,102184502,102168895,102183616,102189492,102177412,102174885,102176085,102189847,102183223,102179114,102170445,102175495,102187041,102184707,102180953,102191127,102177072,102182216,102187025,106502700,102185017,102169493,102170751,108637268,102186380,102176223,102179022,102168932,102168327,102176650…
GO:0016503	pheromone receptor activity	molecular_function	0.50316	2	3319	12	20542	108633191,102191644
GO:0006479	protein methylation	biological_process	0.50346	7	3319	40	20542	102180982,102190682,102181847,100861120,102169805,102189411,102183113
GO:0008213	protein alkylation	biological_process	0.50346	7	3319	40	20542	102183113,102189411,100861120,102190682,102181847,102169805,102180982
GO:0007091	metaphase/anaphase transition of mitotic cell cycle	biological_process	0.50355	6	3319	34	20542	102188456,102186684,102172283,102170846,102183703,102179435
GO:0010965	regulation of mitotic sister chromatid separation	biological_process	0.50355	6	3319	34	20542	102183703,102170846,102179435,102172283,102188456,102186684
GO:0030071	regulation of mitotic metaphase/anaphase transition	biological_process	0.50355	6	3319	34	20542	102183703,102170846,102179435,102186684,102188456,102172283
GO:0031145	anaphase-promoting complex-dependent proteasomal ubiquitin-dependent protein catabolic process	biological_process	0.50355	6	3319	34	20542	102186684,102188456,102172283,102170846,102183703,102179435
GO:0032434	regulation of proteasomal ubiquitin-dependent protein catabolic process	biological_process	0.50355	6	3319	34	20542	102183703,102170846,102179435,102188456,102186684,102172283
GO:0033044	regulation of chromosome organization	biological_process	0.50355	6	3319	34	20542	102179435,102183703,102170846,102186684,102188456,102172283
GO:0033045	regulation of sister chromatid segregation	biological_process	0.50355	6	3319	34	20542	102183703,102170846,102179435,102172283,102186684,102188456
GO:0033047	regulation of mitotic sister chromatid segregation	biological_process	0.50355	6	3319	34	20542	102188456,102186684,102172283,102183703,102170846,102179435
GO:0044784	metaphase/anaphase transition of cell cycle	biological_process	0.50355	6	3319	34	20542	102183703,102170846,102179435,102186684,102188456,102172283
GO:0051306	mitotic sister chromatid separation	biological_process	0.50355	6	3319	34	20542	102188456,102186684,102172283,102170846,102183703,102179435
GO:0051983	regulation of chromosome segregation	biological_process	0.50355	6	3319	34	20542	102172283,102188456,102186684,102183703,102170846,102179435
GO:1902099	regulation of metaphase/anaphase transition of cell cycle	biological_process	0.50355	6	3319	34	20542	102186684,102188456,102172283,102170846,102183703,102179435
GO:0043044	ATP-dependent chromatin remodeling	biological_process	0.50407	3	3319	16	20542	108634190,102169172,102169975
GO:0051640	organelle localization	biological_process	0.50452	4	3319	21	20542	102190930,102187165,108633191,102178377
GO:0003682	chromatin binding	molecular_function	0.50589	12	3319	72	20542	106502671,102170478,102169289,102171088,108633350,102181469,102189765,102171076,102168717,102186334,102174904,102190092
GO:0044445	cytosolic part	cellular_component	0.50719	7	3319	40	20542	102186518,102168591,102176138,102185041,102175881,102183707,102173166
GO:0051270	regulation of cellular component movement	biological_process	0.50781	7	3319	39	20542	102190930,102184363,102170314,102177440,102178827,102180536,102179435
GO:2000145	regulation of cell motility	biological_process	0.50781	7	3319	39	20542	102190930,102184363,102170314,102178827,102180536,102179435,102177440
GO:0005024	transforming growth factor beta-activated receptor activity	molecular_function	0.50809	1	3319	4	20542	100861300
GO:0005026	transforming growth factor beta receptor activity, type II	molecular_function	0.50809	1	3319	4	20542	100861300
GO:0010959	regulation of metal ion transport	biological_process	0.50851	2	3319	10	20542	102188902,102190693
GO:0043269	regulation of ion transport	biological_process	0.50851	2	3319	10	20542	102188902,102190693
GO:0015630	microtubule cytoskeleton	cellular_component	0.50913	35	3319	207	20542	102185229,102175062,106503988,102187275,102190253,100861062,102186081,102188376,102187165,102173579,102175517,102191485,102188446,108633212,102188483,102181955,102177118,102185409,102182347,102175280,102178828,102173768,102175653,102183567,102188039,102182669,102180343,100861043,102175581,108634358,102182398,102182352,102185820,108636279,102191459
GO:0003972	RNA ligase (ATP) activity	molecular_function	0.50952	1	3319	4	20542	102191704
GO:0008156	negative regulation of DNA replication	biological_process	0.50958	1	3319	4	20542	102191269
GO:0048478	replication fork protection	biological_process	0.50958	1	3319	4	20542	102191269
GO:0051053	negative regulation of DNA metabolic process	biological_process	0.50958	1	3319	4	20542	102191269
GO:0090329	regulation of DNA-dependent DNA replication	biological_process	0.50958	1	3319	4	20542	102191269
GO:2000104	negative regulation of DNA-dependent DNA replication	biological_process	0.50958	1	3319	4	20542	102191269
GO:0033014	tetrapyrrole biosynthetic process	biological_process	0.51012	13	3319	75	20542	102173111,106503205,102178080,102191546,102178564,102184208,102177250,102180212,102184110,102171025,102173015,102170565,102178522
GO:0005525	GTP binding	molecular_function	0.51018	96	3319	583	20542	100861060,102191170,102183631,108635620,102180103,108637471,100860798,102171384,102178348,102170348,106503463,102173929,102174535,102178569,108635820,102184176,102174696,102189134,102180028,100861265,102181156,102168457,102185855,102178080,102175007,102184497,102191156,102185394,102186299,102190082,102183217,102181053,106502019,102189492,102174356,102191196,102177392,102178109,102189847,106503900…
GO:0005230	extracellular ligand-gated ion channel activity	molecular_function	0.51026	16	3319	92	20542	102184215,102169266,102186243,102168378,102173324,102179313,102170392,102175012,102187077,102174145,102173383,102180244,102174657,102181789,108636054,102184665
GO:0042325	regulation of phosphorylation	biological_process	0.51036	5	3319	28	20542	102173115,102178377,102182743,102179677,102185372
GO:0030089	phycobilisome	cellular_component	0.51085	1	3319	4	20542	102183647
GO:0046933	proton-transporting ATP synthase activity, rotational mechanism	molecular_function	0.51092	2	3319	11	20542	102171890,102180212
GO:0015081	sodium ion transmembrane transporter activity	molecular_function	0.51316	20	3319	116	20542	102174023,102181258,102190045,102187181,106501822,102176835,102180223,102190806,102174059,102187167,102171809,102182811,102170561,102172283,102183378,102177748,102174327,102190843,102173466,102185209
GO:1902495	transmembrane transporter complex	cellular_component	0.51395	12	3319	72	20542	102182201,102172292,102172283,102174327,102184502,102177748,102169470,102175495,102176835,102169652,102182311,102183616
GO:1990351	transporter complex	cellular_component	0.51395	12	3319	72	20542	102169652,102176835,102182311,102183616,102172283,102172292,102182201,102169470,102174327,102184502,102177748,102175495
GO:0016798	hydrolase activity, acting on glycosyl bonds	molecular_function	0.51397	40	3319	239	20542	102189748,102186836,108637005,102187019,102172770,102178600,102190146,102182652,102189156,102182048,102188128,102177683,102189596,102173830,102174525,102179944,102188461,102181739,102179677,102182155,102179505,102189937,102177816,102187633,102179267,102181225,102179476,102173238,102178025,102169848,106503710,102175844,100861368,102168300,102189389,100860748,102175412,102184208,108635327,102172212
GO:0008219	cell death	biological_process	0.51412	31	3319	185	20542	102176381,108633372,102178288,102190767,102174730,100860972,102170899,102168895,100861338,100860836,102180721,102183371,102186684,102171335,102186122,102176463,102184808,108634012,102178648,102180343,102172509,102175533,102173992,102179207,102180684,102172159,102189063,102170987,102178997,100846984,102182102
GO:0016265	death	biological_process	0.51412	31	3319	185	20542	102182102,102178997,100846984,102173992,102175533,102170987,102189063,102180684,102172159,102179207,102180343,102178648,102172509,102171335,102186684,108634012,102186122,102176463,102184808,102180721,100861338,100860836,102183371,102190767,102168895,102170899,102174730,100860972,102176381,108633372,102178288
GO:0002684	positive regulation of immune system process	biological_process	0.51484	4	3319	23	20542	102189878,102180536,102170457,102176781
GO:0050778	positive regulation of immune response	biological_process	0.51484	4	3319	23	20542	102189878,102180536,102170457,102176781
GO:0005135	interleukin-3 receptor binding	molecular_function	0.51607	1	3319	4	20542	102178638
GO:0007283	spermatogenesis	biological_process	0.51618	8	3319	48	20542	102173499,102181607,102170922,102177478,102185639,102191605,108633918,108633871
GO:0048232	male gamete generation	biological_process	0.51618	8	3319	48	20542	108633918,108633871,102191605,102185639,102181607,102173499,102170922,102177478
GO:0006694	steroid biosynthetic process	biological_process	0.51639	6	3319	35	20542	102184491,102171899,102172312,102185171,102173170,102170750
GO:0043066	negative regulation of apoptotic process	biological_process	0.51701	6	3319	34	20542	102178648,102178997,100860836,102184808,102189063,102173992
GO:0043069	negative regulation of programmed cell death	biological_process	0.51701	6	3319	34	20542	102178648,102178997,100860836,102184808,102189063,102173992
GO:0060548	negative regulation of cell death	biological_process	0.51701	6	3319	34	20542	102189063,102184808,102173992,102178997,100860836,102178648
GO:0032994	protein-lipid complex	cellular_component	0.51738	1	3319	4	20542	102187710
GO:0034358	plasma lipoprotein particle	cellular_component	0.51738	1	3319	4	20542	102187710
GO:0042627	chylomicron	cellular_component	0.51738	1	3319	4	20542	102187710
GO:1990777	lipoprotein particle	cellular_component	0.51738	1	3319	4	20542	102187710
GO:0050750	low-density lipoprotein particle receptor binding	molecular_function	0.51757	1	3319	4	20542	102181855
GO:0070325	lipoprotein particle receptor binding	molecular_function	0.51757	1	3319	4	20542	102181855
GO:0007532	regulation of mating-type specific transcription, DNA-templated	biological_process	0.5177	1	3319	5	20542	108634439
GO:0008301	DNA binding, bending	molecular_function	0.5177	1	3319	5	20542	108634439
GO:0045895	positive regulation of mating-type specific transcription, DNA-templated	biological_process	0.5177	1	3319	5	20542	108634439
GO:0004177	aminopeptidase activity	molecular_function	0.51801	5	3319	28	20542	102183492,102179850,102169966,102175694,102174191
GO:0006537	glutamate biosynthetic process	biological_process	0.51819	2	3319	10	20542	102176436,102184671
GO:0015930	glutamate synthase activity	molecular_function	0.51819	2	3319	10	20542	102184671,102176436
GO:0043650	dicarboxylic acid biosynthetic process	biological_process	0.51819	2	3319	10	20542	102176436,102184671
GO:0006405	RNA export from nucleus	biological_process	0.51841	5	3319	27	20542	102186360,102179960,102186482,102182970,102177698
GO:0030284	estrogen receptor activity	molecular_function	0.51856	1	3319	4	20542	102189484
GO:0045048	protein insertion into ER membrane	biological_process	0.51866	2	3319	10	20542	108637378,102188244
GO:0071816	tail-anchored membrane protein insertion into ER membrane	biological_process	0.51866	2	3319	10	20542	108637378,102188244
GO:0006336	DNA replication-independent nucleosome assembly	biological_process	0.5202	2	3319	10	20542	102169172,102169975
GO:0031055	chromatin remodeling at centromere	biological_process	0.5202	2	3319	10	20542	102169172,102169975
GO:0034080	CENP-A containing nucleosome assembly	biological_process	0.5202	2	3319	10	20542	102169172,102169975
GO:0034724	DNA replication-independent nucleosome organization	biological_process	0.5202	2	3319	10	20542	102169172,102169975
GO:0043486	histone exchange	biological_process	0.5202	2	3319	10	20542	102169975,102169172
GO:0061641	CENP-A containing chromatin organization	biological_process	0.5202	2	3319	10	20542	102169975,102169172
GO:0005184	neuropeptide hormone activity	molecular_function	0.52037	5	3319	29	20542	102190497,102184839,108633383,102169172,102180223
GO:0000334	3-hydroxyanthranilate 3,4-dioxygenase activity	molecular_function	0.52039	1	3319	4	20542	102187775
GO:0032268	regulation of cellular protein metabolic process	biological_process	0.52092	21	3319	125	20542	102187181,102188456,102185372,102175187,108633372,102186684,102184808,102172650,100860836,102183703,102179435,102173115,102173992,102172283,102180343,102182743,102174364,106502252,102178377,102176770,102170846
GO:0019001	guanyl nucleotide binding	molecular_function	0.52151	97	3319	591	20542	100861253,102171209,102168862,102191668,102181173,102185468,102170818,106503627,102173825,102189730,102173637,102182040,102173435,102177157,102178618,108635823,102183503,102185873,102169659,102188689,108635164,102189604,102174076,102187328,102172725,106503460,102177052,102188874,102177376,102187027,102170634,102183795,102189489,102191467,102189849,102184661,102175328,102185888,102190565,102174364…
GO:0009036	Type II site-specific deoxyribonuclease activity	molecular_function	0.52237	4	3319	22	20542	102184810,100861224,106502666,102169458
GO:0015666	restriction endodeoxyribonuclease activity	molecular_function	0.52237	4	3319	22	20542	102184810,106502666,100861224,102169458
GO:0030479	actin cortical patch	cellular_component	0.52241	1	3319	4	20542	102184631
GO:0030863	cortical cytoskeleton	cellular_component	0.52241	1	3319	4	20542	102184631
GO:0030864	cortical actin cytoskeleton	cellular_component	0.52241	1	3319	4	20542	102184631
GO:0061645	endocytic patch	cellular_component	0.52241	1	3319	4	20542	102184631
GO:0015128	gluconate transmembrane transporter activity	molecular_function	0.52278	1	3319	4	20542	102182858
GO:0042873	aldonate transport	biological_process	0.52278	1	3319	4	20542	102182858
GO:0042879	aldonate transmembrane transporter activity	molecular_function	0.52278	1	3319	4	20542	102182858
GO:0016832	aldehyde-lyase activity	molecular_function	0.52287	2	3319	10	20542	102185705,102184217
GO:0000940	condensed chromosome outer kinetochore	cellular_component	0.52311	16	3319	95	20542	102188376,108634358,102175517,102185820,108636279,102191459,102182669,100861043,102185409,102177118,102190253,100861062,108633212,102188483,102175062,106503988
GO:0000075	cell cycle checkpoint	biological_process	0.52387	8	3319	47	20542	102188456,102172283,102181275,102170846,102183703,102179435,102168986,102184808
GO:1901575	organic substance catabolic process	biological_process	0.52406	76	3319	462	20542	102187548,102185041,102187514,100861393,102188456,102183633,102186733,102168623,102171404,102186684,102186077,102189335,102189453,102182023,102172552,102175881,102188322,102170708,102180614,100860801,108637005,102181090,102169761,108636739,102186836,102191512,102169966,102170834,102171407,102190586,102184165,102184437,102184208,102177614,102181770,102176647,102179435,102176048,102169996,102176558…
GO:0001932	regulation of protein phosphorylation	biological_process	0.5244	4	3319	22	20542	102185372,102178377,102173115,102182743
GO:0000213	tRNA-intron endonuclease activity	molecular_function	0.52453	1	3319	4	20542	102174830
GO:0018022	peptidyl-lysine methylation	biological_process	0.52457	3	3319	16	20542	102183113,102189411,102180982
GO:0034968	histone lysine methylation	biological_process	0.52457	3	3319	16	20542	102180982,102189411,102183113
GO:0051345	positive regulation of hydrolase activity	biological_process	0.52532	3	3319	16	20542	102180343,100860943,108633372
GO:0005759	mitochondrial matrix	cellular_component	0.52537	3	3319	17	20542	102171723,106502700,102175385
GO:0009991	response to extracellular stimulus	biological_process	0.52547	8	3319	48	20542	102170314,102183707,102175613,102185372,102175424,102178765,102187160,106503384
GO:0031668	cellular response to extracellular stimulus	biological_process	0.52547	8	3319	48	20542	102170314,102185372,102183707,102175613,102175424,102178765,106503384,102187160
GO:0071496	cellular response to external stimulus	biological_process	0.52547	8	3319	48	20542	106503384,102187160,102178765,102175424,102185372,102183707,102175613,102170314
GO:0000105	histidine biosynthetic process	biological_process	0.52614	4	3319	22	20542	102184671,102188705,108637425,102176436
GO:0006547	histidine metabolic process	biological_process	0.52614	4	3319	22	20542	102176436,102188705,108637425,102184671
GO:0052803	imidazole-containing compound metabolic process	biological_process	0.52614	4	3319	22	20542	102176436,102188705,108637425,102184671
GO:0004806	triglyceride lipase activity	molecular_function	0.52778	2	3319	10	20542	102184205,102173245
GO:0044038	cell wall macromolecule biosynthetic process	biological_process	0.52783	1	3319	4	20542	102174150
GO:0070589	cellular component macromolecule biosynthetic process	biological_process	0.52783	1	3319	4	20542	102174150
GO:0006364	rRNA processing	biological_process	0.52797	15	3319	89	20542	102190682,100861062,102175694,102171062,106503205,102179437,102175279,102169138,102168960,102168491,102190088,102186116,102172564,102178837,102187351
GO:0016072	rRNA metabolic process	biological_process	0.52797	15	3319	89	20542	106503205,102171062,102175694,100861062,102190682,102178837,102187351,102172564,102168960,102168491,102169138,102190088,102186116,102179437,102175279
GO:0003777	microtubule motor activity	molecular_function	0.52862	12	3319	69	20542	102168909,102174640,102185229,102177163,102187261,102176056,102188823,106503395,102171999,102175517,102173638,102175856
GO:0061136	regulation of proteasomal protein catabolic process	biological_process	0.52865	6	3319	35	20542	102186684,102188456,102172283,102179435,102183703,102170846
GO:1903050	regulation of proteolysis involved in cellular protein catabolic process	biological_process	0.52865	6	3319	35	20542	102172283,102188456,102186684,102183703,102179435,102170846
GO:1903362	regulation of cellular protein catabolic process	biological_process	0.52865	6	3319	35	20542	102172283,102186684,102188456,102179435,102183703,102170846
GO:0016073	snRNA metabolic process	biological_process	0.52881	1	3319	4	20542	102171811
GO:0016180	snRNA processing	biological_process	0.52881	1	3319	4	20542	102171811
GO:0034472	snRNA 3'-end processing	biological_process	0.52881	1	3319	4	20542	102171811
GO:0034477	U6 snRNA 3'-end processing	biological_process	0.52881	1	3319	4	20542	102171811
GO:0043628	ncRNA 3'-end processing	biological_process	0.52881	1	3319	4	20542	102171811
GO:0042601	endospore-forming forespore	cellular_component	0.52894	1	3319	4	20542	102186028
GO:0042763	intracellular immature spore	cellular_component	0.52894	1	3319	4	20542	102186028
GO:0043385	mycotoxin metabolic process	biological_process	0.52929	1	3319	4	20542	100861118
GO:0043386	mycotoxin biosynthetic process	biological_process	0.52929	1	3319	4	20542	100861118
GO:0045122	aflatoxin biosynthetic process	biological_process	0.52929	1	3319	4	20542	100861118
GO:0046222	aflatoxin metabolic process	biological_process	0.52929	1	3319	4	20542	100861118
GO:1901376	organic heteropentacyclic compound metabolic process	biological_process	0.52929	1	3319	4	20542	100861118
GO:1901378	organic heteropentacyclic compound biosynthetic process	biological_process	0.52929	1	3319	4	20542	100861118
GO:0044463	cell projection part	cellular_component	0.52958	5	3319	29	20542	102190849,102182700,102182311,102180144,102187236
GO:0004499	N,N-dimethylaniline monooxygenase activity	molecular_function	0.52976	3	3319	16	20542	102173111,102182834,102176898
GO:0001527	microfibril	cellular_component	0.53013	1	3319	4	20542	100861413
GO:0043205	fibril	cellular_component	0.53013	1	3319	4	20542	100861413
GO:0044420	extracellular matrix component	cellular_component	0.53013	1	3319	4	20542	100861413
GO:0007096	regulation of exit from mitosis	biological_process	0.53024	1	3319	4	20542	102176476
GO:0010458	exit from mitosis	biological_process	0.53024	1	3319	4	20542	102176476
GO:0008285	negative regulation of cell proliferation	biological_process	0.53062	1	3319	4	20542	102190767
GO:0006779	porphyrin-containing compound biosynthetic process	biological_process	0.53087	7	3319	40	20542	102173111,102184110,102184208,102177250,102178522,102191546,102178080
GO:0001919	regulation of receptor recycling	biological_process	0.53128	1	3319	4	20542	102178377
GO:0007040	lysosome organization	biological_process	0.53128	1	3319	4	20542	102178377
GO:0032008	positive regulation of TOR signaling	biological_process	0.53128	1	3319	4	20542	102178377
GO:0032439	endosome localization	biological_process	0.53128	1	3319	4	20542	102178377
GO:0042632	cholesterol homeostasis	biological_process	0.53128	1	3319	4	20542	102178377
GO:0043200	response to amino acid	biological_process	0.53128	1	3319	4	20542	102178377
GO:0055088	lipid homeostasis	biological_process	0.53128	1	3319	4	20542	102178377
GO:0055092	sterol homeostasis	biological_process	0.53128	1	3319	4	20542	102178377
GO:0071229	cellular response to acid chemical	biological_process	0.53128	1	3319	4	20542	102178377
GO:0071230	cellular response to amino acid stimulus	biological_process	0.53128	1	3319	4	20542	102178377
[truncated: 1,595 more rows]
