# Supplementary material for: RNA-Seq Reveals miRNA Role Shifts in Seven Stages of Skeletal Muscles in Goat Fetuses and Kids
Source: Front Genet. 2020 Jul 7;11:684. doi: 10.3389/fgene.2020.00684 (PMC7358459; doi:10.3389/fgene.2020.00684)
Supplement: TABLE S7 — The KEGG enrichment of profile 16. [file Table_7.XLSX]

## Sheet: Sheet1
The KEGG enrichment of profile 16.
#Term	Database	ID	Input number	Background number	P-Value	Input	KEGG_ID/KO	Entrez_ID	Hyperlink
Ribosome	KEGG PATHWAY	chx03010	166	289	1.82e-24	102169382|102191754|102181604|106502608|102182647|108637857|102172280|102189887|102190708|102176066|102190706|102191507|102191188|102176435|102189808|102171864|102182120|102190789|102187720|102168638|108637141|102175123|102171233|102169094|102188957|102187846|102181167|102171034|102175844|102186452|102175432|102181830|102184509|102171732|102185962|102186552|102173056|102186009|102190410|102187166…	chx:102184509|chx:102191754|chx:102179258|chx:102187846|chx:102176840|chx:100860776|chx:102180725|chx:102189887|chx:102184465|chx:102186009|chx:102173056|chx:102191507|chx:100860995|chx:102187044|chx:102191482|chx:102171864|chx:102176283|chx:102190789|chx:102187720|chx:100860995|chx:102176283|chx:102189887|chx:102171233|chx:102182772|chx:102169679|chx:102187846|chx:102181167|chx:100860776|chx:102…	102184509|102191754|102179258|102187846|102176840|100860776|102180725|102189887|102184465|102186009|102173056|102191507|100860995|102187044|102191482|102171864|102176283|102190789|102187720|100860995|102176283|102189887|102171233|102182772|102169679|102187846|102181167|100860776|102170171|102168431|102175432|102185103|102184509|100860995|102185962|102173699|102187846|102186009|102171453|102187166…	http://www.genome.jp/kegg-bin/show_pathway?chx03010/chx:100860995%09red/chx:102170167%09red/chx:102189887%09red/chx:102175432%09red/chx:102190192%09red/chx:102180512%09red/chx:100860777%09red/chx:100860776%09red/chx:102181167%09red/chx:102175621%09red/chx:102180594%09red/chx:102184058%09red/chx:102177230%09red/chx:102176840%09red/chx:102171233%09red/chx:102175425%09red/chx:102183339%09red/chx:102…
Dilated cardiomyopathy	KEGG PATHWAY	chx05414	27	84	0.0265104	102186137|102176592|102180190|102176320|102191364|102178827|100860838|106503806|102189746|102185858|108637378|102179831|102191175|108634554|102190440|102176587|108633189|102188874|102184468|102185415|102169557|102183451|100861232|102189962|102179435|108637414|102182201	chx:102186137|chx:102176592|chx:102180190|chx:102176320|chx:102191364|chx:102178827|chx:100860838|chx:102189140|chx:102189746|chx:102185858|chx:102169313|chx:102179831|chx:102191175|chx:102172538|chx:102169313|chx:102176587|chx:102189140|chx:102189140|chx:102184468|chx:102185415|chx:102169557|chx:102183451|chx:100861232|chx:102189962|chx:102180482|chx:102179831|chx:102182201|	102186137|102176592|102180190|102176320|102191364|102178827|100860838|102189140|102189746|102185858|102169313|102179831|102191175|102172538|102169313|102176587|102189140|102189140|102184468|102185415|102169557|102183451|100861232|102189962|102180482|102179831|102182201|	http://www.genome.jp/kegg-bin/show_pathway?chx05414/chx:102184468%09red/chx:102179831%09red/chx:102185415%09red/chx:102189140%09red/chx:102189962%09red/chx:102178827%09red/chx:102176320%09red/chx:102172538%09red/chx:100861232%09red/chx:102169557%09red/chx:102169313%09red/chx:102183451%09red/chx:102176587%09red/chx:100860838%09red/chx:102189746%09red/chx:102191364%09red/chx:102180190%09red/chx:102…
mTOR signaling pathway	KEGG PATHWAY	chx04150	22	66	0.0317686	100861036|102184283|102187166|102180441|102173968|100860957|102177054|102178739|100860838|102185972|102188214|100861391|102177406|102182675|102186333|102178058|100861232|100860943|102184526|100860904|102174475|102191283	chx:100861036|chx:102184283|chx:102187166|chx:102180441|chx:102173968|chx:100860957|chx:102177054|chx:102178739|chx:100860838|chx:102176328|chx:102188214|chx:100861391|chx:102177406|chx:102182675|chx:102186333|chx:102187166|chx:100861232|chx:100860943|chx:102184058|chx:100860904|chx:102174475|chx:102191283|	100861036|102184283|102187166|102180441|102173968|100860957|102177054|102178739|100860838|102176328|102188214|100861391|102177406|102182675|102186333|102187166|100861232|100860943|102184058|100860904|102174475|102191283|	http://www.genome.jp/kegg-bin/show_pathway?chx04150/chx:100861391%09red/chx:102191283%09red/chx:102187166%09red/chx:100860904%09red/chx:100860838%09red/chx:102186333%09red/chx:102178739%09red/chx:102180441%09red/chx:100860957%09red/chx:102174475%09red/chx:102188214%09red/chx:102177054%09red/chx:100861232%09red/chx:100861036%09red/chx:102177406%09red/chx:102184283%09red/chx:100860943%09red/chx:102…
Vascular smooth muscle contraction	KEGG PATHWAY	chx04270	36	124	0.0368404	106502928|102191660|108634554|102170884|102169991|102187595|100861577|108638619|102175362|106503806|108633234|102186276|102187707|102169966|102189746|102185858|102180150|102170280|102181454|102187292|102180505|102179850|108633189|102170042|102182476|102169557|102178087|102172230|102188874|102170818|102188560|102185175|102189653|102172683|108633240|102188141	chx:102174163|chx:102191660|chx:102172538|chx:102170884|chx:102169991|chx:102187595|chx:100861577|chx:102169370|chx:102175362|chx:102189140|chx:102168673|chx:102186276|chx:102187707|chx:102169966|chx:102189746|chx:102185858|chx:102180150|chx:102170280|chx:102181454|chx:102186447|chx:102180505|chx:102179850|chx:102189140|chx:102181495|chx:102191486|chx:102169557|chx:102178087|chx:102172230|chx:102…	102174163|102191660|102172538|102170884|102169991|102187595|100861577|102169370|102175362|102189140|102168673|102186276|102187707|102169966|102189746|102185858|102180150|102170280|102181454|102186447|102180505|102179850|102189140|102181495|102191486|102169557|102178087|102172230|102189140|102170818|102188560|102185175|102189653|102174619|102174619|102188141|	http://www.genome.jp/kegg-bin/show_pathway?chx04270/chx:102174619%09red/chx:102170818%09red/chx:102179850%09red/chx:102187707%09red/chx:102188560%09red/chx:102180505%09red/chx:102187595%09red/chx:102169966%09red/chx:102189746%09red/chx:102170280%09red/chx:102169370%09red/chx:102181495%09red/chx:100861577%09red/chx:102172538%09red/chx:102191486%09red/chx:102169557%09red/chx:102181454%09red/chx:102…
Endocrine and other factor-regulated calcium reabsorption	KEGG PATHWAY	chx04961	16	45	0.0410194	102182223|102188874|102185883|102190402|102172093|102180505|108633189|106503806|102178437|102169470|102189653|102169966|102186400|102189484|102189492|102169557	chx:102182223|chx:102189140|chx:102186069|chx:102190402|chx:102172093|chx:102180505|chx:102189140|chx:102189140|chx:102188223|chx:102188357|chx:102189653|chx:102169966|chx:102182223|chx:102189484|chx:102189492|chx:102169557|	102182223|102189140|102186069|102190402|102172093|102180505|102189140|102189140|102188223|102188357|102189653|102169966|102182223|102189484|102189492|102169557|	http://www.genome.jp/kegg-bin/show_pathway?chx04961/chx:102182223%09red/chx:102189140%09red/chx:102188223%09red/chx:102189492%09red/chx:102190402%09red/chx:102172093%09red/chx:102188357%09red/chx:102189653%09red/chx:102189484%09red/chx:102169557%09red/chx:102186069%09red/chx:102180505%09red/chx:102169966%09red
Hypertrophic cardiomyopathy (HCM)	KEGG PATHWAY	chx05410	24	77	0.0447366	102186137|102176592|100861301|102180190|102176320|102191364|102178827|100860838|102189746|108637378|102179831|102191175|108634554|102190440|102176587|102184468|102185415|102183451|100861232|102189962|102171917|102179435|108637414|102182201	chx:102186137|chx:102176592|chx:100861301|chx:102180190|chx:102176320|chx:102191364|chx:102178827|chx:100860838|chx:102189746|chx:102169313|chx:102179831|chx:102191175|chx:102172538|chx:102169313|chx:102176587|chx:102184468|chx:102185415|chx:102183451|chx:100861232|chx:102189962|chx:102171917|chx:102180482|chx:102179831|chx:102182201|	102186137|102176592|100861301|102180190|102176320|102191364|102178827|100860838|102189746|102169313|102179831|102191175|102172538|102169313|102176587|102184468|102185415|102183451|100861232|102189962|102171917|102180482|102179831|102182201|	http://www.genome.jp/kegg-bin/show_pathway?chx05410/chx:102184468%09red/chx:102179831%09red/chx:102171917%09red/chx:102185415%09red/chx:102189962%09red/chx:102178827%09red/chx:102176320%09red/chx:102172538%09red/chx:100861232%09red/chx:102169313%09red/chx:102183451%09red/chx:102176587%09red/chx:100860838%09red/chx:102189746%09red/chx:102191364%09red/chx:102180190%09red/chx:102186137%09red/chx:102…
Glycerophospholipid metabolism	KEGG PATHWAY	chx00564	28	96	0.0574754	102183913|106503774|102191437|108634205|102184173|102176295|102173874|102189889|102175852|102187595|102190731|102188538|102176556|108633234|102170908|102190522|102191660|102170280|102171508|102186907|100861270|102169493|102172230|102171407|102176689|102187476|102171485|102188141	chx:102183913|chx:102169493|chx:102191437|chx:102174470|chx:102184173|chx:102176295|chx:102173874|chx:102189889|chx:102181908|chx:102187595|chx:102190731|chx:102188538|chx:102176556|chx:102168673|chx:102170908|chx:102190522|chx:102191660|chx:102170280|chx:102171508|chx:102186907|chx:100861270|chx:102169493|chx:102172230|chx:102171407|chx:102181908|chx:102187476|chx:102171485|chx:102188141|	102183913|102169493|102191437|102174470|102184173|102176295|102173874|102189889|102181908|102187595|102190731|102188538|102176556|102168673|102170908|102190522|102191660|102170280|102171508|102186907|100861270|102169493|102172230|102171407|102181908|102187476|102171485|102188141|	http://www.genome.jp/kegg-bin/show_pathway?chx00564/chx:102183913%09red/chx:102187476%09red/chx:102191437%09red/chx:102174470%09red/chx:102170908%09red/chx:102187595%09red/chx:102170280%09red/chx:100861270%09red/chx:102189889%09red/chx:102186907%09red/chx:102184173%09red/chx:102181908%09red/chx:102176556%09red/chx:102169493%09red/chx:102190522%09red/chx:102190731%09red/chx:102188538%09red/chx:102…
Glutamatergic synapse	KEGG PATHWAY	chx04724	32	114	0.0636174	102169266|102179313|102186081|102181258|102188463|102176770|102168378|102190190|102171388|102168441|102187595|102176556|106503806|102174657|102169966|102188116|102185858|102190164|102191403|102182581|102180505|108633189|102188874|102169557|108638002|102189653|102176650|102187070|102191129|102181789|108636054|102188141	chx:102169266|chx:102179313|chx:102186081|chx:102181258|chx:102191178|chx:102176770|chx:102168378|chx:102190190|chx:102171388|chx:102168441|chx:102187595|chx:102176556|chx:102189140|chx:102174657|chx:102169966|chx:102188116|chx:102185858|chx:102190164|chx:102191403|chx:102182581|chx:102180505|chx:102189140|chx:102189140|chx:102169557|chx:102189312|chx:102189653|chx:102176650|chx:102187070|chx:102…	102169266|102179313|102186081|102181258|102191178|102176770|102168378|102190190|102171388|102168441|102187595|102176556|102189140|102174657|102169966|102188116|102185858|102190164|102191403|102182581|102180505|102189140|102189140|102169557|102189312|102189653|102176650|102187070|102171308|102181789|102189537|102188141|	http://www.genome.jp/kegg-bin/show_pathway?chx04724/chx:102174657%09red/chx:102190164%09red/chx:102169266%09red/chx:102187070%09red/chx:102180505%09red/chx:102187595%09red/chx:102171388%09red/chx:102169966%09red/chx:102181258%09red/chx:102189312%09red/chx:102189140%09red/chx:102171308%09red/chx:102188116%09red/chx:102190190%09red/chx:102176650%09red/chx:102186081%09red/chx:102169557%09red/chx:102…
African trypanosomiasis	KEGG PATHWAY	chx05143	13	37	0.0653699	102175177|102187771|102174895|102181113|102180505|102177440|102175876|106503905|102169966|102168680|100861232|102189653|102170997	chx:102175177|chx:102187771|chx:102174895|chx:102181113|chx:102180505|chx:102177440|chx:102175876|chx:102178753|chx:102169966|chx:102168959|chx:100861232|chx:102189653|chx:102170997|	102175177|102187771|102174895|102181113|102180505|102177440|102175876|102178753|102169966|102168959|100861232|102189653|102170997|	http://www.genome.jp/kegg-bin/show_pathway?chx05143/chx:102174895%09red/chx:102170997%09red/chx:102181113%09red/chx:102175876%09red/chx:102178753%09red/chx:102189653%09red/chx:100861232%09red/chx:102168959%09red/chx:102175177%09red/chx:102180505%09red/chx:102187771%09red/chx:102169966%09red/chx:102177440%09red
Ras signaling pathway	KEGG PATHWAY	chx04014	57	223	0.0657291	108634616|102187410|102176556|102186081|102177964|102188463|108634205|102181217|102190190|102191660|102179273|102184177|102184208|102185051|102190608|102187595|100860957|100860836|102185660|102187310|108638002|100860838|102177137|108633234|102173025|100860904|102185873|106503905|102183685|102177406|102170926|102182581|102170280|102189340|102186140|102172230|102187070|100861386|102178783|102190168…	chx:102183685|chx:102187410|chx:102176556|chx:102186081|chx:102177964|chx:102191178|chx:102174470|chx:102181217|chx:102190190|chx:102191660|chx:102169602|chx:102184177|chx:102184208|chx:102185051|chx:102190608|chx:102187595|chx:100860957|chx:100860836|chx:102185660|chx:102170938|chx:102189312|chx:100860838|chx:102177137|chx:102168673|chx:102173025|chx:100860904|chx:102185873|chx:102178753|chx:102…	102183685|102187410|102176556|102186081|102177964|102191178|102174470|102181217|102190190|102191660|102169602|102184177|102184208|102185051|102190608|102187595|100860957|100860836|102185660|102170938|102189312|100860838|102177137|102168673|102173025|100860904|102185873|102178753|102183685|102177406|102170926|102182581|102170280|102189340|102186140|102172230|102187070|100861386|102178783|102190168…	http://www.genome.jp/kegg-bin/show_pathway?chx04014/chx:102189537%09red/chx:102184426%09red/chx:102190168%09red/chx:102190164%09red/chx:102171933%09red/chx:102174470%09red/chx:102170926%09red/chx:102187070%09red/chx:102181217%09red/chx:102180684%09red/chx:102187595%09red/chx:102173025%09red/chx:102189312%09red/chx:102184208%09red/chx:102190190%09red/chx:102178753%09red/chx:102187410%09red/chx:102…
Circadian entrainment	KEGG PATHWAY	chx04713	28	98	0.0681118	102169266|102191022|102186081|102187163|102188463|102168378|102190190|102169739|106503806|102169966|102191052|102180505|102181789|102190164|102182581|102187070|108633189|102189094|102188874|102169557|102185858|108638002|102176650|102176463|102185715|102189653|108636054|102183935	chx:102169266|chx:102191054|chx:102186081|chx:102187163|chx:102191178|chx:102168378|chx:102190190|chx:102169739|chx:102189140|chx:102169966|chx:102191052|chx:102180505|chx:102181789|chx:102190164|chx:102182581|chx:102187070|chx:102189140|chx:102189094|chx:102189140|chx:102169557|chx:102185858|chx:102189312|chx:102176650|chx:102176463|chx:102185715|chx:102189653|chx:102189537|chx:102183935|	102169266|102191054|102186081|102187163|102191178|102168378|102190190|102169739|102189140|102169966|102191052|102180505|102181789|102190164|102182581|102187070|102189140|102189094|102189140|102169557|102185858|102189312|102176650|102176463|102185715|102189653|102189537|102183935|	http://www.genome.jp/kegg-bin/show_pathway?chx04713/chx:102190164%09red/chx:102169266%09red/chx:102183935%09red/chx:102187070%09red/chx:102180505%09red/chx:102169966%09red/chx:102189312%09red/chx:102189140%09red/chx:102190190%09red/chx:102176650%09red/chx:102189094%09red/chx:102185715%09red/chx:102186081%09red/chx:102176463%09red/chx:102169557%09red/chx:102189537%09red/chx:102181789%09red/chx:102…
Dopaminergic synapse	KEGG PATHWAY	chx04728	36	132	0.0683319	102169266|102169526|102177717|102186081|102190515|102189174|102190164|102168378|102190190|102169739|100861365|102168441|102170070|106503806|102169966|102180505|102188463|102169726|106503653|102182581|102187070|108633189|102183745|102188874|102176770|108638002|102170408|102176650|102176463|102182878|102185715|108634365|100860904|102189653|108636054|102180926	chx:102169266|chx:102169526|chx:102178808|chx:102186081|chx:102190515|chx:102189174|chx:102190164|chx:102168378|chx:102190190|chx:102169739|chx:100861365|chx:102168441|chx:102170070|chx:102189140|chx:102169966|chx:102180505|chx:102191178|chx:102169726|chx:102181952|chx:102182581|chx:102187070|chx:102189140|chx:102183745|chx:102189140|chx:102176770|chx:102189312|chx:102170408|chx:102176650|chx:102…	102169266|102169526|102178808|102186081|102190515|102189174|102190164|102168378|102190190|102169739|100861365|102168441|102170070|102189140|102169966|102180505|102191178|102169726|102181952|102182581|102187070|102189140|102183745|102189140|102176770|102189312|102170408|102176650|102176463|102182878|102185715|102179083|100860904|102189653|102189537|102180926|	http://www.genome.jp/kegg-bin/show_pathway?chx04728/chx:102190515%09red/chx:100861365%09red/chx:102190164%09red/chx:102169266%09red/chx:102180505%09red/chx:102182878%09red/chx:102185715%09red/chx:102178808%09red/chx:102187070%09red/chx:102169966%09red/chx:102189312%09red/chx:102189140%09red/chx:102179083%09red/chx:100860904%09red/chx:102190190%09red/chx:102176650%09red/chx:102169726%09red/chx:102…
Endocytosis	KEGG PATHWAY	chx04144	56	220	0.0710582	102187027|102187642|108634616|102183080|102183630|102189213|102181336|102180871|102178437|102183540|102182624|100861303|100861300|102183737|102191364|102176414|102170986|100860836|102172093|102176556|102188413|102185917|102182223|102176894|108636584|102176086|102186400|102187310|102183685|102181071|102180370|102182646|102190402|102173973|102181202|102176581|108638042|102177392|102183314|102168642…	chx:102174535|chx:102187642|chx:102183685|chx:102183080|chx:102183630|chx:102189213|chx:102181336|chx:102180871|chx:102188223|chx:102183540|chx:102182624|chx:100861303|chx:100861300|chx:100861362|chx:102191364|chx:102172138|chx:102170986|chx:100860836|chx:102172093|chx:102176556|chx:102188413|chx:102184105|chx:102182223|chx:102176894|chx:102185102|chx:102172138|chx:102182223|chx:102170938|chx:102…	102174535|102187642|102183685|102183080|102183630|102189213|102181336|102180871|102188223|102183540|102182624|100861303|100861300|100861362|102191364|102172138|102170986|100860836|102172093|102176556|102188413|102184105|102182223|102176894|102185102|102172138|102182223|102170938|102183685|102181071|102191370|102182646|102190402|102173973|102184105|102176581|102181071|102177392|102184105|102168642…	http://www.genome.jp/kegg-bin/show_pathway?chx04144/chx:102170986%09red/chx:102182223%09red/chx:102191370%09red/chx:102186823%09red/chx:102183685%09red/chx:102186433%09red/chx:102187642%09red/chx:100861362%09red/chx:102185102%09red/chx:102171957%09red/chx:102181336%09red/chx:102181071%09red/chx:102189962%09red/chx:102188814%09red/chx:102189213%09red/chx:102183080%09red/chx:102186301%09red/chx:102…
HTLV-I infection	KEGG PATHWAY	chx05166	66	265	0.0726612	102183089|102175177|102191581|102175037|108636368|102183223|100861232|106501825|102176770|102180548|102181216|100861300|100861208|102180281|102183991|102191364|102176414|102179669|102171722|102174895|102171147|102168820|102181113|102185917|102186540|100860904|102185873|102191504|102176086|102185858|102173700|102177406|100861259|102169259|102176768|102181202|102189290|102189063|102180448|102172568…	chx:102183089|chx:102175177|chx:102191581|chx:102175037|chx:102177435|chx:102183223|chx:100861232|chx:102174905|chx:102176770|chx:102180548|chx:102181216|chx:100861300|chx:100861208|chx:102180281|chx:102183991|chx:102191364|chx:102172138|chx:102179669|chx:102171722|chx:102174895|chx:102171147|chx:102168820|chx:102181113|chx:102184105|chx:102186540|chx:100860904|chx:102185873|chx:102191504|chx:102…	102183089|102175177|102191581|102175037|102177435|102183223|100861232|102174905|102176770|102180548|102181216|100861300|100861208|102180281|102183991|102191364|102172138|102179669|102171722|102174895|102171147|102168820|102181113|102184105|102186540|100860904|102185873|102191504|102172138|102185858|102173700|102177406|100861259|102169259|102171665|102184105|102189290|102189063|102174961|102172568…	http://www.genome.jp/kegg-bin/show_pathway?chx05166/chx:102184426%09red/chx:100860904%09red/chx:102172895%09red/chx:102181113%09red/chx:102174961%09red/chx:102191581%09red/chx:102174905%09red/chx:102181216%09red/chx:102180548%09red/chx:102180684%09red/chx:102186684%09red/chx:102183991%09red/chx:100861259%09red/chx:102173090%09red/chx:102189962%09red/chx:102188814%09red/chx:102168820%09red/chx:102…
Serotonergic synapse	KEGG PATHWAY	chx04726	31	113	0.0814045	102186081|102190515|108635409|102176650|102190190|102169739|102168441|102169994|102187595|102169002|108638619|106503806|102169966|102180722|102187070|102188463|102169726|102182581|102180505|102189746|108633189|102190164|102188874|108634035|108638002|102181834|102176463|108634554|102189653|102188304|102188141	chx:102186081|chx:102190515|chx:102191099|chx:102176650|chx:102190190|chx:102169739|chx:102168441|chx:102169702|chx:102187595|chx:102169002|chx:102169370|chx:102189140|chx:102169966|chx:102185708|chx:102187070|chx:102191178|chx:102169726|chx:102182581|chx:102180505|chx:102189746|chx:102189140|chx:102190164|chx:102189140|chx:102185708|chx:102189312|chx:102181834|chx:102176463|chx:102172538|chx:102…	102186081|102190515|102191099|102176650|102190190|102169739|102168441|102169702|102187595|102169002|102169370|102189140|102169966|102185708|102187070|102191178|102169726|102182581|102180505|102189746|102189140|102190164|102189140|102185708|102189312|102181834|102176463|102172538|102189653|102185708|102188141|	http://www.genome.jp/kegg-bin/show_pathway?chx04726/chx:102190515%09red/chx:102191099%09red/chx:102185708%09red/chx:102190164%09red/chx:102169002%09red/chx:102187070%09red/chx:102169726%09red/chx:102180505%09red/chx:102187595%09red/chx:102169966%09red/chx:102189312%09red/chx:102189746%09red/chx:102169370%09red/chx:102176650%09red/chx:102172538%09red/chx:102181834%09red/chx:102186081%09red/chx:102…
HIF-1 signaling pathway	KEGG PATHWAY	chx04066	30	109	0.0830926	102182403|102186154|102184526|102191269|100860957|102177054|100860838|102185972|100860872|102187468|102187166|102180932|100861391|102182675|102173807|102190759|102180175|102190753|102178058|102170702|102180441|102173930|102170613|102175351|102185715|100860904|100860924|102175881|102174453|102188771	chx:102182403|chx:102186154|chx:102184058|chx:102191269|chx:100860957|chx:102177054|chx:100860838|chx:102176328|chx:100860872|chx:102187468|chx:102187166|chx:102180932|chx:100861391|chx:102182675|chx:102175351|chx:102190759|chx:102180175|chx:100860872|chx:102187166|chx:102175351|chx:102180441|chx:102173930|chx:102170613|chx:102175351|chx:102185715|chx:100860904|chx:100860924|chx:102175881|chx:102…	102182403|102186154|102184058|102191269|100860957|102177054|100860838|102176328|100860872|102187468|102187166|102180932|100861391|102182675|102175351|102190759|102180175|100860872|102187166|102175351|102180441|102173930|102170613|102175351|102185715|100860904|100860924|102175881|102174453|102188771|	http://www.genome.jp/kegg-bin/show_pathway?chx04066/chx:100860904%09red/chx:102174453%09red/chx:102180441%09red/chx:102182403%09red/chx:100861391%09red/chx:102176328%09red/chx:102180932%09red/chx:102177054%09red/chx:102185715%09red/chx:102180175%09red/chx:100860872%09red/chx:100860838%09red/chx:102191269%09red/chx:102190759%09red/chx:100860957%09red/chx:102170613%09red/chx:102187468%09red/chx:102…
Retrograde endocannabinoid signaling	KEGG PATHWAY	chx04723	29	105	0.0847995	102169266|102186081|102188463|102189174|102168378|102190190|108634554|102168441|102173707|102186912|102176082|102169966|102187070|102185858|102190164|102182581|102180505|102175263|102189746|102169557|108638002|102170408|102176650|102174994|102176463|102169739|102189653|102180926|102186243	chx:102169266|chx:102186081|chx:102191178|chx:102189174|chx:102168378|chx:102190190|chx:102172538|chx:102168441|chx:102173707|chx:102186912|chx:102176082|chx:102169966|chx:102187070|chx:102185858|chx:102190164|chx:102182581|chx:102180505|chx:102175263|chx:102189746|chx:102169557|chx:102189312|chx:102170408|chx:102176650|chx:102174994|chx:102176463|chx:102169739|chx:102189653|chx:102180926|chx:102…	102169266|102186081|102191178|102189174|102168378|102190190|102172538|102168441|102173707|102186912|102176082|102169966|102187070|102185858|102190164|102182581|102180505|102175263|102189746|102169557|102189312|102170408|102176650|102174994|102176463|102169739|102189653|102180926|102186243|	http://www.genome.jp/kegg-bin/show_pathway?chx04723/chx:102190164%09red/chx:102169266%09red/chx:102187070%09red/chx:102180505%09red/chx:102186243%09red/chx:102169966%09red/chx:102189312%09red/chx:102189746%09red/chx:102189174%09red/chx:102190190%09red/chx:102176650%09red/chx:102172538%09red/chx:102186081%09red/chx:102176463%09red/chx:102169557%09red/chx:102176082%09red/chx:102173707%09red/chx:102…
Pyrimidine metabolism	KEGG PATHWAY	chx00240	27	98	0.0953178	102169758|102175324|108637182|108637970|102179928|102191546|102190767|102191543|102183651|102191568|102190491|102183167|102189063|102188647|102170944|102187332|102191298|102183821|100861038|102179779|102184336|102168204|102178404|102180885|108635927|102175413|102170812	chx:102169758|chx:102175324|chx:102189182|chx:102170812|chx:102179928|chx:102182855|chx:102190767|chx:102191543|chx:102183651|chx:102191568|chx:102190491|chx:102183167|chx:102189063|chx:102188647|chx:102170944|chx:102187332|chx:102191298|chx:102183821|chx:100861038|chx:102179779|chx:102184336|chx:102168204|chx:102178404|chx:102180885|chx:102173090|chx:102175413|chx:102170812|	102169758|102175324|102189182|102170812|102179928|102182855|102190767|102191543|102183651|102191568|102190491|102183167|102189063|102188647|102170944|102187332|102191298|102183821|100861038|102179779|102184336|102168204|102178404|102180885|102173090|102175413|102170812|	http://www.genome.jp/kegg-bin/show_pathway?chx00240/chx:102191543%09red/chx:102170812%09red/chx:102191568%09red/chx:102187332%09red/chx:102189182%09red/chx:102170944%09red/chx:102182855%09red/chx:102175413%09red/chx:102175324%09red/chx:102190491%09red/chx:102173090%09red/chx:102183651%09red/chx:102168204%09red/chx:100861038%09red/chx:102183821%09red/chx:102183167%09red/chx:102179779%09red/chx:102…
Long-term depression	KEGG PATHWAY	chx04730	18	61	0.10332	102169266|108638619|102168378|102177717|102180505|100860838|108633189|106503806|102188141|102188874|108634365|102185175|102189653|102169966|102168441|102170070|102170818|102187595	chx:102169266|chx:102169370|chx:102168378|chx:102178808|chx:102180505|chx:100860838|chx:102189140|chx:102189140|chx:102188141|chx:102189140|chx:102179083|chx:102185175|chx:102189653|chx:102169966|chx:102168441|chx:102170070|chx:102170818|chx:102187595|	102169266|102169370|102168378|102178808|102180505|100860838|102189140|102189140|102188141|102189140|102179083|102185175|102189653|102169966|102168441|102170070|102170818|102187595|	http://www.genome.jp/kegg-bin/show_pathway?chx04730/chx:102189140%09red/chx:102179083%09red/chx:100860838%09red/chx:102169370%09red/chx:102170818%09red/chx:102169266%09red/chx:102188141%09red/chx:102189653%09red/chx:102168378%09red/chx:102185175%09red/chx:102178808%09red/chx:102180505%09red/chx:102187595%09red/chx:102169966%09red/chx:102170070%09red/chx:102168441%09red
Hippo signaling pathway	KEGG PATHWAY	chx04390	39	152	0.106981	102179831|108633532|102187802|102177717|108636368|102182705|102181627|100861300|102170070|102169777|102180281|102191364|102170375|108634434|102189765|102180665|106503653|102169259|102176768|106502497|102180448|102189962|102176310|102180014|102185094|102190470|102170445|100860793|102169162|102169293|102171933|108637414|108634365|102188083|102189698|102174763|102185098|102181305|102188568	chx:102179831|chx:102189873|chx:102187802|chx:102178808|chx:102177435|chx:102182705|chx:102181627|chx:100861300|chx:102170070|chx:102172733|chx:102180281|chx:102191364|chx:102170375|chx:100861576|chx:102189765|chx:102180665|chx:102181952|chx:102169259|chx:102171665|chx:102188050|chx:102174961|chx:102189962|chx:102176310|chx:102180014|chx:102185094|chx:102190470|chx:102170445|chx:100860793|chx:102…	102179831|102189873|102187802|102178808|102177435|102182705|102181627|100861300|102170070|102172733|102180281|102191364|102170375|100861576|102189765|102180665|102181952|102169259|102171665|102188050|102174961|102189962|102176310|102180014|102185094|102190470|102170445|100860793|102169162|102188455|102171933|102179831|102179083|102188083|102189698|102174763|102185098|102180117|102188568|	http://www.genome.jp/kegg-bin/show_pathway?chx04390/chx:102169162%09red/chx:102189765%09red/chx:102188050%09red/chx:102187802%09red/chx:102179831%09red/chx:102171933%09red/chx:102174961%09red/chx:102189873%09red/chx:102178808%09red/chx:102188568%09red/chx:102189962%09red/chx:102179083%09red/chx:100861576%09red/chx:102180281%09red/chx:102181627%09red/chx:102180014%09red/chx:102185098%09red/chx:102…
Prion diseases	KEGG PATHWAY	chx05020	11	33	0.107533	102177818|102186768|102173037|102191561|100846984|102169975|102177686|102176729|100861196|102187279|102171024	chx:102177818|chx:102188564|chx:102170256|chx:102188564|chx:100846984|chx:102169975|chx:102188564|chx:102188564|chx:100861196|chx:102187279|chx:102171024|	102177818|102188564|102170256|102188564|100846984|102169975|102188564|102188564|100861196|102187279|102171024|	http://www.genome.jp/kegg-bin/show_pathway?chx05020/chx:102177818%09red/chx:100846984%09red/chx:102187279%09red/chx:100861196%09red/chx:102188564%09red/chx:102170256%09red/chx:102169975%09red/chx:102171024%09red
Adrenergic signaling in cardiomyocytes	KEGG PATHWAY	chx04261	38	148	0.109671	102191022|106502928|102169526|102177717|106503653|102176592|102168763|102189174|100861365|102170070|102185883|102178827|106503806|102169966|102189746|102185858|108637378|108634554|100861259|102190440|102180505|102179850|108633189|102183745|102188874|102169470|102182201|102169557|102174913|102179435|102182878|102185715|108634365|100860904|102189653|102187558|102180926|108635546	chx:102191054|chx:102174163|chx:102169526|chx:102178808|chx:102181952|chx:102176592|chx:102168763|chx:102189174|chx:100861365|chx:102170070|chx:102186069|chx:102178827|chx:102189140|chx:102169966|chx:102189746|chx:102185858|chx:102169313|chx:102172538|chx:100861259|chx:102169313|chx:102180505|chx:102179850|chx:102189140|chx:102183745|chx:102189140|chx:102188357|chx:102182201|chx:102169557|chx:102…	102191054|102174163|102169526|102178808|102181952|102176592|102168763|102189174|100861365|102170070|102186069|102178827|102189140|102169966|102189746|102185858|102169313|102172538|100861259|102169313|102180505|102179850|102189140|102183745|102189140|102188357|102182201|102169557|102174913|102180482|102182878|102185715|102179083|100860904|102189653|102179381|102180926|102187815|	http://www.genome.jp/kegg-bin/show_pathway?chx04261/chx:100860904%09red/chx:102188357%09red/chx:100861365%09red/chx:102186069%09red/chx:102182878%09red/chx:102178808%09red/chx:102180505%09red/chx:102169966%09red/chx:100861259%09red/chx:102189746%09red/chx:102179083%09red/chx:102178827%09red/chx:102172538%09red/chx:102185715%09red/chx:102168763%09red/chx:102169557%09red/chx:102169313%09red/chx:102…
Glycerolipid metabolism	KEGG PATHWAY	chx00561	16	55	0.128605	102185709|102183913|102174989|102189732|102183921|108633884|102184173|108633223|102186550|102176082|102170683|102176295|100861270|102186267|102171485|102181747	chx:102185709|chx:102183913|chx:102174989|chx:102189732|chx:102183921|chx:102170308|chx:102184173|chx:102170308|chx:102170308|chx:102176082|chx:102170683|chx:102176295|chx:100861270|chx:102170308|chx:102171485|chx:102181747|	102185709|102183913|102174989|102189732|102183921|102170308|102184173|102170308|102170308|102176082|102170683|102176295|100861270|102170308|102171485|102181747|	http://www.genome.jp/kegg-bin/show_pathway?chx00561/chx:102189732%09red/chx:102183913%09red/chx:102176295%09red/chx:100861270%09red/chx:102183921%09red/chx:102185709%09red/chx:102170683%09red/chx:102184173%09red/chx:102176082%09red/chx:102171485%09red/chx:102181747%09red/chx:102170308%09red/chx:102174989%09red
Tight junction	KEGG PATHWAY	chx04530	34	134	0.136575	102177452|102175493|102179802|102177717|106503653|102181155|102173962|102181627|102170070|102170884|102181869|102179429|102168826|102189765|102174294|102185873|102174403|102179831|102190693|106502520|102180624|102178033|102181716|102180345|102176373|102177493|108637414|102177371|108634365|102181426|100860904|102185098|102186369|102178087	chx:102177452|chx:102175493|chx:102179802|chx:102178808|chx:102181952|chx:102181155|chx:102173962|chx:102181627|chx:102170070|chx:102170884|chx:102180624|chx:102179429|chx:102168826|chx:102189765|chx:102174294|chx:102185873|chx:102174403|chx:102179831|chx:102190693|chx:102180624|chx:102180624|chx:102178033|chx:102181716|chx:102180345|chx:102176373|chx:102177493|chx:102179831|chx:102177371|chx:102…	102177452|102175493|102179802|102178808|102181952|102181155|102173962|102181627|102170070|102170884|102180624|102179429|102168826|102189765|102174294|102185873|102174403|102179831|102190693|102180624|102180624|102178033|102181716|102180345|102176373|102177493|102179831|102177371|102179083|102181426|100860904|102185098|102186369|102178087|	http://www.genome.jp/kegg-bin/show_pathway?chx04530/chx:102175493%09red/chx:102174294%09red/chx:102179831%09red/chx:102181426%09red/chx:102179429%09red/chx:102186369%09red/chx:102178808%09red/chx:102168826%09red/chx:102179083%09red/chx:100860904%09red/chx:102189765%09red/chx:102181627%09red/chx:102173962%09red/chx:102185098%09red/chx:102177371%09red/chx:102180345%09red/chx:102174403%09red/chx:102…
Butirosin and neomycin biosynthesis	KEGG PATHWAY	chx00524	3	5	0.136953	102182403|102185429|102190759	chx:102182403|chx:102185429|chx:102190759|	102182403|102185429|102190759|	http://www.genome.jp/kegg-bin/show_pathway?chx00524/chx:102185429%09red/chx:102190759%09red/chx:102182403%09red
Fructose and mannose metabolism	KEGG PATHWAY	chx00051	10	31	0.137604	102182403|102185744|102170613|102190759|102184448|102178496|102186015|102188203|102173959|102173930	chx:102182403|chx:102185744|chx:102170613|chx:102190759|chx:102184448|chx:102178496|chx:102186015|chx:102188203|chx:102173959|chx:102173930|	102182403|102185744|102170613|102190759|102184448|102178496|102186015|102188203|102173959|102173930|	http://www.genome.jp/kegg-bin/show_pathway?chx00051/chx:102173959%09red/chx:102178496%09red/chx:102190759%09red/chx:102188203%09red/chx:102184448%09red/chx:102182403%09red/chx:102186015%09red/chx:102170613%09red/chx:102185744%09red/chx:102173930%09red
Fat digestion and absorption	KEGG PATHWAY	chx04975	14	48	0.146411	102185709|102183913|102189134|102191660|102170280|102189732|108633884|108633234|102186550|108633223|102183707|102186267|102172230|102172740	chx:102185709|chx:102183913|chx:102189134|chx:102191660|chx:102170280|chx:102189732|chx:102170308|chx:102168673|chx:102170308|chx:102170308|chx:102183707|chx:102170308|chx:102172230|chx:102172465|	102185709|102183913|102189134|102191660|102170280|102189732|102170308|102168673|102170308|102170308|102183707|102170308|102172230|102172465|	http://www.genome.jp/kegg-bin/show_pathway?chx04975/chx:102189732%09red/chx:102183913%09red/chx:102168673%09red/chx:102183707%09red/chx:102185709%09red/chx:102189134%09red/chx:102172465%09red/chx:102172230%09red/chx:102191660%09red/chx:102170308%09red/chx:102170280%09red
MAPK signaling pathway	KEGG PATHWAY	chx04010	59	250	0.154446	102191581|102168441|108634616|102176592|102176770|102180932|102191022|102173700|102179273|100861300|102191364|102187595|102177529|102182201|102185660|102171147|102187310|102189174|102183365|102188644|100860904|102185873|102190608|102189746|106503905|102183685|102186279|102187405|102182581|102185175|102187163|102178150|102189617|102179261|102180223|100861232|108636199|102173178|102174475|102185438…	chx:102191581|chx:102168441|chx:102183685|chx:102176592|chx:102176770|chx:102180932|chx:102191054|chx:102173700|chx:102169602|chx:100861300|chx:102191364|chx:102187595|chx:102177529|chx:102182201|chx:102185660|chx:102171147|chx:102170938|chx:102189174|chx:102173139|chx:102188644|chx:100860904|chx:102185873|chx:102190608|chx:102189746|chx:102178753|chx:102183685|chx:102186279|chx:102187405|chx:102…	102191581|102168441|102183685|102176592|102176770|102180932|102191054|102173700|102169602|100861300|102191364|102187595|102177529|102182201|102185660|102171147|102170938|102189174|102173139|102188644|100860904|102185873|102190608|102189746|102178753|102183685|102186279|102187405|102182581|102185175|102187163|102168517|102189617|102179261|102180223|100861232|102188387|102173178|102174475|102185438…	http://www.genome.jp/kegg-bin/show_pathway?chx04010/chx:102173178%09red/chx:102184426%09red/chx:100860904%09red/chx:102174453%09red/chx:102180223%09red/chx:102183685%09red/chx:102174475%09red/chx:102186433%09red/chx:100860820%09red/chx:102191581%09red/chx:102179261%09red/chx:102187595%09red/chx:102173139%09red/chx:102180932%09red/chx:102189962%09red/chx:102191283%09red/chx:102173700%09red/chx:102…
Lysine degradation	KEGG PATHWAY	chx00310	15	53	0.157342	102174989|102183291|102191693|102183113|102186471|102170478|102189411|102168734|108636283|108636718|102180982|102172292|108637509|102168374|108636210	chx:102174989|chx:102183291|chx:102191693|chx:102183113|chx:102184804|chx:102170478|chx:102189411|chx:102168734|chx:102177756|chx:102177756|chx:102180982|chx:102172292|chx:102177756|chx:102168374|chx:102177756|	102174989|102183291|102191693|102183113|102184804|102170478|102189411|102168734|102177756|102177756|102180982|102172292|102177756|102168374|102177756|	http://www.genome.jp/kegg-bin/show_pathway?chx00310/chx:102184804%09red/chx:102168734%09red/chx:102183291%09red/chx:102172292%09red/chx:102168374%09red/chx:102170478%09red/chx:102174989%09red/chx:102189411%09red/chx:102177756%09red/chx:102191693%09red/chx:102180982%09red/chx:102183113%09red
Vasopressin-regulated water reabsorption	KEGG PATHWAY	chx04962	13	45	0.164181	102188874|106503806|102188039|102189834|108633189|102183745|102178437|102187275|102169557|102175305|102174590|102182398|102182352	chx:102189140|chx:102189140|chx:102188039|chx:102189834|chx:102189140|chx:102183745|chx:102188223|chx:102172925|chx:102169557|chx:102175305|chx:102174590|chx:102172925|chx:102172925|	102189140|102189140|102188039|102189834|102189140|102183745|102188223|102172925|102169557|102175305|102174590|102172925|102172925|	http://www.genome.jp/kegg-bin/show_pathway?chx04962/chx:102189140%09red/chx:102188223%09red/chx:102189834%09red/chx:102183745%09red/chx:102188039%09red/chx:102174590%09red/chx:102172925%09red/chx:102175305%09red/chx:102169557%09red
Chagas disease (American trypanosomiasis)	KEGG PATHWAY	chx05142	28	111	0.170242	102183089|102191269|102177717|106503653|102189174|106503806|100861300|102170070|102191364|102177052|106503905|102169966|102177406|102187279|102180505|108633189|100860826|102188874|100861232|102170408|102189962|102171917|102169137|102169293|108634365|100860904|102189653|102180926	chx:102183089|chx:102191269|chx:102178808|chx:102181952|chx:102189174|chx:102189140|chx:100861300|chx:102170070|chx:102191364|chx:102177052|chx:102178753|chx:102169966|chx:102177406|chx:102187279|chx:102180505|chx:102189140|chx:102188033|chx:102189140|chx:100861232|chx:102170408|chx:102189962|chx:102171917|chx:102169137|chx:102188455|chx:102179083|chx:100860904|chx:102189653|chx:102180926|	102183089|102191269|102178808|102181952|102189174|102189140|100861300|102170070|102191364|102177052|102178753|102169966|102177406|102187279|102180505|102189140|102188033|102189140|100861232|102170408|102189962|102171917|102169137|102188455|102179083|100860904|102189653|102180926|	http://www.genome.jp/kegg-bin/show_pathway?chx05142/chx:100860904%09red/chx:102171917%09red/chx:102178808%09red/chx:102180505%09red/chx:102188033%09red/chx:102169966%09red/chx:102183089%09red/chx:102189962%09red/chx:102179083%09red/chx:102187279%09red/chx:102177052%09red/chx:100861232%09red/chx:102177406%09red/chx:102191269%09red/chx:102178753%09red/chx:102169137%09red/chx:102189140%09red/chx:102…
Linoleic acid metabolism	KEGG PATHWAY	chx00591	11	37	0.170561	102191660|102170280|102180722|108634205|108633234|108634035|102188304|102172230|108635409|102188141|102187595	chx:102191660|chx:102170280|chx:102185708|chx:102174470|chx:102168673|chx:102185708|chx:102185708|chx:102172230|chx:102191099|chx:102188141|chx:102187595|	102191660|102170280|102185708|102174470|102168673|102185708|102185708|102172230|102191099|102188141|102187595|	http://www.genome.jp/kegg-bin/show_pathway?chx00591/chx:102168673%09red/chx:102191099%09red/chx:102185708%09red/chx:102188141%09red/chx:102174470%09red/chx:102172230%09red/chx:102187595%09red/chx:102191660%09red/chx:102170280%09red
Non-homologous end-joining	KEGG PATHWAY	chx03450	5	13	0.171705	102176896|102177963|102188636|102191684|102172306	chx:102176896|chx:102177963|chx:102172306|chx:102191684|chx:102172306|	102176896|102177963|102172306|102191684|102172306|	http://www.genome.jp/kegg-bin/show_pathway?chx03450/chx:102176896%09red/chx:102191684%09red/chx:102172306%09red/chx:102177963%09red
Base excision repair	KEGG PATHWAY	chx03410	10	33	0.173362	102174734|102173499|102174153|102184996|102189063|108635927|102177963|102179855|102186559|102180456	chx:102174734|chx:102173499|chx:102174153|chx:102189105|chx:102189063|chx:102173090|chx:102177963|chx:102179855|chx:102189105|chx:102182818|	102174734|102173499|102174153|102189105|102189063|102173090|102177963|102179855|102189105|102182818|	http://www.genome.jp/kegg-bin/show_pathway?chx03410/chx:102173090%09red/chx:102189063%09red/chx:102177963%09red/chx:102174734%09red/chx:102189105%09red/chx:102179855%09red/chx:102182818%09red/chx:102173499%09red/chx:102174153%09red
Fc gamma R-mediated phagocytosis	KEGG PATHWAY	chx04666	22	85	0.177721	102183913|102176802|102189153|102180225|102170587|102182646|102171364|102176291|102171472|102189649|102177137|102188413|108634618|100860904|102186356|102182675|106503491|102178783|102184463|102184187|102172564|102176556	chx:102183913|chx:102189645|chx:102189153|chx:102180225|chx:102170587|chx:102182646|chx:102171364|chx:102176291|chx:102171472|chx:102172116|chx:102177137|chx:102188413|chx:102172116|chx:100860904|chx:102186356|chx:102182675|chx:102185878|chx:102178783|chx:102184463|chx:102184187|chx:102172564|chx:102176556|	102183913|102189645|102189153|102180225|102170587|102182646|102171364|102176291|102171472|102172116|102177137|102188413|102172116|100860904|102186356|102182675|102185878|102178783|102184463|102184187|102172564|102176556|	http://www.genome.jp/kegg-bin/show_pathway?chx04666/chx:102188413%09red/chx:102176291%09red/chx:102189153%09red/chx:102178783%09red/chx:102186356%09red/chx:102177137%09red/chx:102183913%09red/chx:102189645%09red/chx:100860904%09red/chx:102170587%09red/chx:102184463%09red/chx:102171472%09red/chx:102176556%09red/chx:102182646%09red/chx:102172116%09red/chx:102185878%09red/chx:102184187%09red/chx:102…
Osteoclast differentiation	KEGG PATHWAY	chx04380	30	121	0.180509	102191581|100861300|106501822|102176770|102176291|102190607|100861303|102190231|102185051|102191364|102191269|102171147|102174835|102177137|102186356|102177406|102175389|102188492|102189174|100861232|102173178|102171522|102170408|102189617|102169137|102188180|102187405|100860904|102180926|102179663	chx:102191581|chx:100861300|chx:102175114|chx:102176770|chx:102176291|chx:102190607|chx:100861303|chx:102190231|chx:102185051|chx:102191364|chx:102191269|chx:102171147|chx:102179663|chx:102177137|chx:102186356|chx:102177406|chx:102175114|chx:102188492|chx:102189174|chx:100861232|chx:102173178|chx:102171522|chx:102170408|chx:102189617|chx:102169137|chx:102188180|chx:102187405|chx:100860904|chx:102…	102191581|100861300|102175114|102176770|102176291|102190607|100861303|102190231|102185051|102191364|102191269|102171147|102179663|102177137|102186356|102177406|102175114|102188492|102189174|100861232|102173178|102171522|102170408|102189617|102169137|102188180|102187405|100860904|102180926|102179663|	http://www.genome.jp/kegg-bin/show_pathway?chx04380/chx:102173178%09red/chx:100860904%09red/chx:102191581%09red/chx:102190607%09red/chx:100861232%09red/chx:102177406%09red/chx:102179663%09red/chx:102185051%09red/chx:102176770%09red/chx:102177137%09red/chx:102191269%09red/chx:102188180%09red/chx:102169137%09red/chx:102190231%09red/chx:102187405%09red/chx:102175114%09red/chx:102191364%09red/chx:102…
Type I diabetes mellitus	KEGG PATHWAY	chx04940	15	55	0.186545	102178638|102184760|102188814|102176598|102183089|102181202|102179143|102185917|100861232|106503905|102176086|102180548|102172623|102183314|102176414	chx:102178638|chx:102184760|chx:102188814|chx:102176598|chx:102183089|chx:102184105|chx:102179143|chx:102184105|chx:100861232|chx:102178753|chx:102172138|chx:102180548|chx:102191696|chx:102184105|chx:102172138|	102178638|102184760|102188814|102176598|102183089|102184105|102179143|102184105|100861232|102178753|102172138|102180548|102191696|102184105|102172138|	http://www.genome.jp/kegg-bin/show_pathway?chx04940/chx:102184105%09red/chx:102183089%09red/chx:102188814%09red/chx:102172138%09red/chx:102178753%09red/chx:102184760%09red/chx:102179143%09red/chx:102178638%09red/chx:100861232%09red/chx:102176598%09red/chx:102180548%09red/chx:102191696%09red
Spliceosome	KEGG PATHWAY	chx03040	33	136	0.194502	106502273|102178998|102184951|102183489|102171624|102170470|102177229|102177883|108637136|102181577|102188459|102173222|102177664|102178934|108635007|102183414|102180256|102168224|102181753|102173179|102179471|102172047|102189195|102190696|102174705|100861400|102168690|102173790|106503817|108635615|102174478|108634523|102174364	chx:102178847|chx:102178998|chx:102184951|chx:102180637|chx:102171624|chx:102172646|chx:102177229|chx:102177883|chx:102177229|chx:100861302|chx:102187459|chx:102173222|chx:102172646|chx:102183176|chx:102178204|chx:102177395|chx:102180256|chx:102168224|chx:102181753|chx:102173179|chx:102179471|chx:102172047|chx:102189195|chx:102187589|chx:102174705|chx:100861400|chx:102168690|chx:102180637|chx:100…	102178847|102178998|102184951|102180637|102171624|102172646|102177229|102177883|102177229|100861302|102187459|102173222|102172646|102183176|102178204|102177395|102180256|102168224|102181753|102173179|102179471|102172047|102189195|102187589|102174705|100861400|102168690|102180637|100861346|102190373|100861346|102173272|102174364|	http://www.genome.jp/kegg-bin/show_pathway?chx03040/chx:102181753%09red/chx:102173179%09red/chx:102177229%09red/chx:102180256%09red/chx:100861346%09red/chx:100861400%09red/chx:102187459%09red/chx:102172047%09red/chx:102178847%09red/chx:102173272%09red/chx:102190373%09red/chx:102174364%09red/chx:102177395%09red/chx:102179471%09red/chx:102174705%09red/chx:102183176%09red/chx:102180637%09red/chx:102…
Pancreatic secretion	KEGG PATHWAY	chx04972	23	91	0.19635	102185883|102178437|102185709|102185547|106503806|108633234|102186276|102169966|102185858|102169848|102191660|102170280|102180505|108633189|102188874|102169470|102169557|102174913|102172230|102189732|102187450|102189653|108635546	chx:102186069|chx:102188223|chx:102185709|chx:102185547|chx:102189140|chx:102168673|chx:102186276|chx:102169966|chx:102185858|chx:102169848|chx:102191660|chx:102170280|chx:102180505|chx:102189140|chx:102189140|chx:102188357|chx:102169557|chx:102174913|chx:102172230|chx:102189732|chx:102187450|chx:102189653|chx:102187815|	102186069|102188223|102185709|102185547|102189140|102168673|102186276|102169966|102185858|102169848|102191660|102170280|102180505|102189140|102189140|102188357|102169557|102174913|102172230|102189732|102187450|102189653|102187815|	http://www.genome.jp/kegg-bin/show_pathway?chx04972/chx:102189140%09red/chx:102188223%09red/chx:102172230%09red/chx:102187815%09red/chx:102188357%09red/chx:102185858%09red/chx:102186069%09red/chx:102174913%09red/chx:102186276%09red/chx:102185709%09red/chx:102185547%09red/chx:102169848%09red/chx:102189732%09red/chx:102169557%09red/chx:102187450%09red/chx:102189653%09red/chx:102180505%09red/chx:102…
Citrate cycle (TCA cycle)	KEGG PATHWAY	chx00020	9	30	0.196561	102179922|102181480|102183291|102181902|102183107|102168734|102187468|102168943|102173672	chx:102179922|chx:102181480|chx:102183291|chx:102181902|chx:102183107|chx:102168734|chx:102187468|chx:102168943|chx:102176699|	102179922|102181480|102183291|102181902|102183107|102168734|102187468|102168943|102176699|	http://www.genome.jp/kegg-bin/show_pathway?chx00020/chx:102168943%09red/chx:102168734%09red/chx:102179922%09red/chx:102183291%09red/chx:102181480%09red/chx:102176699%09red/chx:102187468%09red/chx:102181902%09red/chx:102183107%09red
Ether lipid metabolism	KEGG PATHWAY	chx00565	13	47	0.196819	102190522|102172928|102170280|102188538|102183913|102176556|108634205|108633234|102191660|102186907|102172230|102188141|102187595	chx:102190522|chx:102172928|chx:102170280|chx:102188538|chx:102183913|chx:102176556|chx:102174470|chx:102168673|chx:102191660|chx:102186907|chx:102172230|chx:102188141|chx:102187595|	102190522|102172928|102170280|102188538|102183913|102176556|102174470|102168673|102191660|102186907|102172230|102188141|102187595|	http://www.genome.jp/kegg-bin/show_pathway?chx00565/chx:102172928%09red/chx:102190522%09red/chx:102168673%09red/chx:102188141%09red/chx:102174470%09red/chx:102186907%09red/chx:102188538%09red/chx:102176556%09red/chx:102172230%09red/chx:102183913%09red/chx:102187595%09red/chx:102191660%09red/chx:102170280%09red
Bacterial invasion of epithelial cells	KEGG PATHWAY	chx05100	20	78	0.201241	102189847|102177259|102189730|102190402|102191156|102182223|102189649|102176587|102191668|102176581|102172564|108634618|102189765|102179831|102186400|102178097|108637414|102189492|106503491|102170926	chx:102189847|chx:102177259|chx:102189730|chx:102190402|chx:102191156|chx:102182223|chx:102172116|chx:102176587|chx:102191668|chx:102176581|chx:102172564|chx:102172116|chx:102189765|chx:102179831|chx:102182223|chx:102178097|chx:102179831|chx:102189492|chx:102185878|chx:102170926|	102189847|102177259|102189730|102190402|102191156|102182223|102172116|102176587|102191668|102176581|102172564|102172116|102189765|102179831|102182223|102178097|102179831|102189492|102185878|102170926|	http://www.genome.jp/kegg-bin/show_pathway?chx05100/chx:102182223%09red/chx:102185878%09red/chx:102189765%09red/chx:102189492%09red/chx:102191156%09red/chx:102189730%09red/chx:102179831%09red/chx:102190402%09red/chx:102189847%09red/chx:102191668%09red/chx:102178097%09red/chx:102170926%09red/chx:102177259%09red/chx:102176581%09red/chx:102172116%09red/chx:102172564%09red/chx:102176587%09red
Mineral absorption	KEGG PATHWAY	chx04978	15	56	0.202065	102185883|102183008|102173261|102185208|102169470|102185351|102172831|102171857|106503322|102187972|102189453|102185359|102190935|102185642|102168628	chx:102186069|chx:102183008|chx:100860752|chx:102185208|chx:102188357|chx:102185351|chx:102172831|chx:100860752|chx:102172435|chx:102187972|chx:102189453|chx:102185359|chx:102190297|chx:102185642|chx:102168628|	102186069|102183008|100860752|102185208|102188357|102185351|102172831|100860752|102172435|102187972|102189453|102185359|102190297|102185642|102168628|	http://www.genome.jp/kegg-bin/show_pathway?chx04978/chx:102185208%09red/chx:102168628%09red/chx:102185642%09red/chx:100860752%09red/chx:102188357%09red/chx:102183008%09red/chx:102185351%09red/chx:102172831%09red/chx:102189453%09red/chx:102190297%09red/chx:102186069%09red/chx:102172435%09red/chx:102185359%09red/chx:102187972%09red
Steroid biosynthesis	KEGG PATHWAY	chx00100	7	22	0.202586	102175810|102181472|100861120|102178921|102173170|102186389|102175554	chx:102175810|chx:102181472|chx:100861120|chx:102178921|chx:102173170|chx:102180515|chx:102175554|	102175810|102181472|100861120|102178921|102173170|102180515|102175554|	http://www.genome.jp/kegg-bin/show_pathway?chx00100/chx:102181472%09red/chx:102175810%09red/chx:102173170%09red/chx:100861120%09red/chx:102178921%09red/chx:102180515%09red/chx:102175554%09red
Glycosaminoglycan degradation	KEGG PATHWAY	chx00531	7	22	0.202586	102188128|102172212|100860748|102190539|102177683|102173238|102172770	chx:102188128|chx:102172212|chx:100860748|chx:102190539|chx:102177683|chx:102173238|chx:102172770|	102188128|102172212|100860748|102190539|102177683|102173238|102172770|	http://www.genome.jp/kegg-bin/show_pathway?chx00531/chx:100860748%09red/chx:102173238%09red/chx:102190539%09red/chx:102172212%09red/chx:102188128%09red/chx:102177683%09red/chx:102172770%09red
Salivary secretion	KEGG PATHWAY	chx04970	21	83	0.20837	102189653|102171106|102187889|102169231|102180505|102179850|108633189|106503806|102188874|102169470|102186276|100861275|102185883|102169557|102187558|102185858|100861191|102191052|102169848|108635546|102169966	chx:102189653|chx:102171106|chx:102187889|chx:102169231|chx:102180505|chx:102179850|chx:102189140|chx:102189140|chx:102189140|chx:102188357|chx:102186276|chx:100861275|chx:102186069|chx:102169557|chx:102179381|chx:102185858|chx:100861191|chx:102191052|chx:102169848|chx:102187815|chx:102169966|	102189653|102171106|102187889|102169231|102180505|102179850|102189140|102189140|102189140|102188357|102186276|100861275|102186069|102169557|102179381|102185858|100861191|102191052|102169848|102187815|102169966|	http://www.genome.jp/kegg-bin/show_pathway?chx04970/chx:100861275%09red/chx:102169231%09red/chx:102188357%09red/chx:102185858%09red/chx:102186069%09red/chx:102179381%09red/chx:100861191%09red/chx:102189140%09red/chx:102189653%09red/chx:102179850%09red/chx:102169848%09red/chx:102187815%09red/chx:102169557%09red/chx:102191052%09red/chx:102180505%09red/chx:102187889%09red/chx:102186276%09red/chx:102…
GnRH signaling pathway	KEGG PATHWAY	chx04912	22	88	0.215073	102184810|102189174|102187595|102185660|102176556|106503806|102169966|102189746|102185858|108634554|102180505|108633189|102188874|102169557|102173178|102170408|102185715|102189653|102172543|102180494|102180926|102188141	chx:102184810|chx:102189174|chx:102187595|chx:102185660|chx:102176556|chx:102189140|chx:102169966|chx:102189746|chx:102185858|chx:102172538|chx:102180505|chx:102189140|chx:102189140|chx:102169557|chx:102173178|chx:102170408|chx:102185715|chx:102189653|chx:102172543|chx:102180494|chx:102180926|chx:102188141|	102184810|102189174|102187595|102185660|102176556|102189140|102169966|102189746|102185858|102172538|102180505|102189140|102189140|102169557|102173178|102170408|102185715|102189653|102172543|102180494|102180926|102188141|	http://www.genome.jp/kegg-bin/show_pathway?chx04912/chx:102189746%09red/chx:102170408%09red/chx:102180494%09red/chx:102185858%09red/chx:102180926%09red/chx:102184810%09red/chx:102188141%09red/chx:102189140%09red/chx:102173178%09red/chx:102172538%09red/chx:102172543%09red/chx:102169557%09red/chx:102176556%09red/chx:102185715%09red/chx:102189653%09red/chx:102180505%09red/chx:102187595%09red/chx:102…
mRNA surveillance pathway	KEGG PATHWAY	chx03015	25	102	0.22059	102174781|102169526|102177717|106503653|102173962|100861365|102170070|102173145|102178710|102189849|102188609|102177177|102186135|102169823|102176879|102187787|102180256|102178889|108637631|102168232|102176398|102182878|108634365|102184918|102177698	chx:102174781|chx:102169526|chx:102178808|chx:102181952|chx:102173962|chx:100861365|chx:102170070|chx:102173145|chx:102178710|chx:102189849|chx:102188609|chx:102177177|chx:102186135|chx:102169823|chx:102176879|chx:102187787|chx:102180256|chx:102187787|chx:102189142|chx:102168232|chx:102176398|chx:102182878|chx:102179083|chx:102184918|chx:102182285|	102174781|102169526|102178808|102181952|102173962|100861365|102170070|102173145|102178710|102189849|102188609|102177177|102186135|102169823|102176879|102187787|102180256|102187787|102189142|102168232|102176398|102182878|102179083|102184918|102182285|	http://www.genome.jp/kegg-bin/show_pathway?chx03015/chx:102176398%09red/chx:100861365%09red/chx:102180256%09red/chx:102189849%09red/chx:102168232%09red/chx:102182878%09red/chx:102178808%09red/chx:102176879%09red/chx:102169823%09red/chx:102179083%09red/chx:102174781%09red/chx:102173962%09red/chx:102178710%09red/chx:102189142%09red/chx:102173145%09red/chx:102177177%09red/chx:102182285%09red/chx:102…
Calcium signaling pathway	KEGG PATHWAY	chx04020	41	177	0.234898	102175235|106502928|102184810|102174145|102173853|102187163|102176770|102180244|102177052|102168441|102173448|102173383|102181454|102171809|102185547|102175544|106503806|102169966|102191052|102189746|102185858|102173324|102190639|108634554|102186886|102180505|102179850|108633189|102188874|102185434|102190716|102184187|102181834|102189653|102184426|102185715|102187450|102181789|102187558|108636054…	chx:102175235|chx:102174163|chx:102184810|chx:102174145|chx:102173853|chx:102187163|chx:102176770|chx:102180244|chx:102177052|chx:102168441|chx:102173448|chx:102179517|chx:102181454|chx:102171809|chx:102185547|chx:102175544|chx:102189140|chx:102169966|chx:102191052|chx:102189746|chx:102185858|chx:102173324|chx:102190639|chx:102172538|chx:102186886|chx:102180505|chx:102179850|chx:102189140|chx:102…	102175235|102174163|102184810|102174145|102173853|102187163|102176770|102180244|102177052|102168441|102173448|102179517|102181454|102171809|102185547|102175544|102189140|102169966|102191052|102189746|102185858|102173324|102190639|102172538|102186886|102180505|102179850|102189140|102189140|102185434|102190716|102184187|102181834|102189653|102184426|102185715|102187450|102181789|102179381|102189537…	http://www.genome.jp/kegg-bin/show_pathway?chx04020/chx:102184426%09red/chx:102179517%09red/chx:102187815%09red/chx:102171809%09red/chx:102175235%09red/chx:102187450%09red/chx:102180505%09red/chx:102169966%09red/chx:102189746%09red/chx:102185434%09red/chx:102177052%09red/chx:102172538%09red/chx:102181834%09red/chx:102179850%09red/chx:102176770%09red/chx:102181454%09red/chx:102180244%09red/chx:102…
Graft-versus-host disease	KEGG PATHWAY	chx05332	12	46	0.259346	102183089|102184760|102188814|102176598|102181202|102185917|102183314|106503905|102176086|100861232|102172623|102176414	chx:102183089|chx:102184760|chx:102188814|chx:102176598|chx:102184105|chx:102184105|chx:102184105|chx:102178753|chx:102172138|chx:100861232|chx:102191696|chx:102172138|	102183089|102184760|102188814|102176598|102184105|102184105|102184105|102178753|102172138|100861232|102191696|102172138|	http://www.genome.jp/kegg-bin/show_pathway?chx05332/chx:102184105%09red/chx:102183089%09red/chx:102188814%09red/chx:102178753%09red/chx:102172138%09red/chx:102176598%09red/chx:100861232%09red/chx:102184760%09red/chx:102191696%09red
Cardiac muscle contraction	KEGG PATHWAY	chx04260	20	83	0.272789	102184502|102175495|102185883|102190440|102178827|108634554|102176592|102168763|102188021|102188264|108637858|102169470|102169976|102183616|102182201|106502147|102189746|102179291|108637378|102179435	chx:102183616|chx:102183616|chx:102186069|chx:102169313|chx:102178827|chx:102172538|chx:102176592|chx:102168763|chx:102188021|chx:102188264|chx:102170877|chx:102188357|chx:102169976|chx:102183616|chx:102182201|chx:102188434|chx:102189746|chx:102179291|chx:102169313|chx:102180482|	102183616|102183616|102186069|102169313|102178827|102172538|102176592|102168763|102188021|102188264|102170877|102188357|102169976|102183616|102182201|102188434|102189746|102179291|102169313|102180482|	http://www.genome.jp/kegg-bin/show_pathway?chx04260/chx:102179291%09red/chx:102188434%09red/chx:102189746%09red/chx:102188021%09red/chx:102169313%09red/chx:102178827%09red/chx:102188357%09red/chx:102188264%09red/chx:102186069%09red/chx:102172538%09red/chx:102168763%09red/chx:102170877%09red/chx:102183616%09red/chx:102182201%09red/chx:102176592%09red/chx:102180482%09red/chx:102169976%09red
Taste transduction	KEGG PATHWAY	chx04742	10	38	0.278311	106503806|102187070|102179795|102171388|102188874|102190190|102169557|102168441|108633189|102180457	chx:102189140|chx:102187070|chx:102179795|chx:102171388|chx:102189140|chx:102190190|chx:102169557|chx:102168441|chx:102189140|chx:102180457|	102189140|102187070|102179795|102171388|102189140|102190190|102169557|102168441|102189140|102180457|	http://www.genome.jp/kegg-bin/show_pathway?chx04742/chx:102189140%09red/chx:102190190%09red/chx:102180457%09red/chx:102179795%09red/chx:102169557%09red/chx:102187070%09red/chx:102171388%09red/chx:102168441%09red
Insulin secretion	KEGG PATHWAY	chx04911	20	84	0.288126	102185429|108634554|102187889|102185883|106503806|102185547|102180505|102189746|108633189|102183745|102185715|102188874|102169470|102186276|102189653|102169966|102170962|102185858|102183935|102169557	chx:102185429|chx:102172538|chx:102187889|chx:102186069|chx:102189140|chx:102185547|chx:102180505|chx:102189746|chx:102189140|chx:102183745|chx:102185715|chx:102189140|chx:102188357|chx:102186276|chx:102189653|chx:102169966|chx:102170962|chx:102185858|chx:102183935|chx:102169557|	102185429|102172538|102187889|102186069|102189140|102185547|102180505|102189746|102189140|102183745|102185715|102189140|102188357|102186276|102189653|102169966|102170962|102185858|102183935|102169557|	http://www.genome.jp/kegg-bin/show_pathway?chx04911/chx:102189746%09red/chx:102183745%09red/chx:102185858%09red/chx:102186069%09red/chx:102170962%09red/chx:102188357%09red/chx:102183935%09red/chx:102189140%09red/chx:102185715%09red/chx:102172538%09red/chx:102185429%09red/chx:102185547%09red/chx:102169557%09red/chx:102189653%09red/chx:102180505%09red/chx:102187889%09red/chx:102186276%09red/chx:102…
SNARE interactions in vesicular transport	KEGG PATHWAY	chx04130	9	34	0.288787	102189972|102185143|102174392|102171343|102190455|102169766|102191127|102171025|102175756	chx:102189972|chx:102185143|chx:102174392|chx:102171343|chx:102190455|chx:102169766|chx:102191127|chx:102171025|chx:102175756|	102189972|102185143|102174392|102171343|102190455|102169766|102191127|102171025|102175756|	http://www.genome.jp/kegg-bin/show_pathway?chx04130/chx:102189972%09red/chx:102175756%09red/chx:102191127%09red/chx:102185143%09red/chx:102169766%09red/chx:102171025%09red/chx:102171343%09red/chx:102174392%09red/chx:102190455%09red
NF-kappa B signaling pathway	KEGG PATHWAY	chx04064	21	89	0.293839	102175177|102191581|102189617|102171147|102181113|102186643|102169137|108634142|102187405|100861232|102178783|102181625|102169556|102178407|102189290|102180548|102174895|102170884|102180684|102177406|102190482	chx:102175177|chx:102191581|chx:102189617|chx:102171147|chx:102181113|chx:102186643|chx:102169137|chx:102169556|chx:102187405|chx:100861232|chx:102178783|chx:102181625|chx:102169556|chx:102178407|chx:102189290|chx:102180548|chx:102174895|chx:102170884|chx:102180684|chx:102177406|chx:102190482|	102175177|102191581|102189617|102171147|102181113|102186643|102169137|102169556|102187405|100861232|102178783|102181625|102169556|102178407|102189290|102180548|102174895|102170884|102180684|102177406|102190482|	http://www.genome.jp/kegg-bin/show_pathway?chx04064/chx:102174895%09red/chx:102171147%09red/chx:102178783%09red/chx:102189617%09red/chx:102181113%09red/chx:102169137%09red/chx:102187405%09red/chx:102191581%09red/chx:102186643%09red/chx:100861232%09red/chx:102181625%09red/chx:102178407%09red/chx:102177406%09red/chx:102169556%09red/chx:102175177%09red/chx:102180548%09red/chx:102180684%09red/chx:102…
Natural killer cell mediated cytotoxicity	KEGG PATHWAY	chx04650	27	117	0.294589	102176802|102184329|102176598|102181113|108635218|102176770|102191269|100861208|102175959|106503960|108638619|102185660|108636571|106503905|102170926|108635411|102184810|108636739|102178783|100861232|102172623|102186296|102178569|102188180|102177271|108634694|102186067	chx:102189645|chx:102184329|chx:102176598|chx:102181113|chx:102185735|chx:102176770|chx:102191269|chx:100861208|chx:102175959|chx:102175959|chx:102169370|chx:102185660|chx:102175959|chx:102178753|chx:102170926|chx:102175959|chx:102184810|chx:102172624|chx:102178783|chx:100861232|chx:102191696|chx:102178534|chx:102178569|chx:102188180|chx:102177271|chx:102185735|chx:102186067|	102189645|102184329|102176598|102181113|102185735|102176770|102191269|100861208|102175959|102175959|102169370|102185660|102175959|102178753|102170926|102175959|102184810|102172624|102178783|100861232|102191696|102178534|102178569|102188180|102177271|102185735|102186067|	http://www.genome.jp/kegg-bin/show_pathway?chx04650/chx:102181113%09red/chx:102186067%09red/chx:102170926%09red/chx:102178534%09red/chx:102169370%09red/chx:102189645%09red/chx:102191696%09red/chx:102184329%09red/chx:100861232%09red/chx:102176770%09red/chx:102177271%09red/chx:102191269%09red/chx:102178753%09red/chx:102188180%09red/chx:102175959%09red/chx:102172624%09red/chx:102185660%09red/chx:102…
Transcriptional misregulation in cancer	KEGG PATHWAY	chx05202	38	169	0.297716	108633532|102172450|102176598|102178020|108633412|102181641|102189319|100861303|100861300|100861208|100860838|102182513|102180554|102180684|102168820|102178966|102179135|102178421|108634450|108634451|102184760|100861008|102173973|102168994|102179137|102185022|102171353|102190168|102174211|102169983|102172623|102188280|102182976|102180190|102175557|102188080|102169266|102177198	chx:102189873|chx:102172450|chx:102176598|chx:102178020|chx:102186446|chx:102186446|chx:102189319|chx:100861303|chx:100861300|chx:100861208|chx:100860838|chx:102182513|chx:102186446|chx:102180684|chx:102168820|chx:102178966|chx:102179135|chx:102178421|chx:102185022|chx:102185022|chx:102184760|chx:100861008|chx:102173973|chx:102168994|chx:102185050|chx:102185022|chx:102171353|chx:102190168|chx:102…	102189873|102172450|102176598|102178020|102186446|102186446|102189319|100861303|100861300|100861208|100860838|102182513|102186446|102180684|102168820|102178966|102179135|102178421|102185022|102185022|102184760|100861008|102173973|102168994|102185050|102185022|102171353|102190168|102174211|102169983|102191696|102188280|102185772|102180190|102175557|102188080|102169266|102177198|	http://www.genome.jp/kegg-bin/show_pathway?chx05202/chx:102178966%09red/chx:102169266%09red/chx:100861008%09red/chx:102189873%09red/chx:102172450%09red/chx:102180684%09red/chx:102185022%09red/chx:102185772%09red/chx:102168820%09red/chx:102190168%09red/chx:102177198%09red/chx:102175557%09red/chx:102189319%09red/chx:102168994%09red/chx:102169983%09red/chx:102178020%09red/chx:102188080%09red/chx:100…
alpha-Linolenic acid metabolism	KEGG PATHWAY	chx00592	8	30	0.300065	102191660|102170280|102171133|108634205|108633234|102172230|102188141|102187595	chx:102191660|chx:102170280|chx:100861212|chx:102174470|chx:102168673|chx:102172230|chx:102188141|chx:102187595|	102191660|102170280|100861212|102174470|102168673|102172230|102188141|102187595|	http://www.genome.jp/kegg-bin/show_pathway?chx00592/chx:102168673%09red/chx:102188141%09red/chx:102174470%09red/chx:102172230%09red/chx:100861212%09red/chx:102187595%09red/chx:102191660%09red/chx:102170280%09red
Folate biosynthesis	KEGG PATHWAY	chx00790	5	17	0.304805	102176029|102190919|102190876|102170834|102182880	chx:102176029|chx:102179897|chx:102179897|chx:102170834|chx:102182880|	102176029|102179897|102179897|102170834|102182880|	http://www.genome.jp/kegg-bin/show_pathway?chx00790/chx:102179897%09red/chx:102182880%09red/chx:102176029%09red/chx:102170834%09red
Malaria	KEGG PATHWAY	chx05144	13	53	0.309253	106502271|102175177|102189962|102169438|102181113|102168680|102190117|102170076|102175876|102174895|100861232|102191364|102170997	chx:102190117|chx:102175177|chx:102189962|chx:102169438|chx:102181113|chx:102168959|chx:102179675|chx:102170076|chx:102175876|chx:102174895|chx:100861232|chx:102191364|chx:102170997|	102190117|102175177|102189962|102169438|102181113|102168959|102179675|102170076|102175876|102174895|100861232|102191364|102170997|	http://www.genome.jp/kegg-bin/show_pathway?chx05144/chx:102174895%09red/chx:102189962%09red/chx:102181113%09red/chx:102175876%09red/chx:102169438%09red/chx:100861232%09red/chx:102170997%09red/chx:102191364%09red/chx:102190117%09red/chx:102168959%09red/chx:102175177%09red/chx:102170076%09red/chx:102179675%09red
Nucleotide excision repair	KEGG PATHWAY	chx03420	11	44	0.312022	102174153|102189063|102170831|102177614|102179051|102188771|102171356|102170905|108635927|102185505|102169681	chx:102174153|chx:102189063|chx:102170831|chx:102177614|chx:102179051|chx:102188771|chx:102171356|chx:102170905|chx:102173090|chx:102185505|chx:102169681|	102174153|102189063|102170831|102177614|102179051|102188771|102171356|102170905|102173090|102185505|102169681|	http://www.genome.jp/kegg-bin/show_pathway?chx03420/chx:102173090%09red/chx:102169681%09red/chx:102177614%09red/chx:102189063%09red/chx:102188771%09red/chx:102179051%09red/chx:102170831%09red/chx:102185505%09red/chx:102174153%09red/chx:102170905%09red/chx:102171356%09red
Glycosphingolipid biosynthesis - lacto and neolacto series	KEGG PATHWAY	chx00601	7	26	0.312295	102175162|102190262|102189081|102178850|102185028|106503512|102168846	chx:102175162|chx:102190262|chx:100861326|chx:102185028|chx:102185028|chx:100861326|chx:102168846|	102175162|102190262|100861326|102185028|102185028|100861326|102168846|	http://www.genome.jp/kegg-bin/show_pathway?chx00601/chx:102175162%09red/chx:102190262%09red/chx:102168846%09red/chx:102185028%09red/chx:100861326%09red
Ribosome biogenesis in eukaryotes	KEGG PATHWAY	chx03008	19	81	0.314189	102174356|102190324|102175279|102187351|102177450|102179684|102174705|102184561|102178486|102174025|102184890|102168960|102184808|102171062|102171424|102177017|108637471|102177698|102175631	chx:102174356|chx:102190324|chx:102175279|chx:102187351|chx:102177450|chx:102179684|chx:102174705|chx:102177450|chx:102179684|chx:102174025|chx:102184890|chx:102168960|chx:102187413|chx:102185595|chx:102171424|chx:102177017|chx:102176450|chx:102182285|chx:102175631|	102174356|102190324|102175279|102187351|102177450|102179684|102174705|102177450|102179684|102174025|102184890|102168960|102187413|102185595|102171424|102177017|102176450|102182285|102175631|	http://www.genome.jp/kegg-bin/show_pathway?chx03008/chx:102174705%09red/chx:102190324%09red/chx:102168960%09red/chx:102175631%09red/chx:102185595%09red/chx:102187351%09red/chx:102187413%09red/chx:102177017%09red/chx:102176450%09red/chx:102179684%09red/chx:102184890%09red/chx:102174356%09red/chx:102175279%09red/chx:102174025%09red/chx:102171424%09red/chx:102177450%09red/chx:102182285%09red
Glutathione metabolism	KEGG PATHWAY	chx00480	12	49	0.321338	102184023|102175171|102184631|102173649|102168943|100860758|102184041|106502247|102180237|100861222|102190481|102173140	chx:102184023|chx:102175171|chx:102184631|chx:102184023|chx:102168943|chx:100860758|chx:102184041|chx:102185021|chx:102180237|chx:102190481|chx:102190481|chx:102173140|	102184023|102175171|102184631|102184023|102168943|100860758|102184041|102185021|102180237|102190481|102190481|102173140|	http://www.genome.jp/kegg-bin/show_pathway?chx00480/chx:102168943%09red/chx:102184023%09red/chx:102184631%09red/chx:102173140%09red/chx:102185021%09red/chx:100860758%09red/chx:102175171%09red/chx:102184041%09red/chx:102180237%09red/chx:102190481%09red
Alzheimer's disease	KEGG PATHWAY	chx05010	43	195	0.322202	102185248|102175495|102171890|102178235|102183240|102176610|102176770|100861232|102183616|102190980|102170314|108638055|102180953|102183920|102183107|108637858|102185154|102169966|102191052|102189746|102189653|106502147|108634554|102186141|102180505|102181207|102188021|102188264|106502795|102190753|102178955|102184502|102188420|100860820|102182696|102180095|102169976|102187450|102181789|102175703…	chx:102185248|chx:102183616|chx:102171890|chx:102178235|chx:102183240|chx:102181207|chx:102176770|chx:100861232|chx:102183616|chx:102190980|chx:102170314|chx:102168606|chx:102180953|chx:102173603|chx:102183107|chx:102170877|chx:102170430|chx:102169966|chx:102191052|chx:102189746|chx:102189653|chx:102188434|chx:102172538|chx:102186141|chx:102180505|chx:102181207|chx:102188021|chx:102188264|chx:102…	102185248|102183616|102171890|102178235|102183240|102181207|102176770|100861232|102183616|102190980|102170314|102168606|102180953|102173603|102183107|102170877|102170430|102169966|102191052|102189746|102189653|102188434|102172538|102186141|102180505|102181207|102188021|102188264|102171821|100860872|102180353|102183616|102188420|100860820|102182696|102186463|102169976|102187450|102181789|102175703…	http://www.genome.jp/kegg-bin/show_pathway?chx05010/chx:102179291%09red/chx:102189537%09red/chx:100860820%09red/chx:102170877%09red/chx:102187450%09red/chx:102180505%09red/chx:102169966%09red/chx:102182696%09red/chx:102173603%09red/chx:102189746%09red/chx:102168606%09red/chx:102183240%09red/chx:102186141%09red/chx:102172538%09red/chx:102170430%09red/chx:100861232%09red/chx:102183616%09red/chx:102…
Sulfur relay system	KEGG PATHWAY	chx04122	3	9	0.326593	102178891|100860803|102170834	chx:102178891|chx:100860803|chx:102170834|	102178891|100860803|102170834|	http://www.genome.jp/kegg-bin/show_pathway?chx04122/chx:100860803%09red/chx:102178891%09red/chx:102170834%09red
DNA replication	KEGG PATHWAY	chx03030	9	36	0.338616	102170032|102174153|102171390|102189063|102169080|108635927|102177963|102179928|102190491	chx:102170032|chx:102174153|chx:102171390|chx:102189063|chx:102169080|chx:102173090|chx:102177963|chx:102179928|chx:102190491|	102170032|102174153|102171390|102189063|102169080|102173090|102177963|102179928|102190491|	http://www.genome.jp/kegg-bin/show_pathway?chx03030/chx:102173090%09red/chx:102189063%09red/chx:102177963%09red/chx:102171390%09red/chx:102179928%09red/chx:102170032%09red/chx:102169080%09red/chx:102174153%09red/chx:102190491%09red
AMPK signaling pathway	KEGG PATHWAY	chx04152	28	125	0.338686	102173968|102169526|102177717|106503653|102170070|100861365|100861301|100861224|102189604|102185744|102178739|100860838|102188689|102186015|102188214|100861392|102182675|102186333|102183745|100860794|100860798|102173930|100860943|102170613|102182878|100860801|108634365|100860904	chx:102173968|chx:102169526|chx:102178808|chx:102181952|chx:102170070|chx:100861365|chx:100861301|chx:100861224|chx:102189604|chx:102185744|chx:102178739|chx:100860838|chx:102176034|chx:102186015|chx:102188214|chx:100861392|chx:102182675|chx:102186333|chx:102183745|chx:100860794|chx:100860798|chx:102173930|chx:100860943|chx:102170613|chx:102182878|chx:100860801|chx:102179083|chx:100860904|	102173968|102169526|102178808|102181952|102170070|100861365|100861301|100861224|102189604|102185744|102178739|100860838|102176034|102186015|102188214|100861392|102182675|102186333|102183745|100860794|100860798|102173930|100860943|102170613|102182878|100860801|102179083|100860904|	http://www.genome.jp/kegg-bin/show_pathway?chx04152/chx:102176034%09red/chx:100860904%09red/chx:100861365%09red/chx:100860801%09red/chx:102188214%09red/chx:102182878%09red/chx:102178808%09red/chx:100861392%09red/chx:102179083%09red/chx:102189604%09red/chx:102173968%09red/chx:100860798%09red/chx:100860838%09red/chx:102183745%09red/chx:102178739%09red/chx:102170070%09red/chx:100860943%09red/chx:102…
Allograft rejection	KEGG PATHWAY	chx05330	12	50	0.342745	102183089|102184760|102188814|102176598|102181202|102185917|102183314|106503905|102176086|100861232|102172623|102176414	chx:102183089|chx:102184760|chx:102188814|chx:102176598|chx:102184105|chx:102184105|chx:102184105|chx:102178753|chx:102172138|chx:100861232|chx:102191696|chx:102172138|	102183089|102184760|102188814|102176598|102184105|102184105|102184105|102178753|102172138|100861232|102191696|102172138|	http://www.genome.jp/kegg-bin/show_pathway?chx05330/chx:102184105%09red/chx:102183089%09red/chx:102188814%09red/chx:102178753%09red/chx:102172138%09red/chx:102176598%09red/chx:100861232%09red/chx:102184760%09red/chx:102191696%09red
Morphine addiction	KEGG PATHWAY	chx05032	21	93	0.356308	102185434|102182581|102173005|102176650|102187070|102186081|108633189|106503806|102188874|102186433|102190190|102169739|102188463|102169557|102168441|102176463|102185858|102186301|108638002|102186243|102190164	chx:102185434|chx:102182581|chx:102173005|chx:102176650|chx:102187070|chx:102186081|chx:102189140|chx:102189140|chx:102189140|chx:102186433|chx:102190190|chx:102169739|chx:102191178|chx:102169557|chx:102168441|chx:102176463|chx:102185858|chx:102186301|chx:102189312|chx:102186243|chx:102190164|	102185434|102182581|102173005|102176650|102187070|102186081|102189140|102189140|102189140|102186433|102190190|102169739|102191178|102169557|102168441|102176463|102185858|102186301|102189312|102186243|102190164|	http://www.genome.jp/kegg-bin/show_pathway?chx05032/chx:102189312%09red/chx:102189140%09red/chx:102185434%09red/chx:102169739%09red/chx:102190190%09red/chx:102185858%09red/chx:102186301%09red/chx:102190164%09red/chx:102186433%09red/chx:102191178%09red/chx:102182581%09red/chx:102186081%09red/chx:102176463%09red/chx:102173005%09red/chx:102176650%09red/chx:102169557%09red/chx:102187070%09red/chx:102…
Regulation of actin cytoskeleton	KEGG PATHWAY	chx04810	47	218	0.362593	102179831|102176802|102183451|108634616|102179802|102180225|108636368|102171364|102181217|102182581|102179273|108634618|108637414|102181007|102189649|108638619|102185660|102187310|102170587|102177011|102185873|102183869|102187707|102178097|102183685|106503491|102191175|102180150|102181454|102176587|106502000|102171273|102185415|102168474|102178087|102185175|102184374|102172668|102176070|102178569…	chx:102179831|chx:102189645|chx:102183451|chx:102183685|chx:102179802|chx:102180225|chx:102177435|chx:102171364|chx:102181217|chx:102182581|chx:102169602|chx:102172116|chx:102179831|chx:102183351|chx:102172116|chx:102169370|chx:102185660|chx:102170938|chx:102170587|chx:102177011|chx:102185873|chx:102183869|chx:102187707|chx:102178097|chx:102183685|chx:102185878|chx:102191175|chx:102180150|chx:102…	102179831|102189645|102183451|102183685|102179802|102180225|102177435|102171364|102181217|102182581|102169602|102172116|102179831|102183351|102172116|102169370|102185660|102170938|102170587|102177011|102185873|102183869|102187707|102178097|102183685|102185878|102191175|102180150|102181454|102176587|102171273|102171273|102185415|102168474|102178087|102185175|102184374|102172668|102176070|102178569…	http://www.genome.jp/kegg-bin/show_pathway?chx04810/chx:102184374%09red/chx:102184426%09red/chx:102179831%09red/chx:102183685%09red/chx:102173015%09red/chx:102179802%09red/chx:102178097%09red/chx:102187707%09red/chx:102181217%09red/chx:102185415%09red/chx:102171364%09red/chx:102169370%09red/chx:102189645%09red/chx:102179261%09red/chx:102170818%09red/chx:102177011%09red/chx:102185175%09red/chx:102…
RIG-I-like receptor signaling pathway	KEGG PATHWAY	chx04622	16	70	0.367855	102182033|102183820|108635144|102169137|108634604|102170408|102189174|102171811|102181625|102172659|108634973|100861232|108636624|102180926|102177406|102178407	chx:102180492|chx:102183820|chx:102180492|chx:102169137|chx:102180492|chx:102170408|chx:102189174|chx:102171811|chx:102181625|chx:102172659|chx:102180492|chx:100861232|chx:102180492|chx:102180926|chx:102177406|chx:102178407|	102180492|102183820|102180492|102169137|102180492|102170408|102189174|102171811|102181625|102172659|102180492|100861232|102180492|102180926|102177406|102178407|	http://www.genome.jp/kegg-bin/show_pathway?chx04622/chx:102180492%09red/chx:102170408%09red/chx:102183820%09red/chx:102180926%09red/chx:102169137%09red/chx:102171811%09red/chx:100861232%09red/chx:102181625%09red/chx:102177406%09red/chx:102172659%09red/chx:102178407%09red/chx:102189174%09red
Arrhythmogenic right ventricular cardiomyopathy (ARVC)	KEGG PATHWAY	chx05412	16	70	0.367855	102179831|102191175|108634554|102179802|102176587|102176592|108637414|102189765|102184468|102185415|102183451|102189746|102182201|102180190|102176320|108634341	chx:102179831|chx:102191175|chx:102172538|chx:102179802|chx:102176587|chx:102176592|chx:102179831|chx:102189765|chx:102184468|chx:102185415|chx:102183451|chx:102189746|chx:102182201|chx:102180190|chx:102176320|chx:102191242|	102179831|102191175|102172538|102179802|102176587|102176592|102179831|102189765|102184468|102185415|102183451|102189746|102182201|102180190|102176320|102191242|	http://www.genome.jp/kegg-bin/show_pathway?chx05412/chx:102179802%09red/chx:102191242%09red/chx:102184468%09red/chx:102179831%09red/chx:102189765%09red/chx:102176320%09red/chx:102189746%09red/chx:102191175%09red/chx:102185415%09red/chx:102180190%09red/chx:102172538%09red/chx:102182201%09red/chx:102183451%09red/chx:102176592%09red/chx:102176587%09red
Amyotrophic lateral sclerosis (ALS)	KEGG PATHWAY	chx05014	13	56	0.370892	108636199|102190538|100861232|102189174|100846984|102168378|102181789|102176770|108636054|106502795|102180684|102180926|100861196	chx:102188387|chx:102190538|chx:100861232|chx:102189174|chx:100846984|chx:102168378|chx:102181789|chx:102176770|chx:102189537|chx:102171821|chx:102180684|chx:102180926|chx:100861196|	102188387|102190538|100861232|102189174|100846984|102168378|102181789|102176770|102189537|102171821|102180684|102180926|100861196|	http://www.genome.jp/kegg-bin/show_pathway?chx05014/chx:102189537%09red/chx:102181789%09red/chx:102189174%09red/chx:100846984%09red/chx:102180926%09red/chx:102188387%09red/chx:102190538%09red/chx:102168378%09red/chx:100861232%09red/chx:102171821%09red/chx:100861196%09red/chx:102180684%09red/chx:102176770%09red
Phagosome	KEGG PATHWAY	chx04145	37	171	0.376041	106502271|102181250|102182700|102181336|102176291|102181173|102178062|102190270|102174906|102170666|102185917|102176414|102190117|102175187|102186356|102176086|102188330|102181202|102168670|102179031|102176937|102176587|102183747|102183314|102174590|102181148|102173946|100860826|102171404|102188814|102179831|102182976|108637414|102191127|102175986|102178700|108633269	chx:102190117|chx:102181250|chx:102182700|chx:102181336|chx:102176291|chx:102181173|chx:102168953|chx:102178426|chx:102174906|chx:102170666|chx:102184105|chx:102172138|chx:102179675|chx:102175187|chx:102186356|chx:102172138|chx:102188330|chx:102184105|chx:102168670|chx:102169296|chx:102176937|chx:102176587|chx:102183747|chx:102184105|chx:102174590|chx:102181148|chx:102173946|chx:102188033|chx:102…	102190117|102181250|102182700|102181336|102176291|102181173|102168953|102178426|102174906|102170666|102184105|102172138|102179675|102175187|102186356|102172138|102188330|102184105|102168670|102169296|102176937|102176587|102183747|102184105|102174590|102181148|102173946|102188033|102171404|102188814|102179831|102185772|102179831|102191127|102175986|102178700|102168953|	http://www.genome.jp/kegg-bin/show_pathway?chx04145/chx:102179831%09red/chx:102174906%09red/chx:102174590%09red/chx:102181250%09red/chx:102188330%09red/chx:102181336%09red/chx:102182700%09red/chx:102176937%09red/chx:102185772%09red/chx:102170666%09red/chx:102169296%09red/chx:102173946%09red/chx:102191127%09red/chx:102181148%09red/chx:102175986%09red/chx:102190117%09red/chx:102175187%09red/chx:102…
Maturity onset diabetes of the young	KEGG PATHWAY	chx04950	5	19	0.376429	102185429|108637391|102169414|102187548|102174500	chx:102185429|chx:102190812|chx:102169414|chx:102187548|chx:102174500|	102185429|102190812|102169414|102187548|102174500|	http://www.genome.jp/kegg-bin/show_pathway?chx04950/chx:102185429%09red/chx:102190812%09red/chx:102187548%09red/chx:102169414%09red/chx:102174500%09red
Platelet activation	KEGG PATHWAY	chx04611	28	128	0.379898	102189153|102189174|102169991|102187595|102179669|102171809|106503806|100860904|102169966|102185858|102175890|102179831|102180150|102181454|102180505|108633189|102188874|102169766|102177438|102183451|100860828|108637414|108637101|102170818|102189653|102180926|102188141|102169557	chx:102189153|chx:102189174|chx:102169991|chx:102187595|chx:102179669|chx:102171809|chx:102189140|chx:100860904|chx:102169966|chx:102185858|chx:102175890|chx:102179831|chx:102180150|chx:102181454|chx:102180505|chx:102189140|chx:102189140|chx:102169766|chx:102177438|chx:102183451|chx:100860828|chx:102179831|chx:102187872|chx:102170818|chx:102189653|chx:102180926|chx:102188141|chx:102169557|	102189153|102189174|102169991|102187595|102179669|102171809|102189140|100860904|102169966|102185858|102175890|102179831|102180150|102181454|102180505|102189140|102189140|102169766|102177438|102183451|100860828|102179831|102187872|102170818|102189653|102180926|102188141|102169557|	http://www.genome.jp/kegg-bin/show_pathway?chx04611/chx:100860828%09red/chx:100860904%09red/chx:102179831%09red/chx:102180505%09red/chx:102187595%09red/chx:102169966%09red/chx:102189140%09red/chx:102179669%09red/chx:102187872%09red/chx:102170818%09red/chx:102169766%09red/chx:102175890%09red/chx:102169557%09red/chx:102183451%09red/chx:102181454%09red/chx:102171809%09red/chx:102180150%09red/chx:102…
PI3K-Akt signaling pathway	KEGG PATHWAY	chx04151	75	356	0.383756	106502271|100861036|102169526|108634616|102183089|102177717|100860828|102186081|100861386|102190431|102177438|102190470|102190190|102181305|100861365|102185438|102170070|102185051|106503653|108638229|100860957|100860836|102185660|108634365|102187310|102176382|108638002|100860838|102185972|102190117|102175546|102191790|100861303|100860904|106503905|102187166|102188214|102183685|102177406|102190188…	chx:102190117|chx:100861036|chx:102169526|chx:102183685|chx:102183089|chx:102178808|chx:100860828|chx:102186081|chx:100861386|chx:102190431|chx:102177438|chx:102190470|chx:102190190|chx:102180117|chx:100861365|chx:102185438|chx:102170070|chx:102185051|chx:102181952|chx:100861230|chx:100860957|chx:100860836|chx:102185660|chx:102179083|chx:102170938|chx:102176382|chx:102189312|chx:100860838|chx:102…	102190117|100861036|102169526|102183685|102183089|102178808|100860828|102186081|100861386|102190431|102177438|102190470|102190190|102180117|100861365|102185438|102170070|102185051|102181952|100861230|100860957|100860836|102185660|102179083|102170938|102176382|102189312|100860838|102176328|102179675|102175546|102191790|100861303|100860904|102178753|102187166|102188214|102183685|102177406|102190188…	http://www.genome.jp/kegg-bin/show_pathway?chx04151/chx:102184426%09red/chx:100860828%09red/chx:102190168%09red/chx:100861365%09red/chx:102180441%09red/chx:102190164%09red/chx:102188214%09red/chx:102177054%09red/chx:102182878%09red/chx:102178808%09red/chx:102187070%09red/chx:102180684%09red/chx:102191148%09red/chx:102185415%09red/chx:102178739%09red/chx:102183089%09red/chx:102189312%09red/chx:102…
Thyroid hormone synthesis	KEGG PATHWAY	chx04918	16	71	0.386543	102184023|102180882|102185883|102173649|102180505|102183745|106503806|102188874|102169470|102189653|102169966|102185858|102184911|108633189|102182513|102169557	chx:102184023|chx:102180882|chx:102186069|chx:102184023|chx:102180505|chx:102183745|chx:102189140|chx:102189140|chx:102188357|chx:102189653|chx:102169966|chx:102185858|chx:102184911|chx:102189140|chx:102182513|chx:102169557|	102184023|102180882|102186069|102184023|102180505|102183745|102189140|102189140|102188357|102189653|102169966|102185858|102184911|102189140|102182513|102169557|	http://www.genome.jp/kegg-bin/show_pathway?chx04918/chx:102189140%09red/chx:102184023%09red/chx:102183745%09red/chx:102185858%09red/chx:102186069%09red/chx:102188357%09red/chx:102189653%09red/chx:102184911%09red/chx:102180882%09red/chx:102182513%09red/chx:102169557%09red/chx:102180505%09red/chx:102169966%09red
Rap1 signaling pathway	KEGG PATHWAY	chx04015	43	201	0.387779	102189153|108634616|102187410|100860904|102173818|102189174|102189175|102179273|102185051|102190608|102179669|100860957|100860836|102187310|100860838|106503806|102186718|102185873|102169966|102186007|102183685|102179831|102180505|108633189|102188874|100861386|102178783|102190168|102179261|102169557|102183451|102185858|102178569|102189653|102184426|108637414|102177831|102181789|102185098|108636054…	chx:102189153|chx:102183685|chx:102187410|chx:100860904|chx:102173818|chx:102189174|chx:102189175|chx:102169602|chx:102185051|chx:102190608|chx:102179669|chx:100860957|chx:100860836|chx:102170938|chx:100860838|chx:102189140|chx:102186718|chx:102185873|chx:102169966|chx:102186007|chx:102183685|chx:102179831|chx:102180505|chx:102189140|chx:102189140|chx:100861386|chx:102178783|chx:102190168|chx:102…	102189153|102183685|102187410|100860904|102173818|102189174|102189175|102169602|102185051|102190608|102179669|100860957|100860836|102170938|100860838|102189140|102186718|102185873|102169966|102186007|102183685|102179831|102180505|102189140|102189140|100861386|102178783|102190168|102179261|102169557|102183451|102185858|102178569|102189653|102184426|102179831|102177831|102181789|102185098|102189537…	http://www.genome.jp/kegg-bin/show_pathway?chx04015/chx:102185098%09red/chx:102184426%09red/chx:102190168%09red/chx:102179831%09red/chx:102187410%09red/chx:102186007%09red/chx:102180505%09red/chx:102169966%09red/chx:102189140%09red/chx:100860904%09red/chx:102177831%09red/chx:102179261%09red/chx:102179669%09red/chx:102189399%09red/chx:102169557%09red/chx:102169602%09red/chx:102183451%09red/chx:102…
Glycosaminoglycan biosynthesis - keratan sulfate	KEGG PATHWAY	chx00533	4	15	0.398294	102180329|102177480|102182814|102190262	chx:102180329|chx:102177480|chx:102182814|chx:102190262|	102180329|102177480|102182814|102190262|	http://www.genome.jp/kegg-bin/show_pathway?chx00533/chx:102177480%09red/chx:102190262%09red/chx:102180329%09red/chx:102182814%09red
RNA polymerase	KEGG PATHWAY	chx03020	7	29	0.400417	100861038|108637970|102170944|102190767|102170812|102183651|102183167	chx:100861038|chx:102170812|chx:102170944|chx:102190767|chx:102170812|chx:102183651|chx:102183167|	100861038|102170812|102170944|102190767|102170812|102183651|102183167|	http://www.genome.jp/kegg-bin/show_pathway?chx03020/chx:102170812%09red/chx:100861038%09red/chx:102183167%09red/chx:102170944%09red/chx:102183651%09red/chx:102190767%09red
Primary immunodeficiency	KEGG PATHWAY	chx05340	8	34	0.408629	102171809|102181173|102181572|102172509|102176896|102189290|102180456|102171622	chx:102171809|chx:102181173|chx:102181572|chx:102172509|chx:102176896|chx:102189290|chx:102182818|chx:102171622|	102171809|102181173|102181572|102172509|102176896|102189290|102182818|102171622|	http://www.genome.jp/kegg-bin/show_pathway?chx05340/chx:102171809%09red/chx:102181572%09red/chx:102189290%09red/chx:102181173%09red/chx:102172509%09red/chx:102176896%09red/chx:102182818%09red/chx:102171622%09red
Jak-STAT signaling pathway	KEGG PATHWAY	chx04630	35	164	0.408792	102182033|102185884|102188165|102191269|102186154|102182764|108636079|102190470|102190231|100861208|108636624|108638229|102171722|108635144|102185660|102176382|102175546|102191790|102176992|102186543|102188492|102180175|108634604|102184359|100860794|102172027|102180684|102188790|102176445|102173566|102177271|102171152|108634973|100860904|102183089	chx:102180492|chx:102185884|chx:102191659|chx:102191269|chx:102186154|chx:102182764|chx:102191659|chx:102190470|chx:102190231|chx:100861208|chx:102180492|chx:100861230|chx:102171722|chx:102180492|chx:102185660|chx:102176382|chx:102175546|chx:102191790|chx:102180602|chx:102186543|chx:102188492|chx:102180175|chx:102180492|chx:102184359|chx:100860794|chx:102171756|chx:102180684|chx:102188790|chx:102…	102180492|102185884|102191659|102191269|102186154|102182764|102191659|102190470|102190231|100861208|102180492|100861230|102171722|102180492|102185660|102176382|102175546|102191790|102180602|102186543|102188492|102180175|102180492|102184359|100860794|102171756|102180684|102188790|102176445|102173566|102177271|102171152|102180492|100860904|102183089|	http://www.genome.jp/kegg-bin/show_pathway?chx04630/chx:102180602%09red/chx:100860904%09red/chx:102180684%09red/chx:102183089%09red/chx:102173566%09red/chx:102171152%09red/chx:102176445%09red/chx:102171756%09red/chx:100861230%09red/chx:102190231%09red/chx:102180175%09red/chx:102191659%09red/chx:102177271%09red/chx:102180492%09red/chx:102191269%09red/chx:102176382%09red/chx:102186543%09red/chx:102…
Insulin signaling pathway	KEGG PATHWAY	chx04910	31	145	0.414143	102182403|102185429|102175235|102187166|100861301|102176299|100861224|102185744|108638619|102185660|102177054|102178739|102185972|102186015|102187548|102180932|102177406|102170926|102182675|102190759|102178058|102180441|100860943|102191828|102170408|102187349|102184526|100860801|100860904|102174453|102188204	chx:102182403|chx:102185429|chx:102175235|chx:102187166|chx:100861301|chx:102176299|chx:100861224|chx:102185744|chx:102169370|chx:102185660|chx:102177054|chx:102178739|chx:102176328|chx:102186015|chx:102187548|chx:102180932|chx:102177406|chx:102170926|chx:102182675|chx:102190759|chx:102187166|chx:102180441|chx:100860943|chx:102191828|chx:102170408|chx:102187349|chx:102184058|chx:100860801|chx:100…	102182403|102185429|102175235|102187166|100861301|102176299|100861224|102185744|102169370|102185660|102177054|102178739|102176328|102186015|102187548|102180932|102177406|102170926|102182675|102190759|102187166|102180441|100860943|102191828|102170408|102187349|102184058|100860801|100860904|102174453|102188204|	http://www.genome.jp/kegg-bin/show_pathway?chx04910/chx:102191828%09red/chx:100860904%09red/chx:102174453%09red/chx:102180441%09red/chx:100860801%09red/chx:102182403%09red/chx:102170926%09red/chx:102176328%09red/chx:102169370%09red/chx:102180932%09red/chx:102177054%09red/chx:102175235%09red/chx:102178739%09red/chx:102177406%09red/chx:102187349%09red/chx:102187548%09red/chx:102190759%09red/chx:102…
Oxytocin signaling pathway	KEGG PATHWAY	chx04921	33	155	0.417885	102176592|102176770|102176650|102169739|102188689|100861301|102185715|102187595|100861577|102187292|106503806|102174671|102187707|102169966|102191052|102189746|102185858|102179831|108634554|102181454|102185318|102168659|102180505|108633189|102188874|102182201|102169557|102188180|102176463|108637414|102189653|102178087|102188141	chx:102176592|chx:102176770|chx:102176650|chx:102169739|chx:102176034|chx:100861301|chx:102185715|chx:102187595|chx:100861577|chx:102186447|chx:102189140|chx:102174671|chx:102187707|chx:102169966|chx:102191052|chx:102189746|chx:102185858|chx:102179831|chx:102172538|chx:102181454|chx:102185318|chx:102168659|chx:102180505|chx:102189140|chx:102189140|chx:102182201|chx:102169557|chx:102188180|chx:102…	102176592|102176770|102176650|102169739|102176034|100861301|102185715|102187595|100861577|102186447|102189140|102174671|102187707|102169966|102191052|102189746|102185858|102179831|102172538|102181454|102185318|102168659|102180505|102189140|102189140|102182201|102169557|102188180|102176463|102179831|102189653|102178087|102188141|	http://www.genome.jp/kegg-bin/show_pathway?chx04921/chx:102176034%09red/chx:102179831%09red/chx:102185318%09red/chx:102187707%09red/chx:102180505%09red/chx:102187595%09red/chx:102169966%09red/chx:102189746%09red/chx:102176650%09red/chx:100861577%09red/chx:102172538%09red/chx:102185715%09red/chx:102176463%09red/chx:102169557%09red/chx:102176770%09red/chx:102181454%09red/chx:102178087%09red/chx:102…
Cocaine addiction	KEGG PATHWAY	chx05030	11	49	0.42592	108637174|102188874|102190515|108633189|106503806|102174657|102168378|102181789|102183745|108636054|102169726	chx:102190425|chx:102189140|chx:102190515|chx:102189140|chx:102189140|chx:102174657|chx:102168378|chx:102181789|chx:102183745|chx:102189537|chx:102169726|	102190425|102189140|102190515|102189140|102189140|102174657|102168378|102181789|102183745|102189537|102169726|	http://www.genome.jp/kegg-bin/show_pathway?chx05030/chx:102189537%09red/chx:102181789%09red/chx:102189140%09red/chx:102174657%09red/chx:102190515%09red/chx:102183745%09red/chx:102169726%09red/chx:102168378%09red/chx:102190425%09red
Cholinergic synapse	KEGG PATHWAY	chx04725	24	112	0.428263	102186081|102188463|102176650|102190190|108634554|102168441|102169966|102187070|102185858|102190164|102182581|102180505|102189746|102183745|102169557|102168474|102174913|108638002|102170710|102176463|102184665|102185715|100860904|102189653	chx:102186081|chx:102191178|chx:102176650|chx:102190190|chx:102172538|chx:102168441|chx:102169966|chx:102187070|chx:102185858|chx:102190164|chx:102182581|chx:102180505|chx:102189746|chx:102183745|chx:102169557|chx:102168474|chx:102174913|chx:102189312|chx:102170710|chx:102176463|chx:102179250|chx:102185715|chx:100860904|chx:102189653|	102186081|102191178|102176650|102190190|102172538|102168441|102169966|102187070|102185858|102190164|102182581|102180505|102189746|102183745|102169557|102168474|102174913|102189312|102170710|102176463|102179250|102185715|100860904|102189653|	http://www.genome.jp/kegg-bin/show_pathway?chx04725/chx:100860904%09red/chx:102190164%09red/chx:102187070%09red/chx:102180505%09red/chx:102169966%09red/chx:102189312%09red/chx:102189746%09red/chx:102190190%09red/chx:102176650%09red/chx:102172538%09red/chx:102185715%09red/chx:102186081%09red/chx:102176463%09red/chx:102169557%09red/chx:102168474%09red/chx:102183745%09red/chx:102174913%09red/chx:102…
Oocyte meiosis	KEGG PATHWAY	chx04114	25	117	0.430361	102169526|102177717|102183223|102176770|102181216|102177553|102170070|102186684|100860838|102185858|102169761|102169557|102177959|102184185|102170441|102182878|102185715|108634365|102191283|102187214|102181305|102174475|102172729|102188771|100861365	chx:102169526|chx:102178808|chx:102183223|chx:102176770|chx:102181216|chx:102177553|chx:102170070|chx:102186684|chx:100860838|chx:102185858|chx:102174738|chx:102169557|chx:102177959|chx:102184185|chx:102171483|chx:102182878|chx:102185715|chx:102179083|chx:102191283|chx:102187214|chx:102180117|chx:102174475|chx:102172729|chx:102188771|chx:100861365|	102169526|102178808|102183223|102176770|102181216|102177553|102170070|102186684|100860838|102185858|102174738|102169557|102177959|102184185|102171483|102182878|102185715|102179083|102191283|102187214|102180117|102174475|102172729|102188771|100861365|	http://www.genome.jp/kegg-bin/show_pathway?chx04114/chx:102174738%09red/chx:100861365%09red/chx:102174475%09red/chx:102182878%09red/chx:102178808%09red/chx:102181216%09red/chx:102186684%09red/chx:102179083%09red/chx:102187214%09red/chx:102172729%09red/chx:102185715%09red/chx:102169557%09red/chx:102183223%09red/chx:102176770%09red/chx:102180117%09red/chx:100860838%09red/chx:102191283%09red/chx:102…
Axon guidance	KEGG PATHWAY	chx04360	26	122	0.432345	102174785|102175037|106501844|102171364|102176770|102181217|102182257|102173510|102170587|102184794|102176216|102186352|102187547|102173041|102177760|102169825|102179156|102175861|102168932|102186908|102183496|102178569|102173388|102170636|102180197|108638641	chx:102174785|chx:102175037|chx:102171839|chx:102171364|chx:102176770|chx:102181217|chx:102182257|chx:102173510|chx:102170587|chx:102184794|chx:102176216|chx:102186352|chx:102182393|chx:102173041|chx:102173931|chx:102169825|chx:102179156|chx:102175861|chx:102168932|chx:102186908|chx:102183496|chx:102178569|chx:102173388|chx:102170636|chx:102180197|chx:102173812|	102174785|102175037|102171839|102171364|102176770|102181217|102182257|102173510|102170587|102184794|102176216|102186352|102182393|102173041|102173931|102169825|102179156|102175861|102168932|102186908|102183496|102178569|102173388|102170636|102180197|102173812|	http://www.genome.jp/kegg-bin/show_pathway?chx04360/chx:102175861%09red/chx:102179156%09red/chx:102168932%09red/chx:102171839%09red/chx:102181217%09red/chx:102171364%09red/chx:102169825%09red/chx:102182393%09red/chx:102176770%09red/chx:102186908%09red/chx:102184794%09red/chx:102173388%09red/chx:102182257%09red/chx:102170587%09red/chx:102173510%09red/chx:102180197%09red/chx:102170636%09red/chx:102…
Fc epsilon RI signaling pathway	KEGG PATHWAY	chx04664	14	64	0.437286	102178569|102176802|102185660|102177137|102170408|102189174|102178783|100860904|100861208|100861232|102173178|102180926|102188141|102187595	chx:102178569|chx:102189645|chx:102185660|chx:102177137|chx:102170408|chx:102189174|chx:102178783|chx:100860904|chx:100861208|chx:100861232|chx:102173178|chx:102180926|chx:102188141|chx:102187595|	102178569|102189645|102185660|102177137|102170408|102189174|102178783|100860904|100861208|100861232|102173178|102180926|102188141|102187595|	http://www.genome.jp/kegg-bin/show_pathway?chx04664/chx:102173178%09red/chx:102170408%09red/chx:102178569%09red/chx:100860904%09red/chx:102189645%09red/chx:102180926%09red/chx:102188141%09red/chx:100861232%09red/chx:102178783%09red/chx:100861208%09red/chx:102187595%09red/chx:102189174%09red/chx:102177137%09red/chx:102185660%09red
Gastric acid secretion	KEGG PATHWAY	chx04971	16	74	0.443063	102185883|102169966|108633784|102180505|102181454|108633189|106503806|102185715|102188874|102169470|102189653|102169557|102174913|102185858|102188322|102186886	chx:102186069|chx:102169966|chx:102179807|chx:102180505|chx:102181454|chx:102189140|chx:102189140|chx:102185715|chx:102189140|chx:102188357|chx:102189653|chx:102169557|chx:102174913|chx:102185858|chx:102179222|chx:102186886|	102186069|102169966|102179807|102180505|102181454|102189140|102189140|102185715|102189140|102188357|102189653|102169557|102174913|102185858|102179222|102186886|	http://www.genome.jp/kegg-bin/show_pathway?chx04971/chx:102189140%09red/chx:102188357%09red/chx:102185858%09red/chx:102186069%09red/chx:102174913%09red/chx:102179807%09red/chx:102189653%09red/chx:102185715%09red/chx:102181454%09red/chx:102186886%09red/chx:102169557%09red/chx:102180505%09red/chx:102169966%09red/chx:102179222%09red
Progesterone-mediated oocyte maturation	KEGG PATHWAY	chx04914	18	84	0.447896	102170408|102177553|108638619|102187214|102180926|100860838|102183223|102189174|102181216|100860904|102169557|102178264|102186684|102185858|102174475|102170846|102191283|102172729	chx:102170408|chx:102177553|chx:102169370|chx:102187214|chx:102180926|chx:100860838|chx:102183223|chx:102189174|chx:102181216|chx:100860904|chx:102169557|chx:102178264|chx:102186684|chx:102185858|chx:102174475|chx:102170846|chx:102191283|chx:102172729|	102170408|102177553|102169370|102187214|102180926|100860838|102183223|102189174|102181216|100860904|102169557|102178264|102186684|102185858|102174475|102170846|102191283|102172729|	http://www.genome.jp/kegg-bin/show_pathway?chx04914/chx:102191283%09red/chx:100860904%09red/chx:100860838%09red/chx:102169370%09red/chx:102185858%09red/chx:102180926%09red/chx:102174475%09red/chx:102172729%09red/chx:102187214%09red/chx:102177553%09red/chx:102170408%09red/chx:102178264%09red/chx:102169557%09red/chx:102170846%09red/chx:102183223%09red/chx:102181216%09red/chx:102189174%09red/chx:102…
TGF-beta signaling pathway	KEGG PATHWAY	chx04350	18	84	0.447896	108634365|108633532|102189962|102187642|102169777|102183633|102169293|100861232|102177717|100860793|102169761|102191364|100861300|102170070|102180665|102182675|102188771|108636541	chx:102179083|chx:102189873|chx:102189962|chx:102187642|chx:102172733|chx:102183633|chx:102188455|chx:100861232|chx:102178808|chx:100860793|chx:102174738|chx:102191364|chx:100861300|chx:102170070|chx:102180665|chx:102182675|chx:102188771|chx:102172895|	102179083|102189873|102189962|102187642|102172733|102183633|102188455|100861232|102178808|100860793|102174738|102191364|100861300|102170070|102180665|102182675|102188771|102172895|	http://www.genome.jp/kegg-bin/show_pathway?chx04350/chx:102189962%09red/chx:102179083%09red/chx:102174738%09red/chx:102188771%09red/chx:100860793%09red/chx:100861232%09red/chx:102172895%09red/chx:102187642%09red/chx:102191364%09red/chx:102189873%09red/chx:102172733%09red/chx:102188455%09red/chx:102180665%09red/chx:102178808%09red/chx:102183633%09red/chx:102182675%09red/chx:102170070%09red/chx:100…
Arachidonic acid metabolism	KEGG PATHWAY	chx00590	18	84	0.447896	102184023|102191660|102170280|102180722|102173649|102183680|108634205|108633234|102170042|108634035|102188304|102172683|108633240|102172230|108635409|102188141|102169994|102187595	chx:102184023|chx:102191660|chx:102170280|chx:102185708|chx:102184023|chx:102183680|chx:102174470|chx:102168673|chx:102181495|chx:102185708|chx:102185708|chx:102174619|chx:102174619|chx:102172230|chx:102191099|chx:102188141|chx:102169702|chx:102187595|	102184023|102191660|102170280|102185708|102184023|102183680|102174470|102168673|102181495|102185708|102185708|102174619|102174619|102172230|102191099|102188141|102169702|102187595|	http://www.genome.jp/kegg-bin/show_pathway?chx00590/chx:102168673%09red/chx:102174619%09red/chx:102191099%09red/chx:102181495%09red/chx:102188141%09red/chx:102185708%09red/chx:102170280%09red/chx:102174470%09red/chx:102183680%09red/chx:102169702%09red/chx:102172230%09red/chx:102187595%09red/chx:102191660%09red/chx:102184023%09red
Amino sugar and nucleotide sugar metabolism	KEGG PATHWAY	chx00520	11	50	0.448929	102182403|102185429|102178836|102184684|102177552|102182884|102170134|102188203|102178496|102173959|102190759	chx:102182403|chx:102185429|chx:102187399|chx:102184684|chx:102177552|chx:102182884|chx:102170134|chx:102188203|chx:102178496|chx:102173959|chx:102190759|	102182403|102185429|102187399|102184684|102177552|102182884|102170134|102188203|102178496|102173959|102190759|	http://www.genome.jp/kegg-bin/show_pathway?chx00520/chx:102173959%09red/chx:102178496%09red/chx:102187399%09red/chx:102184684%09red/chx:102170134%09red/chx:102185429%09red/chx:102188203%09red/chx:102177552%09red/chx:102182403%09red/chx:102190759%09red/chx:102182884%09red
Intestinal immune network for IgA production	KEGG PATHWAY	chx04672	11	50	0.448929	100860886|102183089|102171722|102184760|108634142|102180190|102169556|102189290|102189617|102181572|102191364	chx:100860886|chx:102183089|chx:102171722|chx:102184760|chx:102169556|chx:102180190|chx:102169556|chx:102189290|chx:102189617|chx:102181572|chx:102191364|	100860886|102183089|102171722|102184760|102169556|102180190|102169556|102189290|102189617|102181572|102191364|	http://www.genome.jp/kegg-bin/show_pathway?chx04672/chx:102183089%09red/chx:102189617%09red/chx:102184760%09red/chx:102191364%09red/chx:102180190%09red/chx:102171722%09red/chx:102169556%09red/chx:102181572%09red/chx:102189290%09red/chx:100860886%09red
Gap junction	KEGG PATHWAY	chx04540	19	89	0.450039	102180505|108634341|102185660|102187802|102178700|102188330|108633189|106503806|102184426|102188874|102169966|102178062|102190270|102189653|102169557|102185858|108633269|102189399|102181148	chx:102180505|chx:102191242|chx:102185660|chx:102187802|chx:102178700|chx:102188330|chx:102189140|chx:102189140|chx:102184426|chx:102189140|chx:102169966|chx:102168953|chx:102178426|chx:102189653|chx:102169557|chx:102185858|chx:102168953|chx:102189399|chx:102181148|	102180505|102191242|102185660|102187802|102178700|102188330|102189140|102189140|102184426|102189140|102169966|102168953|102178426|102189653|102169557|102185858|102168953|102189399|102181148|	http://www.genome.jp/kegg-bin/show_pathway?chx04540/chx:102189140%09red/chx:102184426%09red/chx:102191242%09red/chx:102187802%09red/chx:102185858%09red/chx:102189399%09red/chx:102189653%09red/chx:102180505%09red/chx:102181148%09red/chx:102178426%09red/chx:102169557%09red/chx:102188330%09red/chx:102178700%09red/chx:102185660%09red/chx:102169966%09red/chx:102168953%09red
Apoptosis	KEGG PATHWAY	chx04210	19	89	0.450039	102170899|106503960|108635411|102169137|102169582|106502795|102189617|102176770|100846984|108636571|100860904|102191713|102180721|100861232|106503905|102175959|102180684|102177406|102178407	chx:102188158|chx:102175959|chx:102175959|chx:102169137|chx:102169582|chx:102171821|chx:102189617|chx:102176770|chx:100846984|chx:102175959|chx:100860904|chx:102191713|chx:102188158|chx:100861232|chx:102178753|chx:102175959|chx:102180684|chx:102177406|chx:102178407|	102188158|102175959|102175959|102169137|102169582|102171821|102189617|102176770|100846984|102175959|100860904|102191713|102188158|100861232|102178753|102175959|102180684|102177406|102178407|	http://www.genome.jp/kegg-bin/show_pathway?chx04210/chx:102191713%09red/chx:100846984%09red/chx:102188158%09red/chx:102178753%09red/chx:102169137%09red/chx:102175959%09red/chx:100861232%09red/chx:102171821%09red/chx:102177406%09red/chx:102178407%09red/chx:102180684%09red/chx:102176770%09red/chx:102169582%09red/chx:100860904%09red/chx:102189617%09red
Wnt signaling pathway	KEGG PATHWAY	chx04310	29	138	0.451581	102191141|102175012|102178141|102173591|102176770|102190470|102180281|102170565|102170375|102169966|102189748|108636368|102169259|102176768|102180505|102180448|102176310|102180014|102178569|102170408|102188180|102185715|102188083|102189698|102189653|102169761|102173210|102177417|102188771	chx:102191141|chx:102181496|chx:102178141|chx:102173591|chx:102176770|chx:102190470|chx:102180281|chx:102170565|chx:102170375|chx:102169966|chx:102189748|chx:102177435|chx:102169259|chx:102171665|chx:102180505|chx:102174961|chx:102176310|chx:102180014|chx:102178569|chx:102170408|chx:102188180|chx:102185715|chx:102188083|chx:102189698|chx:102189653|chx:102174738|chx:102173210|chx:102177417|chx:102…	102191141|102181496|102178141|102173591|102176770|102190470|102180281|102170565|102170375|102169966|102189748|102177435|102169259|102171665|102180505|102174961|102176310|102180014|102178569|102170408|102188180|102185715|102188083|102189698|102189653|102174738|102173210|102177417|102188771|	http://www.genome.jp/kegg-bin/show_pathway?chx04310/chx:102178141%09red/chx:102174738%09red/chx:102174961%09red/chx:102180505%09red/chx:102169966%09red/chx:102173210%09red/chx:102191141%09red/chx:102181496%09red/chx:102180281%09red/chx:102189748%09red/chx:102185715%09red/chx:102180014%09red/chx:102176770%09red/chx:102189698%09red/chx:102188083%09red/chx:102188180%09red/chx:102169259%09red/chx:102…
Carbon metabolism	KEGG PATHWAY	chx01200	23	109	0.457275	102182403|102185429|102179922|102181480|102173456|102175812|102185744|102181902|102183107|102177134|102186015|100860872|102187468|102187548|102190759|102190753|102191602|102168734|102182321|102173672|102183291|102168943|102175881	chx:102182403|chx:102185429|chx:102179922|chx:102181480|chx:102173456|chx:102175812|chx:102185744|chx:102181902|chx:102183107|chx:102185282|chx:102186015|chx:100860872|chx:102187468|chx:102187548|chx:102190759|chx:100860872|chx:102184409|chx:102168734|chx:102182321|chx:102176699|chx:102183291|chx:102168943|chx:102175881|	102182403|102185429|102179922|102181480|102173456|102175812|102185744|102181902|102183107|102185282|102186015|100860872|102187468|102187548|102190759|100860872|102184409|102168734|102182321|102176699|102183291|102168943|102175881|	http://www.genome.jp/kegg-bin/show_pathway?chx01200/chx:102183291%09red/chx:102182403%09red/chx:102176699%09red/chx:102173456%09red/chx:102181902%09red/chx:102183107%09red/chx:100860872%09red/chx:102187548%09red/chx:102179922%09red/chx:102190759%09red/chx:102175812%09red/chx:102186015%09red/chx:102187468%09red/chx:102185744%09red/chx:102168943%09red/chx:102185282%09red/chx:102168734%09red/chx:102…
Alcoholism	KEGG PATHWAY	chx05034	34	163	0.457953	102186081|102190515|108633412|102180223|102181641|102190190|108635093|102180554|108638619|102185660|106503806|102174657|108637680|102188463|108638002|108634439|102170926|102182581|106502499|102178584|102191766|102187070|108633189|102183745|102188874|102187736|102171353|102184233|102190164|108636054|102181789|102178870|102169726|102186170	chx:102186081|chx:102190515|chx:102186446|chx:102180223|chx:102186446|chx:102190190|chx:102178027|chx:102186446|chx:102169370|chx:102185660|chx:102189140|chx:102174657|chx:102171944|chx:102191178|chx:102189312|chx:102169573|chx:102170926|chx:102182581|chx:102188114|chx:102178584|chx:102191766|chx:102187070|chx:102189140|chx:102183745|chx:102189140|chx:102181263|chx:102171353|chx:102184233|chx:102…	102186081|102190515|102186446|102180223|102186446|102190190|102178027|102186446|102169370|102185660|102189140|102174657|102171944|102191178|102189312|102169573|102170926|102182581|102188114|102178584|102191766|102187070|102189140|102183745|102189140|102181263|102171353|102184233|102190164|102189537|102181789|102185049|102169726|102186170|	http://www.genome.jp/kegg-bin/show_pathway?chx05034/chx:102174657%09red/chx:102185049%09red/chx:102190164%09red/chx:102178584%09red/chx:102170926%09red/chx:102187070%09red/chx:102189312%09red/chx:102189140%09red/chx:102190515%09red/chx:102188114%09red/chx:102169370%09red/chx:102169726%09red/chx:102186081%09red/chx:102169573%09red/chx:102180223%09red/chx:102178027%09red/chx:102189537%09red/chx:102…
Taurine and hypotaurine metabolism	KEGG PATHWAY	chx00430	2	7	0.46115	102178638|102180652	chx:102178638|chx:102180652|	102178638|102180652|	http://www.genome.jp/kegg-bin/show_pathway?chx00430/chx:102178638%09red/chx:102180652%09red
Synaptic vesicle cycle	KEGG PATHWAY	chx04721	14	66	0.477657	102171404|102190402|102176937|102172093|102190515|102182223|102178648|102168441|102186400|102170666|102182700|102189492|102171025|102179031	chx:102171404|chx:102190402|chx:102176937|chx:102172093|chx:102190515|chx:102182223|chx:102183039|chx:102168441|chx:102182223|chx:102170666|chx:102182700|chx:102189492|chx:102171025|chx:102169296|	102171404|102190402|102176937|102172093|102190515|102182223|102183039|102168441|102182223|102170666|102182700|102189492|102171025|102169296|	http://www.genome.jp/kegg-bin/show_pathway?chx04721/chx:102182223%09red/chx:102176937%09red/chx:102190515%09red/chx:102169296%09red/chx:102190402%09red/chx:102172093%09red/chx:102171404%09red/chx:102183039%09red/chx:102189492%09red/chx:102170666%09red/chx:102182700%09red/chx:102171025%09red/chx:102168441%09red
2-Oxocarboxylic acid metabolism	KEGG PATHWAY	chx01210	4	17	0.478785	102181902|102173979|102181480|102168943	chx:102181902|chx:102173979|chx:102181480|chx:102168943|	102181902|102173979|102181480|102168943|	http://www.genome.jp/kegg-bin/show_pathway?chx01210/chx:102168943%09red/chx:102181480%09red/chx:102181902%09red/chx:102173979%09red
RNA transport	KEGG PATHWAY	chx03013	34	165	0.483498	102177450|102179684|102181259|102168232|102186142|102173145|102176360|102183326|102177054|102184673|102188727|102189849|102189510|102177017|102186098|102180256|102168224|102185190|102191225|102180441|106503116|102190482|102183038|102171424|102176398|102171914|102174280|102184561|102178486|102184918|108637471|102177698|102178080|102189254	chx:102177450|chx:102179684|chx:102181259|chx:102168232|chx:102186142|chx:102173145|chx:102176360|chx:102186253|chx:102177054|chx:102184673|chx:102188727|chx:102189849|chx:102189510|chx:102177017|chx:102186098|chx:102180256|chx:102168224|chx:102185190|chx:102191225|chx:102180441|chx:102177485|chx:102190482|chx:102183038|chx:102171424|chx:102176398|chx:102171914|chx:102174280|chx:102177450|chx:102…	102177450|102179684|102181259|102168232|102186142|102173145|102176360|102186253|102177054|102184673|102188727|102189849|102189510|102177017|102186098|102180256|102168224|102185190|102191225|102180441|102177485|102190482|102183038|102171424|102176398|102171914|102174280|102177450|102179684|102184918|102176450|102182285|102178080|102189254|	http://www.genome.jp/kegg-bin/show_pathway?chx03013/chx:102176398%09red/chx:102180441%09red/chx:102180256%09red/chx:102189849%09red/chx:102168232%09red/chx:102171914%09red/chx:102181259%09red/chx:102189254%09red/chx:102177485%09red/chx:102176360%09red/chx:102177054%09red/chx:102186142%09red/chx:102179684%09red/chx:102184673%09red/chx:102177017%09red/chx:102188727%09red/chx:102185190%09red/chx:102…
Type II diabetes mellitus	KEGG PATHWAY	chx04930	9	42	0.491852	102182403|102185429|102170408|102190759|102187163|102187548|102168441|100861232|102177406	chx:102182403|chx:102185429|chx:102170408|chx:102190759|chx:102187163|chx:102187548|chx:102168441|chx:100861232|chx:102177406|	102182403|102185429|102170408|102190759|102187163|102187548|102168441|100861232|102177406|	http://www.genome.jp/kegg-bin/show_pathway?chx04930/chx:102187163%09red/chx:102170408%09red/chx:102187548%09red/chx:102190759%09red/chx:102185429%09red/chx:102182403%09red/chx:100861232%09red/chx:102177406%09red/chx:102168441%09red
Notch signaling pathway	KEGG PATHWAY	chx04330	10	47	0.493287	102169449|102174191|102176908|102185154|102188083|102189698|102190980|102188890|102185075|102182594	chx:102178708|chx:102174191|chx:102176908|chx:102170430|chx:102188083|chx:102189698|chx:102190980|chx:102188890|chx:102185075|chx:102180396|	102178708|102174191|102176908|102170430|102188083|102189698|102190980|102188890|102185075|102180396|	http://www.genome.jp/kegg-bin/show_pathway?chx04330/chx:102189698%09red/chx:102188083%09red/chx:102180396%09red/chx:102170430%09red/chx:102178708%09red/chx:102190980%09red/chx:102176908%09red/chx:102185075%09red/chx:102174191%09red/chx:102188890%09red
Acute myeloid leukemia	KEGG PATHWAY	chx05221	12	57	0.495695	102186154|102188165|108638619|102185660|102182675|102173973|100860904|102178020|108636079|102189319|100861386|102177406	chx:102186154|chx:102191659|chx:102169370|chx:102185660|chx:102182675|chx:102173973|chx:100860904|chx:102178020|chx:102191659|chx:102189319|chx:100861386|chx:102177406|	102186154|102191659|102169370|102185660|102182675|102173973|100860904|102178020|102191659|102189319|100861386|102177406|	http://www.genome.jp/kegg-bin/show_pathway?chx05221/chx:102186154%09red/chx:100861386%09red/chx:100860904%09red/chx:102169370%09red/chx:102189319%09red/chx:102173973%09red/chx:102177406%09red/chx:102178020%09red/chx:102182675%09red/chx:102191659%09red/chx:102185660%09red
VEGF signaling pathway	KEGG PATHWAY	chx04370	12	57	0.495695	102178569|102184187|100860836|100860904|102176770|100860957|102189174|102178097|102172854|102180926|102188141|102187595	chx:102178569|chx:102184187|chx:100860836|chx:100860904|chx:102176770|chx:100860957|chx:102189174|chx:102178097|chx:102172854|chx:102180926|chx:102188141|chx:102187595|	102178569|102184187|100860836|100860904|102176770|100860957|102189174|102178097|102172854|102180926|102188141|102187595|	http://www.genome.jp/kegg-bin/show_pathway?chx04370/chx:102189174%09red/chx:102178569%09red/chx:100860904%09red/chx:100860836%09red/chx:102180926%09red/chx:100860957%09red/chx:102188141%09red/chx:102178097%09red/chx:102172854%09red/chx:102184187%09red/chx:102176770%09red/chx:102187595%09red
Amphetamine addiction	KEGG PATHWAY	chx05031	14	67	0.497676	102188874|102169266|102189883|106503806|102190515|108633189|102183745|102185715|102174657|102168378|102181789|102176770|108636054|102169726	chx:102189140|chx:102169266|chx:102189883|chx:102189140|chx:102190515|chx:102189140|chx:102183745|chx:102185715|chx:102174657|chx:102168378|chx:102181789|chx:102176770|chx:102189537|chx:102169726|	102189140|102169266|102189883|102189140|102190515|102189140|102183745|102185715|102174657|102168378|102181789|102176770|102189537|102169726|	http://www.genome.jp/kegg-bin/show_pathway?chx05031/chx:102189537%09red/chx:102181789%09red/chx:102189140%09red/chx:102189883%09red/chx:102174657%09red/chx:102190515%09red/chx:102183745%09red/chx:102169266%09red/chx:102169726%09red/chx:102168378%09red/chx:102185715%09red/chx:102176770%09red
Epstein-Barr virus infection	KEGG PATHWAY	chx05169	40	196	0.499399	102176908|102191581|102186154|108637182|108637970|102189174|102173623|102190767|102182464|102183651|102185075|102185917|102182515|102176414|102176558|102171147|102183167|102181113|102170944|102176086|102177406|102188492|100861038|102181202|102185190|102181305|102178407|102183314|102173178|102190237|102170408|102189617|102188814|102169137|102187405|102171811|100860904|102170812|108637471|102180926	chx:102176908|chx:102191581|chx:102186154|chx:102189182|chx:102170812|chx:102189174|chx:102173623|chx:102190767|chx:102182464|chx:102183651|chx:102185075|chx:102184105|chx:102182515|chx:102172138|chx:102176558|chx:102171147|chx:102183167|chx:102181113|chx:102170944|chx:102172138|chx:102177406|chx:102188492|chx:100861038|chx:102184105|chx:102185190|chx:102180117|chx:102178407|chx:102184105|chx:102…	102176908|102191581|102186154|102189182|102170812|102189174|102173623|102190767|102182464|102183651|102185075|102184105|102182515|102172138|102176558|102171147|102183167|102181113|102170944|102172138|102177406|102188492|100861038|102184105|102185190|102180117|102178407|102184105|102173178|102190237|102170408|102189617|102188814|102169137|102187405|102171811|100860904|102170812|102176450|102180926|	http://www.genome.jp/kegg-bin/show_pathway?chx05169/chx:102170812%09red/chx:100860904%09red/chx:102181113%09red/chx:102173178%09red/chx:102191581%09red/chx:102189182%09red/chx:102170944%09red/chx:102188814%09red/chx:102173623%09red/chx:102190237%09red/chx:102177406%09red/chx:102185190%09red/chx:102183651%09red/chx:102184105%09red/chx:100861038%09red/chx:102183167%09red/chx:102169137%09red/chx:102…
Signaling pathways regulating pluripotency of stem cells	KEGG PATHWAY	chx04550	28	137	0.506409	102186154|108633532|108634616|102187439|108636368|102189174|102180281|102170375|102187310|102168820|100860838|108634434|102169809|100860904|102183685|102169259|102176768|102180448|102176310|102180014|102180982|102169293|102171139|102188083|102189698|102189016|108637637|102180926	chx:102186154|chx:102189873|chx:102183685|chx:100860952|chx:102177435|chx:102189174|chx:102180281|chx:102170375|chx:102170938|chx:102168820|chx:100860838|chx:100861576|chx:102169809|chx:100860904|chx:102183685|chx:102169259|chx:102171665|chx:102174961|chx:102176310|chx:102180014|chx:102180982|chx:102188455|chx:102171875|chx:102188083|chx:102189698|chx:102189016|chx:100861252|chx:102180926|	102186154|102189873|102183685|100860952|102177435|102189174|102180281|102170375|102170938|102168820|100860838|100861576|102169809|100860904|102183685|102169259|102171665|102174961|102176310|102180014|102180982|102188455|102171875|102188083|102189698|102189016|100861252|102180926|	http://www.genome.jp/kegg-bin/show_pathway?chx04550/chx:100861252%09red/chx:100860904%09red/chx:102183685%09red/chx:102174961%09red/chx:102189016%09red/chx:102171875%09red/chx:102189174%09red/chx:102168820%09red/chx:100861576%09red/chx:102180281%09red/chx:102169809%09red/chx:102189873%09red/chx:102180014%09red/chx:102189698%09red/chx:102188083%09red/chx:100860838%09red/chx:102169259%09red/chx:100…
Nicotine addiction	KEGG PATHWAY	chx05033	8	38	0.516757	102169266|102184665|102174657|102168378|102181789|102168441|108636054|102186243	chx:102169266|chx:102179250|chx:102174657|chx:102168378|chx:102181789|chx:102168441|chx:102189537|chx:102186243|	102169266|102179250|102174657|102168378|102181789|102168441|102189537|102186243|	http://www.genome.jp/kegg-bin/show_pathway?chx05033/chx:102189537%09red/chx:102181789%09red/chx:102174657%09red/chx:102169266%09red/chx:102168378%09red/chx:102179250%09red/chx:102186243%09red/chx:102168441%09red
Glyoxylate and dicarboxylate metabolism	KEGG PATHWAY	chx00630	6	28	0.516839	102189549|102176436|102183921|108635587|102169957|102173672	chx:102180627|chx:102176436|chx:102183921|chx:102180627|chx:102169957|chx:102176699|	102180627|102176436|102183921|102180627|102169957|102176699|	http://www.genome.jp/kegg-bin/show_pathway?chx00630/chx:102169957%09red/chx:102180627%09red/chx:102176436%09red/chx:102176699%09red/chx:102183921%09red
Phototransduction	KEGG PATHWAY	chx04744	6	28	0.516839	102187070|102191196|102186433|102176894|102168525|102191362	chx:102187070|chx:102191196|chx:102186433|chx:102176894|chx:102182870|chx:102191362|	102187070|102191196|102186433|102176894|102182870|102191362|	http://www.genome.jp/kegg-bin/show_pathway?chx04744/chx:102191196%09red/chx:102191362%09red/chx:102186433%09red/chx:102187070%09red/chx:102176894%09red/chx:102182870%09red
Basal cell carcinoma	KEGG PATHWAY	chx05217	11	53	0.517037	102169259|102176768|108636368|102181468|102180448|102188083|102189698|102176310|102180014|102180281|102170375	chx:102169259|chx:102171665|chx:102177435|chx:102181468|chx:102174961|chx:102188083|chx:102189698|chx:102176310|chx:102180014|chx:102180281|chx:102170375|	102169259|102171665|102177435|102181468|102174961|102188083|102189698|102176310|102180014|102180281|102170375|	http://www.genome.jp/kegg-bin/show_pathway?chx05217/chx:102189698%09red/chx:102188083%09red/chx:102181468%09red/chx:102177435%09red/chx:102180281%09red/chx:102174961%09red/chx:102169259%09red/chx:102180014%09red/chx:102170375%09red/chx:102171665%09red/chx:102176310%09red
Histidine metabolism	KEGG PATHWAY	chx00340	5	23	0.517045	102177774|102174989|102169726|102185344|102185636	chx:102177774|chx:102174989|chx:102169726|chx:102185344|chx:102185636|	102177774|102174989|102169726|102185344|102185636|	http://www.genome.jp/kegg-bin/show_pathway?chx00340/chx:102185344%09red/chx:102177774%09red/chx:102185636%09red/chx:102174989%09red/chx:102169726%09red
Pancreatic cancer	KEGG PATHWAY	chx05212	13	63	0.517346	102178569|102186154|102170408|102189962|108638619|102187410|102169293|100860904|100860957|100861300|102180684|102177406|102191364	chx:102178569|chx:102186154|chx:102170408|chx:102189962|chx:102169370|chx:102187410|chx:102188455|chx:100860904|chx:100860957|chx:100861300|chx:102180684|chx:102177406|chx:102191364|	102178569|102186154|102170408|102189962|102169370|102187410|102188455|100860904|100860957|100861300|102180684|102177406|102191364|	http://www.genome.jp/kegg-bin/show_pathway?chx05212/chx:102186154%09red/chx:102189962%09red/chx:102170408%09red/chx:102178569%09red/chx:100860904%09red/chx:102169370%09red/chx:100860957%09red/chx:102191364%09red/chx:102188455%09red/chx:102177406%09red/chx:102180684%09red/chx:102187410%09red/chx:100861300%09red
Renin-angiotensin system	KEGG PATHWAY	chx04614	4	18	0.517447	106502942|102171917|106502928|108633309	chx:102190154|chx:102171917|chx:102174163|chx:102175113|	102190154|102171917|102174163|102175113|	http://www.genome.jp/kegg-bin/show_pathway?chx04614/chx:102171917%09red/chx:102190154%09red/chx:102175113%09red/chx:102174163%09red
Fatty acid biosynthesis	KEGG PATHWAY	chx00061	3	13	0.518179	102191221|100861224|100861103	chx:102191221|chx:100861224|chx:100861103|	102191221|100861224|100861103|	http://www.genome.jp/kegg-bin/show_pathway?chx00061/chx:100861224%09red/chx:102191221%09red/chx:100861103%09red
Ubiquitin mediated proteolysis	KEGG PATHWAY	chx04120	28	139	0.534199	102183816|102185884|102191553|102173985|102173988|102183223|102181216|102184362|102170702|102169582|102186684|102186543|102180621|102174137|102173807|102173973|102181617|102171547|102169761|102178264|102171356|102190482|102189195|102170441|102175351|102177553|108633205|102188771	chx:102183816|chx:102185884|chx:102191553|chx:102173985|chx:102173988|chx:102183223|chx:102181216|chx:102184362|chx:102175351|chx:102169582|chx:102186684|chx:102186543|chx:102173633|chx:102181159|chx:102175351|chx:102173973|chx:102181617|chx:102180057|chx:102174738|chx:102178264|chx:102171356|chx:102190482|chx:102189195|chx:102171483|chx:102175351|chx:102177553|chx:102177832|chx:102188771|	102183816|102185884|102191553|102173985|102173988|102183223|102181216|102184362|102175351|102169582|102186684|102186543|102173633|102181159|102175351|102173973|102181617|102180057|102174738|102178264|102171356|102190482|102189195|102171483|102175351|102177553|102177832|102188771|	http://www.genome.jp/kegg-bin/show_pathway?chx04120/chx:102174738%09red/chx:102183816%09red/chx:102181216%09red/chx:102186684%09red/chx:102173985%09red/chx:102177832%09red/chx:102173988%09red/chx:102178264%09red/chx:102183223%09red/chx:102190482%09red/chx:102191553%09red/chx:102180057%09red/chx:102184362%09red/chx:102186543%09red/chx:102185884%09red/chx:102189195%09red/chx:102175351%09red/chx:102…
Inflammatory mediator regulation of TRP channels	KEGG PATHWAY	chx04750	21	104	0.534905	102170408|102187771|108635409|102188304|102180505|102189174|100860838|108633189|106503806|102185715|102188874|102170884|102189653|102169966|102180722|102185858|108634035|102187595|102180926|102188141|102169557	chx:102170408|chx:102187771|chx:102191099|chx:102185708|chx:102180505|chx:102189174|chx:100860838|chx:102189140|chx:102189140|chx:102185715|chx:102189140|chx:102170884|chx:102189653|chx:102169966|chx:102185708|chx:102185858|chx:102185708|chx:102187595|chx:102180926|chx:102188141|chx:102169557|	102170408|102187771|102191099|102185708|102180505|102189174|100860838|102189140|102189140|102185715|102189140|102170884|102189653|102169966|102185708|102185858|102185708|102187595|102180926|102188141|102169557|	http://www.genome.jp/kegg-bin/show_pathway?chx04750/chx:102189140%09red/chx:102170408%09red/chx:100860838%09red/chx:102185858%09red/chx:102180926%09red/chx:102188141%09red/chx:102189653%09red/chx:102185715%09red/chx:102191099%09red/chx:102169557%09red/chx:102185708%09red/chx:102170884%09red/chx:102180505%09red/chx:102187595%09red/chx:102189174%09red/chx:102169966%09red/chx:102187771%09red
GABAergic synapse	KEGG PATHWAY	chx04727	18	89	0.535582	102187070|102178638|102182581|106503205|102188116|102186081|102176463|102190190|108634554|102188463|102169557|102168441|102189746|102185858|108638002|102191403|102186243|102190164	chx:102187070|chx:102178638|chx:102182581|chx:102180965|chx:102188116|chx:102186081|chx:102176463|chx:102190190|chx:102172538|chx:102191178|chx:102169557|chx:102168441|chx:102189746|chx:102185858|chx:102189312|chx:102191403|chx:102186243|chx:102190164|	102187070|102178638|102182581|102180965|102188116|102186081|102176463|102190190|102172538|102191178|102169557|102168441|102189746|102185858|102189312|102191403|102186243|102190164|	http://www.genome.jp/kegg-bin/show_pathway?chx04727/chx:102189312%09red/chx:102189746%09red/chx:102188116%09red/chx:102191403%09red/chx:102190190%09red/chx:102185858%09red/chx:102190164%09red/chx:102172538%09red/chx:102182581%09red/chx:102186081%09red/chx:102178638%09red/chx:102176463%09red/chx:102169557%09red/chx:102187070%09red/chx:102191178%09red/chx:102186243%09red/chx:102180965%09red/chx:102…
Carbohydrate digestion and absorption	KEGG PATHWAY	chx04973	8	39	0.542826	102182403|102185883|102173104|102185208|102169470|100860904|106501911|102190759	chx:102182403|chx:102186069|chx:102173104|chx:102185208|chx:102188357|chx:100860904|chx:102178379|chx:102190759|	102182403|102186069|102173104|102185208|102188357|100860904|102178379|102190759|	http://www.genome.jp/kegg-bin/show_pathway?chx04973/chx:102185208%09red/chx:100860904%09red/chx:102188357%09red/chx:102190759%09red/chx:102186069%09red/chx:102182403%09red/chx:102178379%09red/chx:102173104%09red
Pentose phosphate pathway	KEGG PATHWAY	chx00030	6	29	0.547043	102175812|102185744|102177134|102186015|102191602|102173456	chx:102175812|chx:102185744|chx:102185282|chx:102186015|chx:102184409|chx:102173456|	102175812|102185744|102185282|102186015|102184409|102173456|	http://www.genome.jp/kegg-bin/show_pathway?chx00030/chx:102185282%09red/chx:102173456%09red/chx:102175812%09red/chx:102186015%09red/chx:102184409%09red/chx:102185744%09red
Lysosome	KEGG PATHWAY	chx04142	25	125	0.548935	102188128|108637894|102190539|102190510|102189799|102191183|102180029|102188808|102180951|102188131|102177389|102186400|102187709|102190935|102182223|102183747|102170040|102179363|100861048|102191199|102169152|102171404|102173295|108633309|102189301	chx:102188128|chx:102180951|chx:102190539|chx:102190510|chx:102189799|chx:102191183|chx:102180029|chx:102188808|chx:102180951|chx:102188131|chx:102177389|chx:102182223|chx:102187709|chx:102190297|chx:102182223|chx:102183747|chx:102170040|chx:102179363|chx:100861048|chx:102191199|chx:102169152|chx:102171404|chx:102173295|chx:102175113|chx:102189301|	102188128|102180951|102190539|102190510|102189799|102191183|102180029|102188808|102180951|102188131|102177389|102182223|102187709|102190297|102182223|102183747|102170040|102179363|100861048|102191199|102169152|102171404|102173295|102175113|102189301|	http://www.genome.jp/kegg-bin/show_pathway?chx04142/chx:102182223%09red/chx:102173295%09red/chx:102190510%09red/chx:102190539%09red/chx:102191199%09red/chx:102188131%09red/chx:102187709%09red/chx:102171404%09red/chx:102179363%09red/chx:102170040%09red/chx:102169152%09red/chx:102180951%09red/chx:102190297%09red/chx:102183747%09red/chx:102191183%09red/chx:102189799%09red/chx:102188128%09red/chx:102…
Salmonella infection	KEGG PATHWAY	chx05132	18	90	0.552691	102179831|102170408|100861338|102191269|102191156|108634618|106503491|102189174|108637414|102189649|106503385|102175986|100861208|102174590|102172564|102180926|102191148|102173138	chx:102179831|chx:102170408|chx:100861338|chx:102191269|chx:102191156|chx:102172116|chx:102185878|chx:102189174|chx:102179831|chx:102172116|chx:102174782|chx:102175986|chx:100861208|chx:102174590|chx:102172564|chx:102180926|chx:102191148|chx:102173138|	102179831|102170408|100861338|102191269|102191156|102172116|102185878|102189174|102179831|102172116|102174782|102175986|100861208|102174590|102172564|102180926|102191148|102173138|	http://www.genome.jp/kegg-bin/show_pathway?chx05132/chx:102185878%09red/chx:102170408%09red/chx:102191156%09red/chx:102191269%09red/chx:102179831%09red/chx:102180926%09red/chx:100861338%09red/chx:102174590%09red/chx:102173138%09red/chx:102174782%09red/chx:102191148%09red/chx:102175986%09red/chx:100861208%09red/chx:102172116%09red/chx:102189174%09red/chx:102172564%09red
Glycosaminoglycan biosynthesis - chondroitin sulfate / dermatan sulfate	KEGG PATHWAY	chx00532	4	19	0.554703	104795860|102188252|102175464|102181823	chx:102188381|chx:102188252|chx:102175464|chx:102188381|	102188381|102188252|102175464|102188381|	http://www.genome.jp/kegg-bin/show_pathway?chx00532/chx:102188381%09red/chx:102175464%09red/chx:102188252%09red
Huntington's disease	KEGG PATHWAY	chx05016	42	211	0.556859	102185248|106504024|102180505|102175495|102171890|106503205|102178235|108637970|102176610|102188021|102183616|102180095|100861196|108638055|102172093|102183920|102183107|108637858|102169966|102186400|102189653|106502147|102186141|102182223|102188039|102175305|102183745|102181207|102183240|100861038|102188264|106502795|102170421|102178955|102184502|102188420|102182696|100846984|102169976|102181789…	chx:102185248|chx:102183227|chx:102180505|chx:102183616|chx:102171890|chx:102180965|chx:102178235|chx:102170812|chx:102181207|chx:102188021|chx:102183616|chx:102186463|chx:100861196|chx:102168606|chx:102172093|chx:102173603|chx:102183107|chx:102170877|chx:102169966|chx:102182223|chx:102189653|chx:102188434|chx:102186141|chx:102182223|chx:102188039|chx:102175305|chx:102183745|chx:102181207|chx:102…	102185248|102183227|102180505|102183616|102171890|102180965|102178235|102170812|102181207|102188021|102183616|102186463|100861196|102168606|102172093|102173603|102183107|102170877|102169966|102182223|102189653|102188434|102186141|102182223|102188039|102175305|102183745|102181207|102183240|100861038|102188264|102171821|102170421|102180353|102183616|102188420|102182696|100846984|102169976|102181789…	http://www.genome.jp/kegg-bin/show_pathway?chx05016/chx:102179291%09red/chx:102182223%09red/chx:102170812%09red/chx:102170877%09red/chx:102175305%09red/chx:102180505%09red/chx:102169966%09red/chx:102182696%09red/chx:102173603%09red/chx:102188420%09red/chx:102183240%09red/chx:102188039%09red/chx:102186141%09red/chx:100861196%09red/chx:102183227%09red/chx:102183616%09red/chx:102183107%09red/chx:102…
Ovarian steroidogenesis	KEGG PATHWAY	chx04913	13	65	0.557809	102173131|100861413|100860838|108633189|106503806|102170823|102188874|100860793|102169557|102185858|108635409|102188141|102187595	chx:102173131|chx:100861413|chx:100860838|chx:102189140|chx:102189140|chx:102170823|chx:102189140|chx:100860793|chx:102169557|chx:102185858|chx:102191099|chx:102188141|chx:102187595|	102173131|100861413|100860838|102189140|102189140|102170823|102189140|100860793|102169557|102185858|102191099|102188141|102187595|	http://www.genome.jp/kegg-bin/show_pathway?chx04913/chx:102189140%09red/chx:100861413%09red/chx:100860838%09red/chx:100860793%09red/chx:102170823%09red/chx:102188141%09red/chx:102185858%09red/chx:102169557%09red/chx:102173131%09red/chx:102187595%09red/chx:102191099%09red
Purine metabolism	KEGG PATHWAY	chx00230	35	176	0.558687	102169758|102190922|102176807|108637182|108637970|102179928|102190252|102190767|102191543|102183651|102190491|102183167|100861577|102189063|102184671|102173005|102170944|102187548|102191298|102185858|102171622|102183821|102182002|102187292|100861038|102184336|102181635|102169764|102185434|102169557|102170737|102180885|108635927|102170812|102168525	chx:102169758|chx:102190922|chx:102176807|chx:102189182|chx:102170812|chx:102179928|chx:102190252|chx:102190767|chx:102191543|chx:102183651|chx:102190491|chx:102183167|chx:100861577|chx:102189063|chx:102184671|chx:102173005|chx:102170944|chx:102187548|chx:102191298|chx:102185858|chx:102171622|chx:102183821|chx:102182002|chx:102186447|chx:100861038|chx:102184336|chx:102181635|chx:102182773|chx:102…	102169758|102190922|102176807|102189182|102170812|102179928|102190252|102190767|102191543|102183651|102190491|102183167|100861577|102189063|102184671|102173005|102170944|102187548|102191298|102185858|102171622|102183821|102182002|102186447|100861038|102184336|102181635|102182773|102185434|102169557|102170737|102180885|102173090|102170812|102182870|	http://www.genome.jp/kegg-bin/show_pathway?chx00230/chx:102191543%09red/chx:102170812%09red/chx:102190922%09red/chx:102189182%09red/chx:102170944%09red/chx:102182870%09red/chx:102190491%09red/chx:102173090%09red/chx:102190252%09red/chx:102185434%09red/chx:100861577%09red/chx:102184671%09red/chx:102169557%09red/chx:102170737%09red/chx:102183651%09red/chx:102169758%09red/chx:102187548%09red/chx:100…
cGMP-PKG signaling pathway	KEGG PATHWAY	chx04022	32	161	0.559762	102187024|102189153|106502928|102185883|102174260|102176770|102185175|102173700|102191362|102186866|100861577|102186276|100860904|102169966|102189746|102185858|102180703|108634554|102181454|102187292|102180505|102179850|102183745|102169470|102169557|102188180|102170818|102187450|102189653|102187558|102178087|108635546	chx:102187024|chx:102189153|chx:102174163|chx:102186069|chx:102174260|chx:102176770|chx:102185175|chx:102173700|chx:102191362|chx:102186866|chx:100861577|chx:102186276|chx:100860904|chx:102169966|chx:102189746|chx:102185858|chx:102180703|chx:102172538|chx:102181454|chx:102186447|chx:102180505|chx:102179850|chx:102183745|chx:102188357|chx:102169557|chx:102188180|chx:102170818|chx:102187450|chx:102…	102187024|102189153|102174163|102186069|102174260|102176770|102185175|102173700|102191362|102186866|100861577|102186276|100860904|102169966|102189746|102185858|102180703|102172538|102181454|102186447|102180505|102179850|102183745|102188357|102169557|102188180|102170818|102187450|102189653|102179381|102178087|102187815|	http://www.genome.jp/kegg-bin/show_pathway?chx04022/chx:100860904%09red/chx:102188357%09red/chx:102170818%09red/chx:102186069%09red/chx:102180703%09red/chx:102179850%09red/chx:102187450%09red/chx:102180505%09red/chx:102169966%09red/chx:102189746%09red/chx:102173700%09red/chx:100861577%09red/chx:102172538%09red/chx:102174260%09red/chx:102169557%09red/chx:102191362%09red/chx:102176770%09red/chx:102…
Amoebiasis	KEGG PATHWAY	chx05146	23	116	0.564765	108633536|102179802|102177438|106503806|100861208|102180556|102191364|102171024|102177052|102169966|108633309|102180505|108633189|102179246|102177440|102188874|100861232|102189962|100860828|108637101|102173037|102189653|106503428	chx:102174613|chx:102179802|chx:102177438|chx:102189140|chx:100861208|chx:102180556|chx:102191364|chx:102171024|chx:102177052|chx:102169966|chx:102175113|chx:102180505|chx:102189140|chx:102179246|chx:102177440|chx:102189140|chx:100861232|chx:102189962|chx:100860828|chx:102187872|chx:102170256|chx:102189653|chx:102179246|	102174613|102179802|102177438|102189140|100861208|102180556|102191364|102171024|102177052|102169966|102175113|102180505|102189140|102179246|102177440|102189140|100861232|102189962|100860828|102187872|102170256|102189653|102179246|	http://www.genome.jp/kegg-bin/show_pathway?chx05146/chx:100860828%09red/chx:102174613%09red/chx:102189962%09red/chx:102175113%09red/chx:102177438%09red/chx:102177052%09red/chx:102179802%09red/chx:102191364%09red/chx:102179246%09red/chx:100861232%09red/chx:102187872%09red/chx:102177440%09red/chx:102170256%09red/chx:100861208%09red/chx:102189653%09red/chx:102180505%09red/chx:102180556%09red/chx:102…
TNF signaling pathway	KEGG PATHWAY	chx04668	21	106	0.566441	102170408|102191022|102189617|102169137|102181113|100861232|102175177|102183745|102187405|102180548|102178407|100860904|102174895|102189174|102170997|100861208|102185051|102173178|102180926|102177406|102170809	chx:102170408|chx:102191054|chx:102189617|chx:102169137|chx:102181113|chx:100861232|chx:102175177|chx:102183745|chx:102187405|chx:102180548|chx:102178407|chx:100860904|chx:102174895|chx:102189174|chx:102170997|chx:100861208|chx:102185051|chx:102173178|chx:102180926|chx:102177406|chx:102170809|	102170408|102191054|102189617|102169137|102181113|100861232|102175177|102183745|102187405|102180548|102178407|100860904|102174895|102189174|102170997|100861208|102185051|102173178|102180926|102177406|102170809|	http://www.genome.jp/kegg-bin/show_pathway?chx04668/chx:102174895%09red/chx:102173178%09red/chx:102170408%09red/chx:102189617%09red/chx:100860904%09red/chx:102183745%09red/chx:100861232%09red/chx:102185051%09red/chx:102169137%09red/chx:102175177%09red/chx:102187405%09red/chx:102170997%09red/chx:102170809%09red/chx:102191054%09red/chx:102178407%09red/chx:102177406%09red/chx:102180926%09red/chx:102…
Melanogenesis	KEGG PATHWAY	chx04916	19	96	0.56844	102189653|102169259|102176768|106503806|102180505|108633189|102183745|102185715|102188874|102180448|102188083|102189698|102176310|102169966|102180014|100861386|102185858|102180281|102169557	chx:102189653|chx:102169259|chx:102171665|chx:102189140|chx:102180505|chx:102189140|chx:102183745|chx:102185715|chx:102189140|chx:102174961|chx:102188083|chx:102189698|chx:102176310|chx:102169966|chx:102180014|chx:100861386|chx:102185858|chx:102180281|chx:102169557|	102189653|102169259|102171665|102189140|102180505|102189140|102183745|102185715|102189140|102174961|102188083|102189698|102176310|102169966|102180014|100861386|102185858|102180281|102169557|	http://www.genome.jp/kegg-bin/show_pathway?chx04916/chx:100861386%09red/chx:102189698%09red/chx:102188083%09red/chx:102183745%09red/chx:102185858%09red/chx:102180281%09red/chx:102174961%09red/chx:102185715%09red/chx:102169259%09red/chx:102180014%09red/chx:102169557%09red/chx:102171665%09red/chx:102189653%09red/chx:102180505%09red/chx:102189140%09red/chx:102169966%09red/chx:102176310%09red
Viral myocarditis	KEGG PATHWAY	chx05416	14	71	0.575583	102178569|102184760|102188814|102186140|102181113|102181202|102185917|102184468|102176086|102183314|106502795|108637414|102179831|102176414	chx:102178569|chx:102184760|chx:102188814|chx:102186140|chx:102181113|chx:102184105|chx:102184105|chx:102184468|chx:102172138|chx:102184105|chx:102171821|chx:102179831|chx:102179831|chx:102172138|	102178569|102184760|102188814|102186140|102181113|102184105|102184105|102184468|102172138|102184105|102171821|102179831|102179831|102172138|	http://www.genome.jp/kegg-bin/show_pathway?chx05416/chx:102184105%09red/chx:102188814%09red/chx:102178569%09red/chx:102184468%09red/chx:102179831%09red/chx:102172138%09red/chx:102181113%09red/chx:102186140%09red/chx:102171821%09red/chx:102184760%09red
Collecting duct acid secretion	KEGG PATHWAY	chx04966	6	30	0.576368	102179031|102176937|102182700|102185964|102170666|102171404	chx:102169296|chx:102176937|chx:102182700|chx:102185964|chx:102170666|chx:102171404|	102169296|102176937|102182700|102185964|102170666|102171404|	http://www.genome.jp/kegg-bin/show_pathway?chx04966/chx:102176937%09red/chx:102182700%09red/chx:102169296%09red/chx:102185964%09red/chx:102171404%09red/chx:102170666%09red
Focal adhesion	KEGG PATHWAY	chx04510	41	208	0.579457	106502271|102176802|102189153|102179802|102177438|102181217|102190470|102180190|102179669|102175280|100860836|102185660|100860838|102190117|102187707|102183869|102178097|102179831|102170926|102191175|102181454|102176587|102176581|102179246|102177440|100860957|102185415|102183451|102178087|102181229|102178569|102170408|102184426|100860828|108637414|108637101|102173037|100860904|106503428|102170125…	chx:102190117|chx:102189645|chx:102189153|chx:102179802|chx:102177438|chx:102181217|chx:102190470|chx:102180190|chx:102179669|chx:102175280|chx:100860836|chx:102185660|chx:100860838|chx:102179675|chx:102187707|chx:102183869|chx:102178097|chx:102179831|chx:102170926|chx:102191175|chx:102181454|chx:102176587|chx:102176581|chx:102179246|chx:102177440|chx:100860957|chx:102185415|chx:102183451|chx:102…	102190117|102189645|102189153|102179802|102177438|102181217|102190470|102180190|102179669|102175280|100860836|102185660|100860838|102179675|102187707|102183869|102178097|102179831|102170926|102191175|102181454|102176587|102176581|102179246|102177440|100860957|102185415|102183451|102178087|102181229|102178569|102170408|102184426|100860828|102179831|102187872|102170256|100860904|102179246|102170125…	http://www.genome.jp/kegg-bin/show_pathway?chx04510/chx:102184426%09red/chx:100860828%09red/chx:100860904%09red/chx:102179831%09red/chx:102178097%09red/chx:102170926%09red/chx:102187707%09red/chx:102170125%09red/chx:102181217%09red/chx:102185415%09red/chx:102179669%09red/chx:102189645%09red/chx:102179246%09red/chx:102178087%09red/chx:102187872%09red/chx:102177259%09red/chx:102190117%09red/chx:102…
Glycosylphosphatidylinositol(GPI)-anchor biosynthesis	KEGG PATHWAY	chx00563	5	25	0.582254	102170792|102178568|102190208|102172315|102174206	chx:102170792|chx:102178568|chx:102190208|chx:102172315|chx:102174206|	102170792|102178568|102190208|102172315|102174206|	http://www.genome.jp/kegg-bin/show_pathway?chx00563/chx:102178568%09red/chx:102190208%09red/chx:102172315%09red/chx:102170792%09red/chx:102174206%09red
Sphingolipid metabolism	KEGG PATHWAY	chx00600	9	46	0.588938	102183913|102174737|102179944|102183323|102188131|102186017|102177389|102184187|102186630	chx:102183913|chx:102174737|chx:102179944|chx:102183323|chx:102188131|chx:102186017|chx:102177389|chx:102184187|chx:102186630|	102183913|102174737|102179944|102183323|102188131|102186017|102177389|102184187|102186630|	http://www.genome.jp/kegg-bin/show_pathway?chx00600/chx:102183323%09red/chx:102183913%09red/chx:102186630%09red/chx:102174737%09red/chx:102179944%09red/chx:102186017%09red/chx:102188131%09red/chx:102184187%09red/chx:102177389%09red
MicroRNAs in cancer	KEGG PATHWAY	chx05206	27	138	0.58946	102190273|102186154|102188165|102183365|108636368|108636079|102191022|102182515|100860957|102185660|102187214|102172159|100860972|102178921|102181577|102177406|102170926|102188116|102176587|102178683|102173448|102184185|102181229|102190482|106502019|102184426|102171933	chx:102190273|chx:102186154|chx:102191659|chx:102173139|chx:102177435|chx:102191659|chx:102191054|chx:102182515|chx:100860957|chx:102185660|chx:102187214|chx:102172159|chx:100860972|chx:102178921|chx:100861302|chx:102177406|chx:102170926|chx:102188116|chx:102176587|chx:102178683|chx:102173448|chx:102184185|chx:102181229|chx:102190482|chx:102185649|chx:102184426|chx:102171933|	102190273|102186154|102191659|102173139|102177435|102191659|102191054|102182515|100860957|102185660|102187214|102172159|100860972|102178921|100861302|102177406|102170926|102188116|102176587|102178683|102173448|102184185|102181229|102190482|102185649|102184426|102171933|	http://www.genome.jp/kegg-bin/show_pathway?chx05206/chx:102184426%09red/chx:102171933%09red/chx:102178921%09red/chx:102170926%09red/chx:102177435%09red/chx:102187214%09red/chx:102173139%09red/chx:102188116%09red/chx:102190273%09red/chx:102177406%09red/chx:102190482%09red/chx:102191659%09red/chx:102176587%09red/chx:100860972%09red/chx:100860957%09red/chx:102173448%09red/chx:102181229%09red/chx:102…
Terpenoid backbone biosynthesis	KEGG PATHWAY	chx00900	4	20	0.590358	102172312|102169040|100860890|102186540	chx:102172312|chx:102169040|chx:100860890|chx:102186540|	102172312|102169040|100860890|102186540|	http://www.genome.jp/kegg-bin/show_pathway?chx00900/chx:102169040%09red/chx:102172312%09red/chx:100860890%09red/chx:102186540%09red
Viral carcinogenesis	KEGG PATHWAY	chx05203	41	209	0.59051	102186154|102191581|102179802|102180225|106501825|102190237|102190470|102173700|102190231|102184233|102186814|102185075|102185917|102185505|102176414|102174819|102177527|102176086|102181577|102178097|102170846|108634439|106502499|102178584|102181202|102183745|102171811|102182705|102181305|102183314|102184185|100860826|102172568|102188814|102170441|102169137|100846984|102187736|102186170|102175070…	chx:102186154|chx:102191581|chx:102179802|chx:102180225|chx:102174905|chx:102190237|chx:102190470|chx:102173700|chx:102190231|chx:102184233|chx:102186814|chx:102185075|chx:102184105|chx:102185505|chx:102172138|chx:102174819|chx:102177527|chx:102172138|chx:100861302|chx:102178097|chx:102170846|chx:102169573|chx:102188114|chx:102178584|chx:102184105|chx:102183745|chx:102171811|chx:102182705|chx:102…	102186154|102191581|102179802|102180225|102174905|102190237|102190470|102173700|102190231|102184233|102186814|102185075|102184105|102185505|102172138|102174819|102177527|102172138|100861302|102178097|102170846|102169573|102188114|102178584|102184105|102183745|102171811|102182705|102180117|102184105|102184185|102188033|102172568|102188814|102171483|102169137|100846984|102181263|102186170|102175070…	http://www.genome.jp/kegg-bin/show_pathway?chx05203/chx:102182705%09red/chx:102178584%09red/chx:102172895%09red/chx:102191581%09red/chx:102174905%09red/chx:102188033%09red/chx:102188814%09red/chx:102173700%09red/chx:102188114%09red/chx:102190237%09red/chx:102169573%09red/chx:102190231%09red/chx:102177527%09red/chx:102180225%09red/chx:102171811%09red/chx:102184105%09red/chx:102179802%09red/chx:102…
Cell cycle	KEGG PATHWAY	chx04110	25	128	0.59169	102169080|102183223|102190470|102181216|102176004|102191364|102186684|102170846|102176620|102181305|102178264|102177959|102184185|102169983|102184180|102189962|102171390|102170441|102169293|102177553|102187214|102169761|102172729|102188771|108636541	chx:102169080|chx:102183223|chx:102190470|chx:102181216|chx:102176004|chx:102191364|chx:102186684|chx:102170846|chx:102179887|chx:102180117|chx:102178264|chx:102177959|chx:102184185|chx:102169983|chx:102184180|chx:102189962|chx:102171390|chx:102171483|chx:102188455|chx:102177553|chx:102187214|chx:102174738|chx:102172729|chx:102188771|chx:102172895|	102169080|102183223|102190470|102181216|102176004|102191364|102186684|102170846|102179887|102180117|102178264|102177959|102184185|102169983|102184180|102189962|102171390|102171483|102188455|102177553|102187214|102174738|102172729|102188771|102172895|	http://www.genome.jp/kegg-bin/show_pathway?chx04110/chx:102174738%09red/chx:102172895%09red/chx:102181216%09red/chx:102186684%09red/chx:102189962%09red/chx:102187214%09red/chx:102172729%09red/chx:102178264%09red/chx:102183223%09red/chx:102169983%09red/chx:102179887%09red/chx:102180117%09red/chx:102176004%09red/chx:102171390%09red/chx:102191364%09red/chx:102188455%09red/chx:102177959%09red/chx:102…
Renal cell carcinoma	KEGG PATHWAY	chx05211	13	67	0.59695	102189962|102173807|108638619|102185660|102177271|100860904|102175351|102181217|100860957|102188771|102170702|100861391|102191364	chx:102189962|chx:102175351|chx:102169370|chx:102185660|chx:102177271|chx:100860904|chx:102175351|chx:102181217|chx:100860957|chx:102188771|chx:102175351|chx:100861391|chx:102191364|	102189962|102175351|102169370|102185660|102177271|100860904|102175351|102181217|100860957|102188771|102175351|100861391|102191364|	http://www.genome.jp/kegg-bin/show_pathway?chx05211/chx:102177271%09red/chx:100861391%09red/chx:102189962%09red/chx:100860904%09red/chx:102188771%09red/chx:100860957%09red/chx:102169370%09red/chx:102191364%09red/chx:102181217%09red/chx:102175351%09red/chx:102185660%09red
Glycolysis / Gluconeogenesis	KEGG PATHWAY	chx00010	12	62	0.599929	102182403|102185429|102174989|102190759|102185744|102190753|102186015|100860872|102187468|102175881|102181747|102187548	chx:102182403|chx:102185429|chx:102174989|chx:102190759|chx:102185744|chx:100860872|chx:102186015|chx:100860872|chx:102187468|chx:102175881|chx:102181747|chx:102187548|	102182403|102185429|102174989|102190759|102185744|100860872|102186015|100860872|102187468|102175881|102181747|102187548|	http://www.genome.jp/kegg-bin/show_pathway?chx00010/chx:100860872%09red/chx:102187468%09red/chx:102187548%09red/chx:102185429%09red/chx:102174989%09red/chx:102182403%09red/chx:102175881%09red/chx:102186015%09red/chx:102190759%09red/chx:102181747%09red/chx:102185744%09red
Colorectal cancer	KEGG PATHWAY	chx05210	13	68	0.615929	102178569|102170408|102189962|108638619|102187410|108636368|100846984|100860904|100861300|106502795|102169293|102191364|102170375	chx:102178569|chx:102170408|chx:102189962|chx:102169370|chx:102187410|chx:102177435|chx:100846984|chx:100860904|chx:100861300|chx:102171821|chx:102188455|chx:102191364|chx:102170375|	102178569|102170408|102189962|102169370|102187410|102177435|100846984|100860904|100861300|102171821|102188455|102191364|102170375|	http://www.genome.jp/kegg-bin/show_pathway?chx05210/chx:102189962%09red/chx:102170408%09red/chx:102178569%09red/chx:100846984%09red/chx:102169370%09red/chx:102177435%09red/chx:102191364%09red/chx:102188455%09red/chx:102171821%09red/chx:102170375%09red/chx:102187410%09red/chx:100860904%09red/chx:100861300%09red
Protein processing in endoplasmic reticulum	KEGG PATHWAY	chx04141	34	176	0.619306	102179022|102186044|102189335|102174137|102173988|102178373|102183636|102177614|102184597|102178166|102183714|102173946|100861159|102184673|102190790|102182048|102169412|100861084|102187633|102168717|102180324|102173178|102188328|102191195|102170408|102171393|102175536|102171687|102168694|100846984|102175557|102180905|102169761|102188771	chx:102179022|chx:102186044|chx:102189335|chx:102181159|chx:102173988|chx:102178373|chx:102183636|chx:102177614|chx:102184597|chx:102178166|chx:102183714|chx:102173946|chx:100861159|chx:102184673|chx:102190790|chx:102182048|chx:102187862|chx:100861084|chx:102187633|chx:102168717|chx:102180324|chx:102173178|chx:102188328|chx:102191195|chx:102170408|chx:102178373|chx:102173844|chx:102171687|chx:100…	102179022|102186044|102189335|102181159|102173988|102178373|102183636|102177614|102184597|102178166|102183714|102173946|100861159|102184673|102190790|102182048|102187862|100861084|102187633|102168717|102180324|102173178|102188328|102191195|102170408|102178373|102173844|102171687|100861159|100846984|102175557|102180905|102174738|102188771|	http://www.genome.jp/kegg-bin/show_pathway?chx04141/chx:102191195%09red/chx:102173178%09red/chx:102174738%09red/chx:102183714%09red/chx:102186044%09red/chx:102189335%09red/chx:102177614%09red/chx:102175557%09red/chx:102173988%09red/chx:102184597%09red/chx:102187633%09red/chx:102184673%09red/chx:102190790%09red/chx:102173844%09red/chx:102183636%09red/chx:102187862%09red/chx:102179022%09red/chx:100…
ECM-receptor interaction	KEGG PATHWAY	chx04512	17	89	0.621325	106502271|102191175|102181229|106503428|102169403|102176587|102179246|100860828|102190117|102177438|102180190|108637101|102173037|102185415|102183451|102175890|102177440	chx:102190117|chx:102191175|chx:102181229|chx:102179246|chx:102169403|chx:102176587|chx:102179246|chx:100860828|chx:102179675|chx:102177438|chx:102180190|chx:102187872|chx:102170256|chx:102185415|chx:102183451|chx:102175890|chx:102177440|	102190117|102191175|102181229|102179246|102169403|102176587|102179246|100860828|102179675|102177438|102180190|102187872|102170256|102185415|102183451|102175890|102177440|	http://www.genome.jp/kegg-bin/show_pathway?chx04512/chx:102181229%09red/chx:100860828%09red/chx:102177438%09red/chx:102169403%09red/chx:102187872%09red/chx:102191175%09red/chx:102179246%09red/chx:102180190%09red/chx:102175890%09red/chx:102170256%09red/chx:102190117%09red/chx:102179675%09red/chx:102183451%09red/chx:102185415%09red/chx:102177440%09red/chx:102176587%09red
Leukocyte transendothelial migration	KEGG PATHWAY	chx04670	23	120	0.622913	102176802|102189153|102184810|102179802|102173818|102175177|108634142|102176291|102174895|102174054|102181113|102189765|102174403|102178097|102179831|102178033|102169556|102189174|102177271|108637414|102186369|102178087|102180926	chx:102189645|chx:102189153|chx:102184810|chx:102179802|chx:102173818|chx:102175177|chx:102169556|chx:102176291|chx:102174895|chx:102174054|chx:102181113|chx:102189765|chx:102174403|chx:102178097|chx:102179831|chx:102178033|chx:102169556|chx:102189174|chx:102177271|chx:102179831|chx:102186369|chx:102178087|chx:102180926|	102189645|102189153|102184810|102179802|102173818|102175177|102169556|102176291|102174895|102174054|102181113|102189765|102174403|102178097|102179831|102178033|102169556|102189174|102177271|102179831|102186369|102178087|102180926|	http://www.genome.jp/kegg-bin/show_pathway?chx04670/chx:102177271%09red/chx:102176291%09red/chx:102189153%09red/chx:102184810%09red/chx:102173818%09red/chx:102181113%09red/chx:102174895%09red/chx:102189645%09red/chx:102180926%09red/chx:102189765%09red/chx:102174054%09red/chx:102179802%09red/chx:102178097%09red/chx:102178087%09red/chx:102179831%09red/chx:102169556%09red/chx:102186369%09red/chx:102…
Oxidative phosphorylation	KEGG PATHWAY	chx00190	31	161	0.623097	102185248|102175495|102171890|102178235|102176610|102188021|102170666|102183616|102172978|108638055|102176937|102183107|108637858|102182700|106502147|102179031|102183920|102188264|102183240|102181207|102174597|102178955|102184502|102188420|102171404|102179671|102182696|102180095|102169976|102179291|102186141	chx:102185248|chx:102183616|chx:102171890|chx:102178235|chx:102181207|chx:102188021|chx:102170666|chx:102183616|chx:102172978|chx:102168606|chx:102176937|chx:102183107|chx:102170877|chx:102182700|chx:102188434|chx:102169296|chx:102173603|chx:102188264|chx:102183240|chx:102181207|chx:102168558|chx:102180353|chx:102183616|chx:102188420|chx:102171404|chx:102168558|chx:102182696|chx:102186463|chx:102…	102185248|102183616|102171890|102178235|102181207|102188021|102170666|102183616|102172978|102168606|102176937|102183107|102170877|102182700|102188434|102169296|102173603|102188264|102183240|102181207|102168558|102180353|102183616|102188420|102171404|102168558|102182696|102186463|102169976|102179291|102186141|	http://www.genome.jp/kegg-bin/show_pathway?chx00190/chx:102179291%09red/chx:102170877%09red/chx:102182696%09red/chx:102173603%09red/chx:102168558%09red/chx:102176937%09red/chx:102170666%09red/chx:102169296%09red/chx:102183240%09red/chx:102186141%09red/chx:102188420%09red/chx:102183616%09red/chx:102183107%09red/chx:102182700%09red/chx:102188264%09red/chx:102186463%09red/chx:102181207%09red/chx:102…
Proteoglycans in cancer	KEGG PATHWAY	chx05205	40	207	0.624012	102186154|102187166|100860904|102189174|102180281|102176393|102191364|100860957|100860836|102185660|100860838|102185972|102177683|102185715|102185873|106503905|102178097|100861391|102179831|102182675|102180150|102169259|102176768|102176587|102176581|102178058|102173448|102176310|102180014|100861232|106502819|102189484|102172668|108638619|102180448|102177271|102184526|108637414|102187707|102180926	chx:102186154|chx:102187166|chx:100860904|chx:102189174|chx:102180281|chx:102176393|chx:102191364|chx:100860957|chx:100860836|chx:102185660|chx:100860838|chx:102176328|chx:102177683|chx:102185715|chx:102185873|chx:102178753|chx:102178097|chx:100861391|chx:102179831|chx:102182675|chx:102180150|chx:102169259|chx:102171665|chx:102176587|chx:102176581|chx:102187166|chx:102173448|chx:102176310|chx:102…	102186154|102187166|100860904|102189174|102180281|102176393|102191364|100860957|100860836|102185660|100860838|102176328|102177683|102185715|102185873|102178753|102178097|100861391|102179831|102182675|102180150|102169259|102171665|102176587|102176581|102187166|102173448|102176310|102180014|100861232|102189650|102189484|102172668|102169370|102174961|102177271|102184058|102179831|102187707|102180926|	http://www.genome.jp/kegg-bin/show_pathway?chx05205/chx:100860904%09red/chx:102179831%09red/chx:102174961%09red/chx:102176393%09red/chx:102178097%09red/chx:102187707%09red/chx:100861391%09red/chx:102176328%09red/chx:102180150%09red/chx:102169370%09red/chx:102180281%09red/chx:102185715%09red/chx:102189484%09red/chx:102178753%09red/chx:102180014%09red/chx:102176581%09red/chx:102176587%09red/chx:102…
Proximal tubule bicarbonate reclamation	KEGG PATHWAY	chx04964	4	21	0.624268	102188116|102173672|102185883|102169470	chx:102188116|chx:102176699|chx:102186069|chx:102188357|	102188116|102176699|102186069|102188357|	http://www.genome.jp/kegg-bin/show_pathway?chx04964/chx:102186069%09red/chx:102188116%09red/chx:102176699%09red/chx:102188357%09red
Metabolic pathways	KEGG PATHWAY	chx01100	251	1270	0.628006	102182403|102185429|102173874|102172599|102179944|102170823|102176556|102191221|102190539|108634205|102184597|102169493|102182884|102185344|102182880|102187624|102189889|102183167|102173105|102181760|102171672|102185744|102172073|102184187|102191693|102188647|102170708|102187332|102177683|102170683|100860872|102191298|102172770|102169966|102177588|100860890|102186141|102172312|102181207|102169764…	chx:102182403|chx:102185429|chx:102173874|chx:102172599|chx:102179944|chx:102170823|chx:102176556|chx:102191221|chx:102190539|chx:102174470|chx:102184597|chx:102169493|chx:102182884|chx:102185344|chx:102182880|chx:102187624|chx:102189889|chx:102183167|chx:102173105|chx:102181760|chx:102171672|chx:102185744|chx:102172073|chx:102184187|chx:102191693|chx:102188647|chx:102170708|chx:102187332|chx:102…	102182403|102185429|102173874|102172599|102179944|102170823|102176556|102191221|102190539|102174470|102184597|102169493|102182884|102185344|102182880|102187624|102189889|102183167|102173105|102181760|102171672|102185744|102172073|102184187|102191693|102188647|102170708|102187332|102177683|102170683|100860872|102191298|102172770|102169966|102177588|100860890|102186141|102172312|102181207|102182773…	http://www.genome.jp/kegg-bin/show_pathway?chx01100/chx:102190513%09red/chx:102173548%09red/chx:102174619%09red/chx:102190922%09red/chx:100861120%09red/chx:102182403%09red/chx:102170834%09red/chx:102171179%09red/chx:102187194%09red/chx:102179897%09red/chx:102187595%09red/chx:102169966%09red/chx:102173603%09red/chx:102173090%09red/chx:102185636%09red/chx:102187468%09red/chx:102170280%09red/chx:102…
Glycosphingolipid biosynthesis - globo series	KEGG PATHWAY	chx00603	3	16	0.640662	102180329|102185028|102178850	chx:102180329|chx:102185028|chx:102185028|	102180329|102185028|102185028|	http://www.genome.jp/kegg-bin/show_pathway?chx00603/chx:102180329%09red/chx:102185028%09red
Pertussis	KEGG PATHWAY	chx05133	14	75	0.648197	102189289|102170408|100861338|102176587|102170587|100860826|102189174|102171811|102176085|100861232|102184462|102180926|102187279|102188583	chx:102189289|chx:102170408|chx:100861338|chx:102176587|chx:102170587|chx:102188033|chx:102189174|chx:102171811|chx:102176085|chx:100861232|chx:102184462|chx:102180926|chx:102187279|chx:102188583|	102189289|102170408|100861338|102176587|102170587|102188033|102189174|102171811|102176085|100861232|102184462|102180926|102187279|102188583|	http://www.genome.jp/kegg-bin/show_pathway?chx05133/chx:102188033%09red/chx:102170408%09red/chx:102187279%09red/chx:102180926%09red/chx:100861338%09red/chx:102184462%09red/chx:102170587%09red/chx:102171811%09red/chx:102176085%09red/chx:100861232%09red/chx:102189289%09red/chx:102189174%09red/chx:102188583%09red/chx:102176587%09red
Systemic lupus erythematosus	KEGG PATHWAY	chx05322	23	122	0.650638	106502273|102179802|108633412|102181641|108635093|102180554|102171024|102189289|102176085|108637680|108634439|102187279|102184760|106502499|102178584|102191766|102171353|100861232|100860826|108633309|102178870|108636054|102186170	chx:102178847|chx:102179802|chx:102186446|chx:102186446|chx:102178027|chx:102186446|chx:102171024|chx:102189289|chx:102176085|chx:102171944|chx:102169573|chx:102187279|chx:102184760|chx:102188114|chx:102178584|chx:102191766|chx:102171353|chx:100861232|chx:102188033|chx:102175113|chx:102185049|chx:102189537|chx:102186170|	102178847|102179802|102186446|102186446|102178027|102186446|102171024|102189289|102176085|102171944|102169573|102187279|102184760|102188114|102178584|102191766|102171353|100861232|102188033|102175113|102185049|102189537|102186170|	http://www.genome.jp/kegg-bin/show_pathway?chx05322/chx:102189537%09red/chx:102179802%09red/chx:102178584%09red/chx:102185049%09red/chx:102187279%09red/chx:100861232%09red/chx:102184760%09red/chx:102178847%09red/chx:102188033%09red/chx:102186170%09red/chx:102188114%09red/chx:102176085%09red/chx:102191766%09red/chx:102189289%09red/chx:102171024%09red/chx:102169573%09red/chx:102186446%09red/chx:102…
Hedgehog signaling pathway	KEGG PATHWAY	chx04340	9	49	0.655575	102169259|102176768|102187802|102175012|102181468|102176310|102180014|102180281|102169860	chx:102169259|chx:102171665|chx:102187802|chx:102181496|chx:102181468|chx:102176310|chx:102180014|chx:102180281|chx:102169860|	102169259|102171665|102187802|102181496|102181468|102176310|102180014|102180281|102169860|	http://www.genome.jp/kegg-bin/show_pathway?chx04340/chx:102187802%09red/chx:102181468%09red/chx:102181496%09red/chx:102180281%09red/chx:102169259%09red/chx:102180014%09red/chx:102171665%09red/chx:102169860%09red/chx:102176310%09red
Autoimmune thyroid disease	KEGG PATHWAY	chx05320	11	60	0.662897	102183089|102184760|102188814|102176598|102181202|102185917|106503905|102176086|102183314|102172623|102176414	chx:102183089|chx:102184760|chx:102188814|chx:102176598|chx:102184105|chx:102184105|chx:102178753|chx:102172138|chx:102184105|chx:102191696|chx:102172138|	102183089|102184760|102188814|102176598|102184105|102184105|102178753|102172138|102184105|102191696|102172138|	http://www.genome.jp/kegg-bin/show_pathway?chx05320/chx:102184105%09red/chx:102183089%09red/chx:102188814%09red/chx:102178753%09red/chx:102172138%09red/chx:102176598%09red/chx:102184760%09red/chx:102191696%09red
ABC transporters	KEGG PATHWAY	chx02010	11	60	0.662897	106502019|102189134|102174076|108634965|102181156|102173435|108637255|102181173|102185888|102178109|102189489	chx:102185649|chx:102189134|chx:102174076|chx:102170612|chx:102181156|chx:102173435|chx:102186581|chx:102181173|chx:102185888|chx:102178109|chx:102189489|	102185649|102189134|102174076|102170612|102181156|102173435|102186581|102181173|102185888|102178109|102189489|	http://www.genome.jp/kegg-bin/show_pathway?chx02010/chx:102186581%09red/chx:102185888%09red/chx:102178109%09red/chx:102185649%09red/chx:102189489%09red/chx:102173435%09red/chx:102189134%09red/chx:102174076%09red/chx:102170612%09red/chx:102181173%09red/chx:102181156%09red
Biosynthesis of amino acids	KEGG PATHWAY	chx01230	14	76	0.665295	102175812|102173979|102179922|102176585|102181902|102172599|102190753|102191602|100860872|102181480|102168943|102175881|102177134|102187548	chx:102175812|chx:102173979|chx:102179922|chx:102176585|chx:102181902|chx:102172599|chx:100860872|chx:102184409|chx:100860872|chx:102181480|chx:102168943|chx:102175881|chx:102185282|chx:102187548|	102175812|102173979|102179922|102176585|102181902|102172599|100860872|102184409|100860872|102181480|102168943|102175881|102185282|102187548|	http://www.genome.jp/kegg-bin/show_pathway?chx01230/chx:102168943%09red/chx:100860872%09red/chx:102185282%09red/chx:102187548%09red/chx:102179922%09red/chx:102175812%09red/chx:102175881%09red/chx:102184409%09red/chx:102172599%09red/chx:102181480%09red/chx:102173979%09red/chx:102181902%09red/chx:102176585%09red
Staphylococcus aureus infection	KEGG PATHWAY	chx05150	10	55	0.669148	102189289|102169785|102181113|102179972|100860826|102170076|102186356|102176085|102187279|102171378	chx:102189289|chx:102169785|chx:102181113|chx:102179972|chx:102188033|chx:102170076|chx:102186356|chx:102176085|chx:102187279|chx:102171378|	102189289|102169785|102181113|102179972|102188033|102170076|102186356|102176085|102187279|102171378|	http://www.genome.jp/kegg-bin/show_pathway?chx05150/chx:102188033%09red/chx:102186356%09red/chx:102181113%09red/chx:102187279%09red/chx:102171378%09red/chx:102179972%09red/chx:102176085%09red/chx:102189289%09red/chx:102170076%09red/chx:102169785%09red
Adipocytokine signaling pathway	KEGG PATHWAY	chx04920	13	71	0.670127	102186154|102170408|102169137|102177271|100861232|100860904|100860794|100861301|102188214|102170884|102177406|100861393|100861392	chx:102186154|chx:102170408|chx:102169137|chx:102177271|chx:100861232|chx:100860904|chx:100860794|chx:100861301|chx:102188214|chx:102170884|chx:102177406|chx:100861393|chx:100861392|	102186154|102170408|102169137|102177271|100861232|100860904|100860794|100861301|102188214|102170884|102177406|100861393|100861392|	http://www.genome.jp/kegg-bin/show_pathway?chx04920/chx:102177271%09red/chx:102186154%09red/chx:100861392%09red/chx:102170408%09red/chx:100860904%09red/chx:102169137%09red/chx:102188214%09red/chx:100860794%09red/chx:100861232%09red/chx:100861393%09red/chx:102177406%09red/chx:102170884%09red/chx:100861301%09red
Pyruvate metabolism	KEGG PATHWAY	chx00620	7	39	0.672091	102174989|102179922|102187548|102187468|102172747|102173672|100861224	chx:102174989|chx:102179922|chx:102187548|chx:102187468|chx:102172747|chx:102176699|chx:100861224|	102174989|102179922|102187548|102187468|102172747|102176699|100861224|	http://www.genome.jp/kegg-bin/show_pathway?chx00620/chx:102187548%09red/chx:102179922%09red/chx:100861224%09red/chx:102174989%09red/chx:102176699%09red/chx:102187468%09red/chx:102172747%09red
Inflammatory bowel disease (IBD)	KEGG PATHWAY	chx05321	12	66	0.675518	102186154|102189962|102183089|102188180|102176382|102169293|100860876|102191269|100861232|102171111|102188755|102191364	chx:102186154|chx:102189962|chx:102183089|chx:102188180|chx:102176382|chx:102188455|chx:100860876|chx:102191269|chx:100861232|chx:102171111|chx:102188755|chx:102191364|	102186154|102189962|102183089|102188180|102176382|102188455|100860876|102191269|100861232|102171111|102188755|102191364|	http://www.genome.jp/kegg-bin/show_pathway?chx05321/chx:102186154%09red/chx:102183089%09red/chx:102189962%09red/chx:100860876%09red/chx:102191269%09red/chx:102188180%09red/chx:102176382%09red/chx:102191364%09red/chx:100861232%09red/chx:102188455%09red/chx:102188755%09red/chx:102171111%09red
Selenocompound metabolism	KEGG PATHWAY	chx00450	3	17	0.676256	102191546|102175921|102172599	chx:102182855|chx:102175921|chx:102172599|	102182855|102175921|102172599|	http://www.genome.jp/kegg-bin/show_pathway?chx00450/chx:102182855%09red/chx:102175921%09red/chx:102172599%09red
Glycosphingolipid biosynthesis - ganglio series	KEGG PATHWAY	chx00604	3	17	0.676256	102180329|102170329|102182085	chx:102180329|chx:102170329|chx:102182085|	102180329|102170329|102182085|	http://www.genome.jp/kegg-bin/show_pathway?chx00604/chx:102182085%09red/chx:102180329%09red/chx:102170329%09red
Sulfur metabolism	KEGG PATHWAY	chx00920	3	17	0.676256	102190548|106502795|102183520	chx:102183520|chx:102171821|chx:102183520|	102183520|102171821|102183520|	http://www.genome.jp/kegg-bin/show_pathway?chx00920/chx:102171821%09red/chx:102183520%09red
Glycosaminoglycan biosynthesis - heparan sulfate / heparin	KEGG PATHWAY	chx00534	4	23	0.686505	102188252|102182004|102174299|102187918	chx:102188252|chx:102182004|chx:102174299|chx:102187918|	102188252|102182004|102174299|102187918|	http://www.genome.jp/kegg-bin/show_pathway?chx00534/chx:102174299%09red/chx:102187918%09red/chx:102182004%09red/chx:102188252%09red
Cytokine-cytokine receptor interaction	KEGG PATHWAY	chx04060	44	235	0.698848	100860886|102182033|102189319|102191269|102183089|102182764|100861232|108634142|102180548|100861303|100861300|100861208|102185051|108636624|102191364|102171722|100860957|100860836|102176382|102175546|102191790|102187274|106503905|102170801|102180665|102178908|102180175|102186643|108634604|100861386|102190168|102169556|100860794|102191371|102172027|108635144|102188790|102189962|102173566|102184426…	chx:100860886|chx:102180492|chx:102189319|chx:102191269|chx:102183089|chx:102182764|chx:100861232|chx:102169556|chx:102180548|chx:100861303|chx:100861300|chx:100861208|chx:102185051|chx:102180492|chx:102191364|chx:102171722|chx:100860957|chx:100860836|chx:102176382|chx:102175546|chx:102191790|chx:102187274|chx:102178753|chx:102170801|chx:102180665|chx:102178908|chx:102180175|chx:102186643|chx:102…	100860886|102180492|102189319|102191269|102183089|102182764|100861232|102169556|102180548|100861303|100861300|100861208|102185051|102180492|102191364|102171722|100860957|100860836|102176382|102175546|102191790|102187274|102178753|102170801|102180665|102178908|102180175|102186643|102180492|100861386|102190168|102169556|100860794|102191371|102171756|102180492|102188790|102189962|102173566|102184426…	http://www.genome.jp/kegg-bin/show_pathway?chx04060/chx:102180065%09red/chx:102184426%09red/chx:102191371%09red/chx:102190168%09red/chx:102186643%09red/chx:102180548%09red/chx:102178908%09red/chx:102183089%09red/chx:102189962%09red/chx:102173566%09red/chx:102171152%09red/chx:100861232%09red/chx:102187274%09red/chx:102178753%09red/chx:102171756%09red/chx:102182764%09red/chx:102169556%09red/chx:102…
Non-alcoholic fatty liver disease (NAFLD)	KEGG PATHWAY	chx04932	32	173	0.701591	102185248|102175495|102178235|102188264|102188021|102183616|100861301|102191364|102183107|108637858|106503905|106502147|102176610|102177406|100861393|102187548|102186141|102170408|102181207|100860794|100861232|106502795|102184502|102188420|102182696|100846984|102175557|100860906|102169976|100860904|102179291|100861392	chx:102185248|chx:102183616|chx:102178235|chx:102188264|chx:102188021|chx:102183616|chx:100861301|chx:102191364|chx:102183107|chx:102170877|chx:102178753|chx:102188434|chx:102181207|chx:102177406|chx:100861393|chx:102187548|chx:102186141|chx:102170408|chx:102181207|chx:100860794|chx:100861232|chx:102171821|chx:102183616|chx:102188420|chx:102182696|chx:100846984|chx:102175557|chx:100860906|chx:102…	102185248|102183616|102178235|102188264|102188021|102183616|100861301|102191364|102183107|102170877|102178753|102188434|102181207|102177406|100861393|102187548|102186141|102170408|102181207|100860794|100861232|102171821|102183616|102188420|102182696|100846984|102175557|100860906|102169976|100860904|102179291|100861392|	http://www.genome.jp/kegg-bin/show_pathway?chx04932/chx:102179291%09red/chx:100860906%09red/chx:100860904%09red/chx:102170877%09red/chx:102182696%09red/chx:100861392%09red/chx:100861393%09red/chx:102188420%09red/chx:102178753%09red/chx:102175557%09red/chx:102186141%09red/chx:100861232%09red/chx:102177406%09red/chx:102183616%09red/chx:102183107%09red/chx:102187548%09red/chx:100846984%09red/chx:102…
Chronic myeloid leukemia	KEGG PATHWAY	chx05220	13	73	0.703737	102189962|108638619|102185660|102169137|102177271|102177137|100860904|100861300|102180684|102178020|102177406|102191364|102170926	chx:102189962|chx:102169370|chx:102185660|chx:102169137|chx:102177271|chx:102177137|chx:100860904|chx:100861300|chx:102180684|chx:102178020|chx:102177406|chx:102191364|chx:102170926|	102189962|102169370|102185660|102169137|102177271|102177137|100860904|100861300|102180684|102178020|102177406|102191364|102170926|	http://www.genome.jp/kegg-bin/show_pathway?chx05220/chx:102177271%09red/chx:102189962%09red/chx:102177137%09red/chx:100860904%09red/chx:102169370%09red/chx:102169137%09red/chx:102191364%09red/chx:102170926%09red/chx:102177406%09red/chx:102178020%09red/chx:102180684%09red/chx:102185660%09red/chx:100861300%09red
Retinol metabolism	KEGG PATHWAY	chx00830	10	57	0.707062	102188304|102168522|102170823|102170042|102183851|102168524|108634035|102180722|102172683|108633240	chx:102185708|chx:102168522|chx:102170823|chx:102181495|chx:102183851|chx:102168524|chx:102185708|chx:102185708|chx:102174619|chx:102174619|	102185708|102168522|102170823|102181495|102183851|102168524|102185708|102185708|102174619|102174619|	http://www.genome.jp/kegg-bin/show_pathway?chx00830/chx:102174619%09red/chx:102181495%09red/chx:102170823%09red/chx:102185708%09red/chx:102183851%09red/chx:102168524%09red/chx:102168522%09red
Metabolism of xenobiotics by cytochrome P450	KEGG PATHWAY	chx00980	10	57	0.707062	102175171|100860758|102170823|102184041|102191547|102168522|106502247|106503221|100861222|102190481	chx:102175171|chx:100860758|chx:102170823|chx:102184041|chx:102191547|chx:102168522|chx:102185021|chx:102170282|chx:102190481|chx:102190481|	102175171|100860758|102170823|102184041|102191547|102168522|102185021|102170282|102190481|102190481|	http://www.genome.jp/kegg-bin/show_pathway?chx00980/chx:102191547%09red/chx:102170282%09red/chx:102185021%09red/chx:102170823%09red/chx:100860758%09red/chx:102175171%09red/chx:102184041%09red/chx:102190481%09red/chx:102168522%09red
Herpes simplex infection	KEGG PATHWAY	chx05168	39	210	0.707463	102171088|102177735|102181173|102183314|102183489|102190231|102186814|102171811|106502795|102176414|102191269|102185917|106503905|106502671|102176086|102181577|102177406|102173369|102187405|102188492|102173973|102181202|100860826|102180256|102169761|102180548|100861232|102170408|108636199|102188814|102169137|102177271|102173790|102173327|102178934|102169931|102177698|102175070|108637348	chx:102171088|chx:102177735|chx:102181173|chx:102184105|chx:102180637|chx:102190231|chx:102186814|chx:102171811|chx:102171821|chx:102172138|chx:102191269|chx:102184105|chx:102178753|chx:102168226|chx:102172138|chx:100861302|chx:102177406|chx:102173369|chx:102187405|chx:102188492|chx:102173973|chx:102184105|chx:102188033|chx:102180256|chx:102174738|chx:102180548|chx:100861232|chx:102170408|chx:102…	102171088|102177735|102181173|102184105|102180637|102190231|102186814|102171811|102171821|102172138|102191269|102184105|102178753|102168226|102172138|100861302|102177406|102173369|102187405|102188492|102173973|102184105|102188033|102180256|102174738|102180548|100861232|102170408|102188387|102188814|102169137|102177271|102180637|102173327|102183176|102169931|102182285|102175070|102171088|	http://www.genome.jp/kegg-bin/show_pathway?chx05168/chx:102168226%09red/chx:102177271%09red/chx:102174738%09red/chx:102180256%09red/chx:102171811%09red/chx:102180548%09red/chx:102188033%09red/chx:102188814%09red/chx:102177735%09red/chx:100861232%09red/chx:102177406%09red/chx:102190231%09red/chx:102184105%09red/chx:102183176%09red/chx:102180637%09red/chx:102191269%09red/chx:102178753%09red/chx:102…
Synthesis and degradation of ketone bodies	KEGG PATHWAY	chx00072	2	12	0.707936	100860890|102180798	chx:100860890|chx:102180798|	100860890|102180798|	http://www.genome.jp/kegg-bin/show_pathway?chx00072/chx:102180798%09red/chx:100860890%09red
Riboflavin metabolism	KEGG PATHWAY	chx00740	2	12	0.707936	100861348|102186404	chx:100861348|chx:100861348|	100861348|100861348|	http://www.genome.jp/kegg-bin/show_pathway?chx00740/chx:100861348%09red
Pantothenate and CoA biosynthesis	KEGG PATHWAY	chx00770	3	18	0.709167	102187332|102185020|102187624	chx:102187332|chx:102185020|chx:102187624|	102187332|102185020|102187624|	http://www.genome.jp/kegg-bin/show_pathway?chx00770/chx:102187332%09red/chx:102185020%09red/chx:102187624%09red
Hepatitis C	KEGG PATHWAY	chx05160	24	132	0.711875	102186154|102177717|106503653|102189174|102190231|102170070|108638619|102185660|100860906|102174403|102177406|100861393|102188492|102178033|102178407|100861232|102170408|102169137|102171811|108634365|100860904|102186369|102180926|102188583	chx:102186154|chx:102178808|chx:102181952|chx:102189174|chx:102190231|chx:102170070|chx:102169370|chx:102185660|chx:100860906|chx:102174403|chx:102177406|chx:100861393|chx:102188492|chx:102178033|chx:102178407|chx:100861232|chx:102170408|chx:102169137|chx:102171811|chx:102179083|chx:100860904|chx:102186369|chx:102180926|chx:102188583|	102186154|102178808|102181952|102189174|102190231|102170070|102169370|102185660|100860906|102174403|102177406|100861393|102188492|102178033|102178407|100861232|102170408|102169137|102171811|102179083|100860904|102186369|102180926|102188583|	http://www.genome.jp/kegg-bin/show_pathway?chx05160/chx:100860906%09red/chx:100860904%09red/chx:102171811%09red/chx:102186369%09red/chx:102178808%09red/chx:102179083%09red/chx:102169370%09red/chx:100861232%09red/chx:102177406%09red/chx:102190231%09red/chx:102174403%09red/chx:102188583%09red/chx:102169137%09red/chx:100861393%09red/chx:102188492%09red/chx:102189174%09red/chx:102185660%09red/chx:102…
Rheumatoid arthritis	KEGG PATHWAY	chx05323	17	95	0.712947	100860886|102189962|102184760|102171404|102176937|102182700|102186643|102181113|102170666|108634142|100861232|100860957|102169556|100861208|102185051|102191364|102179031	chx:100860886|chx:102189962|chx:102184760|chx:102171404|chx:102176937|chx:102182700|chx:102186643|chx:102181113|chx:102170666|chx:102169556|chx:100861232|chx:100860957|chx:102169556|chx:100861208|chx:102185051|chx:102191364|chx:102169296|	100860886|102189962|102184760|102171404|102176937|102182700|102186643|102181113|102170666|102169556|100861232|100860957|102169556|100861208|102185051|102191364|102169296|	http://www.genome.jp/kegg-bin/show_pathway?chx05323/chx:102189962%09red/chx:102182700%09red/chx:102169296%09red/chx:102185051%09red/chx:100860957%09red/chx:102176937%09red/chx:102191364%09red/chx:102171404%09red/chx:100861232%09red/chx:102169556%09red/chx:102184760%09red/chx:102181113%09red/chx:102170666%09red/chx:102186643%09red/chx:100861208%09red/chx:100860886%09red
Phenylalanine metabolism	KEGG PATHWAY	chx00360	4	24	0.714748	102182869|102175783|102173823|102169726	chx:102168295|chx:102175783|chx:102175786|chx:102169726|	102168295|102175783|102175786|102169726|	http://www.genome.jp/kegg-bin/show_pathway?chx00360/chx:102175783%09red/chx:102169726%09red/chx:102175786%09red/chx:102168295%09red
NOD-like receptor signaling pathway	KEGG PATHWAY	chx04621	9	52	0.715542	102170987|102170408|100861338|102169137|102189174|102187405|100861232|102180926|102177406	chx:102170987|chx:102170408|chx:100861338|chx:102169137|chx:102189174|chx:102187405|chx:100861232|chx:102180926|chx:102177406|	102170987|102170408|100861338|102169137|102189174|102187405|100861232|102180926|102177406|	http://www.genome.jp/kegg-bin/show_pathway?chx04621/chx:102170987%09red/chx:102170408%09red/chx:102180926%09red/chx:100861338%09red/chx:102187405%09red/chx:100861232%09red/chx:102177406%09red/chx:102189174%09red/chx:102169137%09red
Nicotinate and nicotinamide metabolism	KEGG PATHWAY	chx00760	5	30	0.721774	102180885|102183821|102169848|102175185|102191298	chx:102180885|chx:102183821|chx:102169848|chx:102172286|chx:102191298|	102180885|102183821|102169848|102172286|102191298|	http://www.genome.jp/kegg-bin/show_pathway?chx00760/chx:102169848%09red/chx:102191298%09red/chx:102180885%09red/chx:102183821%09red/chx:102172286%09red
Pathways in cancer	KEGG PATHWAY	chx05200	62	331	0.723973	102186154|102191581|102190440|102180014|102187410|108636368|100860904|102178020|102189319|102179273|100861300|102169259|102182513|102180281|102191364|100860957|102170375|102185660|102169582|102187310|100860838|102175546|100861303|102186543|102189765|102189698|106503905|108637378|100861391|102177406|102173807|102176768|102173973|102179246|102177440|102180448|102170702|102176310|102183451|102184185…	chx:102186154|chx:102191581|chx:102169313|chx:102180014|chx:102187410|chx:102177435|chx:100860904|chx:102178020|chx:102189319|chx:102169602|chx:100861300|chx:102169259|chx:102182513|chx:102180281|chx:102191364|chx:100860957|chx:102170375|chx:102185660|chx:102169582|chx:102170938|chx:100860838|chx:102175546|chx:100861303|chx:102186543|chx:102189765|chx:102189698|chx:102178753|chx:102169313|chx:100…	102186154|102191581|102169313|102180014|102187410|102177435|100860904|102178020|102189319|102169602|100861300|102169259|102182513|102180281|102191364|100860957|102170375|102185660|102169582|102170938|100860838|102175546|100861303|102186543|102189765|102189698|102178753|102169313|100861391|102177406|102175351|102171665|102173973|102179246|102177440|102174961|102175351|102176310|102183451|102184185…	http://www.genome.jp/kegg-bin/show_pathway?chx05200/chx:102189765%09red/chx:102184426%09red/chx:100860904%09red/chx:102172895%09red/chx:102181468%09red/chx:102187410%09red/chx:102171933%09red/chx:102174961%09red/chx:102191581%09red/chx:102180684%09red/chx:100861391%09red/chx:102189962%09red/chx:102189698%09red/chx:100846984%09red/chx:102169370%09red/chx:102189319%09red/chx:102180281%09red/chx:102…
Cell adhesion molecules (CAMs)	KEGG PATHWAY	chx04514	28	155	0.733444	102175177|102181113|106501844|102170076|102174895|102182464|100861223|102176414|102174054|102185917|102180977|102174403|102176086|102173248|102177818|102184760|102178033|102168222|102181202|102179972|102183314|102170997|102188814|106502299|102180190|102177694|102186369|102175214	chx:102175177|chx:102181113|chx:102171839|chx:102170076|chx:102174895|chx:102182464|chx:100861223|chx:102172138|chx:102174054|chx:102184105|chx:102173982|chx:102174403|chx:102172138|chx:102173248|chx:102177818|chx:102184760|chx:102178033|chx:102168222|chx:102184105|chx:102179972|chx:102184105|chx:102170997|chx:102188814|chx:102181860|chx:102180190|chx:102177694|chx:102186369|chx:102175214|	102175177|102181113|102171839|102170076|102174895|102182464|100861223|102172138|102174054|102184105|102173982|102174403|102172138|102173248|102177818|102184760|102178033|102168222|102184105|102179972|102184105|102170997|102188814|102181860|102180190|102177694|102186369|102175214|	http://www.genome.jp/kegg-bin/show_pathway?chx04514/chx:102181113%09red/chx:102179972%09red/chx:102186369%09red/chx:102171839%09red/chx:102173982%09red/chx:102188814%09red/chx:102177818%09red/chx:102175214%09red/chx:102174054%09red/chx:102177694%09red/chx:102174403%09red/chx:102184105%09red/chx:102170997%09red/chx:102168222%09red/chx:102180190%09red/chx:102175177%09red/chx:102174895%09red/chx:102…
Chemical carcinogenesis	KEGG PATHWAY	chx05204	11	64	0.733793	106502247|102175171|102180722|100860758|102170823|102184041|102168522|108634035|102188304|100861222|102190481	chx:102185021|chx:102175171|chx:102185708|chx:100860758|chx:102170823|chx:102184041|chx:102168522|chx:102185708|chx:102185708|chx:102190481|chx:102190481|	102185021|102175171|102185708|100860758|102170823|102184041|102168522|102185708|102185708|102190481|102190481|	http://www.genome.jp/kegg-bin/show_pathway?chx05204/chx:102184041%09red/chx:102185021%09red/chx:102170823%09red/chx:102185708%09red/chx:100860758%09red/chx:102175171%09red/chx:102190481%09red/chx:102168522%09red
p53 signaling pathway	KEGG PATHWAY	chx04115	13	75	0.735174	100860943|100860838|102176530|102178683|100846984|102188610|102190470|102171356|102175632|102184185|106502795|102184180|102180249	chx:100860943|chx:100860838|chx:102183129|chx:102178683|chx:100846984|chx:102188610|chx:102190470|chx:102171356|chx:102187135|chx:102184185|chx:102171821|chx:102184180|chx:102183129|	100860943|100860838|102183129|102178683|100846984|102188610|102190470|102171356|102187135|102184185|102171821|102184180|102183129|	http://www.genome.jp/kegg-bin/show_pathway?chx04115/chx:100846984%09red/chx:100860838%09red/chx:102187135%09red/chx:102178683%09red/chx:102183129%09red/chx:102188610%09red/chx:100860943%09red/chx:102190470%09red/chx:102171821%09red/chx:102184185%09red/chx:102184180%09red/chx:102171356%09red
Bile secretion	KEGG PATHWAY	chx04976	15	86	0.737453	102188874|102189134|102185883|106502019|108633189|108634965|102185208|106503806|102181156|108637255|102169470|102169557|102185858|102172839|102174992	chx:102189140|chx:102189134|chx:102186069|chx:102185649|chx:102189140|chx:102170612|chx:102185208|chx:102189140|chx:102181156|chx:102186581|chx:102188357|chx:102169557|chx:102185858|chx:102172839|chx:102174992|	102189140|102189134|102186069|102185649|102189140|102170612|102185208|102189140|102181156|102186581|102188357|102169557|102185858|102172839|102174992|	http://www.genome.jp/kegg-bin/show_pathway?chx04976/chx:102185208%09red/chx:102186581%09red/chx:102174992%09red/chx:102188357%09red/chx:102185858%09red/chx:102186069%09red/chx:102189140%09red/chx:102189134%09red/chx:102185649%09red/chx:102169557%09red/chx:102172839%09red/chx:102170612%09red/chx:102181156%09red
Other glycan degradation	KEGG PATHWAY	chx00511	4	25	0.741072	102189389|102179944|102177389|102173830	chx:102174106|chx:102179944|chx:102177389|chx:102174106|	102174106|102179944|102177389|102174106|	http://www.genome.jp/kegg-bin/show_pathway?chx00511/chx:102179944%09red/chx:102174106%09red/chx:102177389%09red
Arginine and proline metabolism	KEGG PATHWAY	chx00330	10	59	0.7421	102171672|102177774|102173979|102169129|102184631|102188116|100860804|102174989|102173140|102176898	chx:102171672|chx:102177774|chx:102173979|chx:102169129|chx:102184631|chx:102188116|chx:100860804|chx:102174989|chx:102173140|chx:102176898|	102171672|102177774|102173979|102169129|102184631|102188116|100860804|102174989|102173140|102176898|	http://www.genome.jp/kegg-bin/show_pathway?chx00330/chx:102174989%09red/chx:102188116%09red/chx:102184631%09red/chx:102169129%09red/chx:102177774%09red/chx:102173140%09red/chx:100860804%09red/chx:102171672%09red/chx:102176898%09red/chx:102173979%09red
Mucin type O-Glycan biosynthesis	KEGG PATHWAY	chx00512	5	31	0.745226	102180329|102177250|102187220|102187194|102173105	chx:102180329|chx:102177250|chx:102187220|chx:102187194|chx:102173105|	102180329|102177250|102187220|102187194|102173105|	http://www.genome.jp/kegg-bin/show_pathway?chx00512/chx:102187220%09red/chx:102187194%09red/chx:102180329%09red/chx:102173105%09red/chx:102177250%09red
Neurotrophin signaling pathway	KEGG PATHWAY	chx04722	21	119	0.74683	102170408|102191022|102185715|102185660|102169137|102177271|100860904|102180223|100846984|102190168|106503905|102189174|102190980|102173735|102181305|102174475|102173178|102180926|102177406|102191283|102170926	chx:102170408|chx:102191054|chx:102185715|chx:102185660|chx:102169137|chx:102177271|chx:100860904|chx:102180223|chx:100846984|chx:102190168|chx:102178753|chx:102189174|chx:102190980|chx:102173735|chx:102180117|chx:102174475|chx:102173178|chx:102180926|chx:102177406|chx:102191283|chx:102170926|	102170408|102191054|102185715|102185660|102169137|102177271|100860904|102180223|100846984|102190168|102178753|102189174|102190980|102173735|102180117|102174475|102173178|102180926|102177406|102191283|102170926|	http://www.genome.jp/kegg-bin/show_pathway?chx04722/chx:102177271%09red/chx:102173178%09red/chx:102191283%09red/chx:100846984%09red/chx:102190168%09red/chx:102178753%09red/chx:102180926%09red/chx:102169137%09red/chx:102174475%09red/chx:100860904%09red/chx:102185715%09red/chx:102191054%09red/chx:102170926%09red/chx:102170408%09red/chx:102177406%09red/chx:102190980%09red/chx:102173735%09red/chx:102…
T cell receptor signaling pathway	KEGG PATHWAY	chx04660	18	103	0.748204	102185639|102183089|102176802|102189617|102185660|102169137|102188180|102176770|102181217|102178783|100860904|102189174|100861208|100861232|102170884|102173178|102180926|102177406	chx:102185639|chx:102183089|chx:102189645|chx:102189617|chx:102185660|chx:102169137|chx:102188180|chx:102176770|chx:102181217|chx:102178783|chx:100860904|chx:102189174|chx:100861208|chx:100861232|chx:102170884|chx:102173178|chx:102180926|chx:102177406|	102185639|102183089|102189645|102189617|102185660|102169137|102188180|102176770|102181217|102178783|100860904|102189174|100861208|100861232|102170884|102173178|102180926|102177406|	http://www.genome.jp/kegg-bin/show_pathway?chx04660/chx:102183089%09red/chx:102170884%09red/chx:102189174%09red/chx:102189617%09red/chx:100860904%09red/chx:102189645%09red/chx:102180926%09red/chx:102169137%09red/chx:102173178%09red/chx:102185639%09red/chx:100861232%09red/chx:102178783%09red/chx:102177406%09red/chx:102188180%09red/chx:102181217%09red/chx:102176770%09red/chx:100861208%09red/chx:102…
Cytosolic DNA-sensing pathway	KEGG PATHWAY	chx04623	9	54	0.751501	100861338|102169137|102170944|102190767|102178407|102183651|102171811|102183167|102177406	chx:100861338|chx:102169137|chx:102170944|chx:102190767|chx:102178407|chx:102183651|chx:102171811|chx:102183167|chx:102177406|	100861338|102169137|102170944|102190767|102178407|102183651|102171811|102183167|102177406|	http://www.genome.jp/kegg-bin/show_pathway?chx04623/chx:102169137%09red/chx:102183167%09red/chx:100861338%09red/chx:102171811%09red/chx:102177406%09red/chx:102170944%09red/chx:102178407%09red/chx:102183651%09red/chx:102190767%09red
Estrogen signaling pathway	KEGG PATHWAY	chx04915	17	98	0.753303	102185660|106503806|102180505|100860904|108633189|102183745|102176463|102188874|102176650|102169739|102189653|102169966|102185858|102183706|102189484|102170926|102169557	chx:102185660|chx:102189140|chx:102180505|chx:100860904|chx:102189140|chx:102183745|chx:102176463|chx:102189140|chx:102176650|chx:102169739|chx:102189653|chx:102169966|chx:102185858|chx:102171413|chx:102189484|chx:102170926|chx:102169557|	102185660|102189140|102180505|100860904|102189140|102183745|102176463|102189140|102176650|102169739|102189653|102169966|102185858|102171413|102189484|102170926|102169557|	http://www.genome.jp/kegg-bin/show_pathway?chx04915/chx:102189140%09red/chx:100860904%09red/chx:102169739%09red/chx:102183745%09red/chx:102185858%09red/chx:102189653%09red/chx:102189484%09red/chx:102176463%09red/chx:102180505%09red/chx:102170926%09red/chx:102176650%09red/chx:102169557%09red/chx:102171413%09red/chx:102169966%09red/chx:102185660%09red
Long-term potentiation	KEGG PATHWAY	chx04720	11	66	0.765287	108638619|102180505|102176770|102185715|102168378|102181789|102169966|108636054|102189653|102174475|102191283	chx:102169370|chx:102180505|chx:102176770|chx:102185715|chx:102168378|chx:102181789|chx:102169966|chx:102189537|chx:102189653|chx:102174475|chx:102191283|	102169370|102180505|102176770|102185715|102168378|102181789|102169966|102189537|102189653|102174475|102191283|	http://www.genome.jp/kegg-bin/show_pathway?chx04720/chx:102189537%09red/chx:102181789%09red/chx:102191283%09red/chx:102169370%09red/chx:102174475%09red/chx:102189653%09red/chx:102185715%09red/chx:102168378%09red/chx:102180505%09red/chx:102176770%09red/chx:102169966%09red
Drug metabolism - other enzymes	KEGG PATHWAY	chx00983	6	38	0.770501	102191568|102184671|102175413|102187332|102168204|102168522	chx:102191568|chx:102184671|chx:102175413|chx:102187332|chx:102168204|chx:102168522|	102191568|102184671|102175413|102187332|102168204|102168522|	http://www.genome.jp/kegg-bin/show_pathway?chx00983/chx:102168204%09red/chx:102191568%09red/chx:102187332%09red/chx:102184671%09red/chx:102175413%09red/chx:102168522%09red
Influenza A	KEGG PATHWAY	chx05164	31	176	0.78311	102191269|102181113|102187165|102189174|102181625|102190231|108635411|102175959|102171811|106503960|102186540|108636571|106503905|102179831|102169823|100861338|102188492|102177406|102173973|102189225|100861232|106502795|102173178|102188328|102170408|102169137|108637414|102172509|100860904|102177698|102180926	chx:102191269|chx:102181113|chx:102187165|chx:102189174|chx:102181625|chx:102190231|chx:102175959|chx:102175959|chx:102171811|chx:102175959|chx:102186540|chx:102175959|chx:102178753|chx:102179831|chx:102169823|chx:100861338|chx:102188492|chx:102177406|chx:102173973|chx:102189225|chx:100861232|chx:102171821|chx:102173178|chx:102188328|chx:102170408|chx:102169137|chx:102179831|chx:102172509|chx:100…	102191269|102181113|102187165|102189174|102181625|102190231|102175959|102175959|102171811|102175959|102186540|102175959|102178753|102179831|102169823|100861338|102188492|102177406|102173973|102189225|100861232|102171821|102173178|102188328|102170408|102169137|102179831|102172509|100860904|102182285|102180926|	http://www.genome.jp/kegg-bin/show_pathway?chx05164/chx:102173178%09red/chx:100860904%09red/chx:102179831%09red/chx:102171811%09red/chx:102169823%09red/chx:102181113%09red/chx:100861232%09red/chx:102181625%09red/chx:102177406%09red/chx:102190231%09red/chx:102169137%09red/chx:102191269%09red/chx:102178753%09red/chx:100861338%09red/chx:102175959%09red/chx:102186540%09red/chx:102171821%09red/chx:102…
Adherens junction	KEGG PATHWAY	chx04520	12	73	0.785723	102178569|102179831|102179802|106503491|108637414|102189765|102185098|100861300|102169293|102184374|102172668|102173248	chx:102178569|chx:102179831|chx:102179802|chx:102185878|chx:102179831|chx:102189765|chx:102185098|chx:100861300|chx:102188455|chx:102184374|chx:102172668|chx:102173248|	102178569|102179831|102179802|102185878|102179831|102189765|102185098|100861300|102188455|102184374|102172668|102173248|	http://www.genome.jp/kegg-bin/show_pathway?chx04520/chx:102185878%09red/chx:102178569%09red/chx:102179831%09red/chx:102189765%09red/chx:102173248%09red/chx:102179802%09red/chx:102172668%09red/chx:102188455%09red/chx:102185098%09red/chx:102184374%09red/chx:100861300%09red
beta-Alanine metabolism	KEGG PATHWAY	chx00410	5	33	0.787668	102187332|102178638|102174989|102182869|102176898	chx:102187332|chx:102178638|chx:102174989|chx:102168295|chx:102176898|	102187332|102178638|102174989|102168295|102176898|	http://www.genome.jp/kegg-bin/show_pathway?chx00410/chx:102178638%09red/chx:102187332%09red/chx:102174989%09red/chx:102176898%09red/chx:102168295%09red
Chemokine signaling pathway	KEGG PATHWAY	chx04062	32	182	0.788907	102186154|102176802|102184810|102186081|102188463|108634142|102176291|102190190|102185660|102187274|102169966|102187070|102185858|102178097|102190164|102177406|102170926|102182581|102180505|102170801|102176894|102169556|102169557|108638002|102170310|102169137|102186433|100860904|102189653|102185098|102169855|102186301	chx:102186154|chx:102189645|chx:102184810|chx:102186081|chx:102191178|chx:102169556|chx:102176291|chx:102190190|chx:102185660|chx:102187274|chx:102169966|chx:102187070|chx:102185858|chx:102178097|chx:102190164|chx:102177406|chx:102170926|chx:102182581|chx:102180505|chx:102170801|chx:102176894|chx:102169556|chx:102169557|chx:102189312|chx:102170310|chx:102169137|chx:102186433|chx:100860904|chx:102…	102186154|102189645|102184810|102186081|102191178|102169556|102176291|102190190|102185660|102187274|102169966|102187070|102185858|102178097|102190164|102177406|102170926|102182581|102180505|102170801|102176894|102169556|102169557|102189312|102170310|102169137|102186433|100860904|102189653|102185098|102169855|102186301|	http://www.genome.jp/kegg-bin/show_pathway?chx04062/chx:102185098%09red/chx:100860904%09red/chx:102190164%09red/chx:102186433%09red/chx:102178097%09red/chx:102187070%09red/chx:102170926%09red/chx:102180505%09red/chx:102169966%09red/chx:102189312%09red/chx:102190190%09red/chx:102189645%09red/chx:102187274%09red/chx:102186301%09red/chx:102186081%09red/chx:102177406%09red/chx:102169556%09red/chx:102…
Inositol phosphate metabolism	KEGG PATHWAY	chx00562	10	62	0.789128	102170986|102190639|102190716|102180505|102173853|102172073|102189653|102169966|102175872|102176070	chx:102170986|chx:102190639|chx:102190716|chx:102180505|chx:102173853|chx:102172073|chx:102189653|chx:102169966|chx:102175872|chx:102176070|	102170986|102190639|102190716|102180505|102173853|102172073|102189653|102169966|102175872|102176070|	http://www.genome.jp/kegg-bin/show_pathway?chx00562/chx:102170986%09red/chx:102175872%09red/chx:102172073%09red/chx:102190716%09red/chx:102189653%09red/chx:102180505%09red/chx:102190639%09red/chx:102176070%09red/chx:102169966%09red/chx:102173853%09red
Fanconi anemia pathway	KEGG PATHWAY	chx03460	8	51	0.795466	102187160|102182443|102181493|108633212|102170905|102190511|102185767|102182367	chx:102187160|chx:102182443|chx:102181493|chx:102189528|chx:102170905|chx:102190511|chx:102185767|chx:102182367|	102187160|102182443|102181493|102189528|102170905|102190511|102185767|102182367|	http://www.genome.jp/kegg-bin/show_pathway?chx03460/chx:102182443%09red/chx:102187160%09red/chx:102185767%09red/chx:102189528%09red/chx:102182367%09red/chx:102190511%09red/chx:102181493%09red/chx:102170905%09red
Leishmaniasis	KEGG PATHWAY	chx05140	12	74	0.799018	100860826|102189962|102191269|102169137|102189174|102176291|100861232|102171472|102184463|102180926|102187405|102191364	chx:102188033|chx:102189962|chx:102191269|chx:102169137|chx:102189174|chx:102176291|chx:100861232|chx:102171472|chx:102184463|chx:102180926|chx:102187405|chx:102191364|	102188033|102189962|102191269|102169137|102189174|102176291|100861232|102171472|102184463|102180926|102187405|102191364|	http://www.genome.jp/kegg-bin/show_pathway?chx05140/chx:102176291%09red/chx:102189962%09red/chx:102191269%09red/chx:102188033%09red/chx:102180926%09red/chx:102169137%09red/chx:102187405%09red/chx:102184463%09red/chx:102191364%09red/chx:100861232%09red/chx:102171472%09red/chx:102189174%09red
Hematopoietic cell lineage	KEGG PATHWAY	chx04640	15	91	0.801888	102189319|102173566|102180175|102176382|102176587|100861386|102175546|102191790|100861232|100861303|102183451|100861208|102185051|102175890|100861223	chx:102189319|chx:102173566|chx:102180175|chx:102176382|chx:102176587|chx:100861386|chx:102175546|chx:102191790|chx:100861232|chx:100861303|chx:102183451|chx:100861208|chx:102185051|chx:102175890|chx:100861223|	102189319|102173566|102180175|102176382|102176587|100861386|102175546|102191790|100861232|100861303|102183451|100861208|102185051|102175890|100861223|	http://www.genome.jp/kegg-bin/show_pathway?chx04640/chx:100861386%09red/chx:102173566%09red/chx:102185051%09red/chx:102189319%09red/chx:102175546%09red/chx:102176382%09red/chx:100861223%09red/chx:100861232%09red/chx:102175890%09red/chx:100861208%09red/chx:102180175%09red/chx:102183451%09red/chx:100861303%09red/chx:102191790%09red/chx:102176587%09red
Phosphatidylinositol signaling system	KEGG PATHWAY	chx04070	13	80	0.803873	102190639|102190716|102191437|102173853|102172073|102184173|102176295|102169966|102175872|102180505|102189653|102171485|102176070	chx:102190639|chx:102190716|chx:102191437|chx:102173853|chx:102172073|chx:102184173|chx:102176295|chx:102169966|chx:102175872|chx:102180505|chx:102189653|chx:102171485|chx:102176070|	102190639|102190716|102191437|102173853|102172073|102184173|102176295|102169966|102175872|102180505|102189653|102171485|102176070|	http://www.genome.jp/kegg-bin/show_pathway?chx04070/chx:102175872%09red/chx:102176295%09red/chx:102172073%09red/chx:102190716%09red/chx:102191437%09red/chx:102189653%09red/chx:102180505%09red/chx:102184173%09red/chx:102176070%09red/chx:102171485%09red/chx:102169966%09red/chx:102173853%09red/chx:102190639%09red
Vitamin B6 metabolism	KEGG PATHWAY	chx00750	1	8	0.8086	102170186	chx:102170186|	102170186|	http://www.genome.jp/kegg-bin/show_pathway?chx00750/chx:102170186%09red
cAMP signaling pathway	KEGG PATHWAY	chx04024	37	213	0.822254	102176802|102185883|102169266|102168378|102180240|102191362|102185715|102171809|108635546|108634965|102176556|106503806|102174657|102187254|102189746|102180665|102185858|100861393|108634554|102187292|108633189|102183745|102188874|102169470|102169557|102178569|102170408|102169137|102188180|100860801|108637255|100860904|102181789|102187558|108636054|102178087|102183935	chx:102189645|chx:102186069|chx:102169266|chx:102168378|chx:102180240|chx:102191362|chx:102185715|chx:102171809|chx:102187815|chx:102170612|chx:102176556|chx:102189140|chx:102174657|chx:102187254|chx:102189746|chx:102180665|chx:102185858|chx:100861393|chx:102172538|chx:102186447|chx:102189140|chx:102183745|chx:102189140|chx:102188357|chx:102169557|chx:102178569|chx:102170408|chx:102169137|chx:102…	102189645|102186069|102169266|102168378|102180240|102191362|102185715|102171809|102187815|102170612|102176556|102189140|102174657|102187254|102189746|102180665|102185858|100861393|102172538|102186447|102189140|102183745|102189140|102188357|102169557|102178569|102170408|102169137|102188180|100860801|102186581|100860904|102181789|102179381|102189537|102178087|102183935|	http://www.genome.jp/kegg-bin/show_pathway?chx04024/chx:102174657%09red/chx:100860904%09red/chx:102188357%09red/chx:102186069%09red/chx:100860801%09red/chx:102169266%09red/chx:102183935%09red/chx:102171809%09red/chx:102187254%09red/chx:102189746%09red/chx:100861393%09red/chx:102189645%09red/chx:102172538%09red/chx:102185715%09red/chx:102169557%09red/chx:102191362%09red/chx:102169137%09red/chx:102…
Antigen processing and presentation	KEGG PATHWAY	chx04612	12	76	0.823788	102188814|102173295|102181202|102183747|102185917|102172509|102181173|102183314|102191183|102176086|100861232|102176414	chx:102188814|chx:102173295|chx:102184105|chx:102183747|chx:102184105|chx:102172509|chx:102181173|chx:102184105|chx:102191183|chx:102172138|chx:100861232|chx:102172138|	102188814|102173295|102184105|102183747|102184105|102172509|102181173|102184105|102191183|102172138|100861232|102172138|	http://www.genome.jp/kegg-bin/show_pathway?chx04612/chx:102184105%09red/chx:102173295%09red/chx:102188814%09red/chx:102183747%09red/chx:102191183%09red/chx:102172138%09red/chx:100861232%09red/chx:102181173%09red/chx:102172509%09red
Bladder cancer	KEGG PATHWAY	chx05219	5	35	0.824387	102191022|100860957|102176318|108638619|102171933	chx:102191054|chx:100860957|chx:102176318|chx:102169370|chx:102171933|	102191054|100860957|102176318|102169370|102171933|	http://www.genome.jp/kegg-bin/show_pathway?chx05219/chx:102191054%09red/chx:100860957%09red/chx:102171933%09red/chx:102176318%09red/chx:102169370%09red
FoxO signaling pathway	KEGG PATHWAY	chx04068	21	127	0.830046	102186154|102170408|102189962|108638619|102185660|100860904|102169293|100860838|102190431|102188178|102189174|106501977|108636398|106503905|100861300|100861301|102188214|102180926|102177406|102191364|108636541	chx:102186154|chx:102170408|chx:102189962|chx:102169370|chx:102185660|chx:100860904|chx:102188455|chx:100860838|chx:102190431|chx:102172751|chx:102189174|chx:102183106|chx:102172679|chx:102178753|chx:100861300|chx:100861301|chx:102188214|chx:102180926|chx:102177406|chx:102191364|chx:102172895|	102186154|102170408|102189962|102169370|102185660|100860904|102188455|100860838|102190431|102172751|102189174|102183106|102172679|102178753|100861300|100861301|102188214|102180926|102177406|102191364|102172895|	http://www.genome.jp/kegg-bin/show_pathway?chx04068/chx:102186154%09red/chx:102172751%09red/chx:102189962%09red/chx:102170408%09red/chx:100860904%09red/chx:100860838%09red/chx:102169370%09red/chx:102178753%09red/chx:102180926%09red/chx:102172895%09red/chx:102183106%09red/chx:102188214%09red/chx:102191364%09red/chx:102172679%09red/chx:102188455%09red/chx:102177406%09red/chx:100861301%09red/chx:102…
Primary bile acid biosynthesis	KEGG PATHWAY	chx00120	2	16	0.830407	102172839|102170750	chx:102172839|chx:102170750|	102172839|102170750|	http://www.genome.jp/kegg-bin/show_pathway?chx00120/chx:102172839%09red/chx:102170750%09red
Nitrogen metabolism	KEGG PATHWAY	chx00910	2	16	0.830407	102190368|108635248	chx:102190368|chx:102175315|	102190368|102175315|	http://www.genome.jp/kegg-bin/show_pathway?chx00910/chx:102190368%09red/chx:102175315%09red
Small cell lung cancer	KEGG PATHWAY	chx05222	15	94	0.834656	102169582|106503428|102186543|102169137|102179246|102177440|102181635|102173037|100860904|102183451|102184185|106502795|102180684|102177406|108636541	chx:102169582|chx:102179246|chx:102186543|chx:102169137|chx:102179246|chx:102177440|chx:102181635|chx:102170256|chx:100860904|chx:102183451|chx:102184185|chx:102171821|chx:102180684|chx:102177406|chx:102172895|	102169582|102179246|102186543|102169137|102179246|102177440|102181635|102170256|100860904|102183451|102184185|102171821|102180684|102177406|102172895|	http://www.genome.jp/kegg-bin/show_pathway?chx05222/chx:100860904%09red/chx:102172895%09red/chx:102169137%09red/chx:102186543%09red/chx:102179246%09red/chx:102171821%09red/chx:102170256%09red/chx:102181635%09red/chx:102184185%09red/chx:102177406%09red/chx:102180684%09red/chx:102183451%09red/chx:102169582%09red/chx:102177440%09red
Alanine, aspartate and glutamate metabolism	KEGG PATHWAY	chx00250	5	36	0.840722	102171672|102188116|102179779|102170134|102178638	chx:102171672|chx:102188116|chx:102179779|chx:102170134|chx:102178638|	102171672|102188116|102179779|102170134|102178638|	http://www.genome.jp/kegg-bin/show_pathway?chx00250/chx:102178638%09red/chx:102170134%09red/chx:102188116%09red/chx:102171672%09red/chx:102179779%09red
Circadian rhythm	KEGG PATHWAY	chx04710	5	36	0.840722	100860876|102169761|102187802|102188771|100861301	chx:100860876|chx:102174738|chx:102187802|chx:102188771|chx:100861301|	100860876|102174738|102187802|102188771|100861301|	http://www.genome.jp/kegg-bin/show_pathway?chx04710/chx:102187802%09red/chx:100860876%09red/chx:102174738%09red/chx:100861301%09red/chx:102188771%09red
Toxoplasmosis	KEGG PATHWAY	chx05145	21	129	0.847333	102186154|102170408|102189962|102188492|102191269|102169137|102169582|102179246|102189174|102187405|102172509|102173037|100860904|106503428|102177440|100861232|106502795|102180684|102180926|102177406|102191364	chx:102186154|chx:102170408|chx:102189962|chx:102188492|chx:102191269|chx:102169137|chx:102169582|chx:102179246|chx:102189174|chx:102187405|chx:102172509|chx:102170256|chx:100860904|chx:102179246|chx:102177440|chx:100861232|chx:102171821|chx:102180684|chx:102180926|chx:102177406|chx:102191364|	102186154|102170408|102189962|102188492|102191269|102169137|102169582|102179246|102189174|102187405|102172509|102170256|100860904|102179246|102177440|100861232|102171821|102180684|102180926|102177406|102191364|	http://www.genome.jp/kegg-bin/show_pathway?chx05145/chx:102170256%09red/chx:102186154%09red/chx:102189962%09red/chx:102170408%09red/chx:100860904%09red/chx:102191269%09red/chx:102180926%09red/chx:102169137%09red/chx:102187405%09red/chx:102191364%09red/chx:102179246%09red/chx:100861232%09red/chx:102171821%09red/chx:102177406%09red/chx:102172509%09red/chx:102188492%09red/chx:102180684%09red/chx:102…
Drug metabolism - cytochrome P450	KEGG PATHWAY	chx00982	8	55	0.851253	102173111|102175171|100860758|102184041|102168522|106502247|100861222|102190481	chx:102173111|chx:102175171|chx:100860758|chx:102184041|chx:102168522|chx:102185021|chx:102190481|chx:102190481|	102173111|102175171|100860758|102184041|102168522|102185021|102190481|102190481|	http://www.genome.jp/kegg-bin/show_pathway?chx00982/chx:102184041%09red/chx:102190481%09red/chx:102173111%09red/chx:100860758%09red/chx:102175171%09red/chx:102185021%09red/chx:102168522%09red
Biosynthesis of unsaturated fatty acids	KEGG PATHWAY	chx01040	3	24	0.854768	102180523|102171133|102184442	chx:102180523|chx:100861212|chx:102184912|	102180523|100861212|102184912|	http://www.genome.jp/kegg-bin/show_pathway?chx01040/chx:102180523%09red/chx:102184912%09red/chx:100861212%09red
Fatty acid elongation	KEGG PATHWAY	chx00062	3	24	0.854768	102180523|102174887|102184442	chx:102180523|chx:102174887|chx:102184912|	102180523|102174887|102184912|	http://www.genome.jp/kegg-bin/show_pathway?chx00062/chx:102180523%09red/chx:102174887%09red/chx:102184912%09red
Basal transcription factors	KEGG PATHWAY	chx03022	7	50	0.863907	102177735|102177527|102179051|102175901|102174877|102185505|102173369	chx:102177735|chx:102177527|chx:102179051|chx:102173242|chx:102174877|chx:102185505|chx:102173369|	102177735|102177527|102179051|102173242|102174877|102185505|102173369|	http://www.genome.jp/kegg-bin/show_pathway?chx03022/chx:102173369%09red/chx:102177735%09red/chx:102173242%09red/chx:102179051%09red/chx:102174877%09red/chx:102185505%09red/chx:102177527%09red
Fatty acid metabolism	KEGG PATHWAY	chx01212	7	50	0.863907	102177588|102171133|100861103|102191221|102168307|102174887|100861224	chx:102177588|chx:100861212|chx:100861103|chx:102191221|chx:102181987|chx:102174887|chx:100861224|	102177588|100861212|100861103|102191221|102181987|102174887|100861224|	http://www.genome.jp/kegg-bin/show_pathway?chx01212/chx:102181987%09red/chx:102191221%09red/chx:100861224%09red/chx:102177588%09red/chx:102174887%09red/chx:100861103%09red/chx:100861212%09red
Protein digestion and absorption	KEGG PATHWAY	chx04974	19	120	0.865256	102179637|102185883|102169470|102178615|102174913|100860828|102187830|102177438|102179750|108637101|102169163|102175866|102178089|106503435|102181567|102169447|102184205|102191492|102187889	chx:102179637|chx:102186069|chx:102188357|chx:102178615|chx:102174913|chx:100860828|chx:102187830|chx:102177438|chx:102179073|chx:102187872|chx:100861385|chx:102175866|chx:102178089|chx:102188543|chx:102181567|chx:102169447|chx:102184205|chx:102191492|chx:102187889|	102179637|102186069|102188357|102178615|102174913|100860828|102187830|102177438|102179073|102187872|100861385|102175866|102178089|102188543|102181567|102169447|102184205|102191492|102187889|	http://www.genome.jp/kegg-bin/show_pathway?chx04974/chx:100861385%09red/chx:102181567%09red/chx:102175866%09red/chx:100860828%09red/chx:102178089%09red/chx:102177438%09red/chx:102186069%09red/chx:102178615%09red/chx:102184205%09red/chx:102188357%09red/chx:102187872%09red/chx:102179073%09red/chx:102169447%09red/chx:102187889%09red/chx:102179637%09red/chx:102191492%09red/chx:102188543%09red/chx:102…
Fatty acid degradation	KEGG PATHWAY	chx00071	6	44	0.865899	102177588|102168307|102174989|102170042|102172683|108633240	chx:102177588|chx:102181987|chx:102174989|chx:102181495|chx:102174619|chx:102174619|	102177588|102181987|102174989|102181495|102174619|102174619|	http://www.genome.jp/kegg-bin/show_pathway?chx00071/chx:102181495%09red/chx:102177588%09red/chx:102174989%09red/chx:102181987%09red/chx:102174619%09red
B cell receptor signaling pathway	KEGG PATHWAY	chx04662	10	69	0.873912	102178569|102176802|102185660|102169137|102188180|102176770|100860904|102177093|102177406|102190608	chx:102178569|chx:102189645|chx:102185660|chx:102169137|chx:102188180|chx:102176770|chx:100860904|chx:102177093|chx:102177406|chx:102190608|	102178569|102189645|102185660|102169137|102188180|102176770|100860904|102177093|102177406|102190608|	http://www.genome.jp/kegg-bin/show_pathway?chx04662/chx:102178569%09red/chx:100860904%09red/chx:102189645%09red/chx:102188180%09red/chx:102169137%09red/chx:102177093%09red/chx:102177406%09red/chx:102190608%09red/chx:102176770%09red/chx:102185660%09red
Endometrial cancer	KEGG PATHWAY	chx05213	7	51	0.875518	108638619|102185660|108636368|102189765|100860904|102177259|102170375	chx:102169370|chx:102185660|chx:102177435|chx:102189765|chx:100860904|chx:102177259|chx:102170375|	102169370|102185660|102177435|102189765|100860904|102177259|102170375|	http://www.genome.jp/kegg-bin/show_pathway?chx05213/chx:100860904%09red/chx:102169370%09red/chx:102177435%09red/chx:102189765%09red/chx:102170375%09red/chx:102177259%09red/chx:102185660%09red
Complement and coagulation cascades	KEGG PATHWAY	chx04610	11	76	0.883664	102189289|102169785|108635449|102171024|102178999|102178565|100860826|102176085|102171378|102187279|102178773	chx:102189289|chx:102169785|chx:102182609|chx:102171024|chx:102178999|chx:102178565|chx:102188033|chx:102176085|chx:102171378|chx:102187279|chx:102178773|	102189289|102169785|102182609|102171024|102178999|102178565|102188033|102176085|102171378|102187279|102178773|	http://www.genome.jp/kegg-bin/show_pathway?chx04610/chx:102188033%09red/chx:102178999%09red/chx:102187279%09red/chx:102178565%09red/chx:102171378%09red/chx:102178773%09red/chx:102176085%09red/chx:102189289%09red/chx:102182609%09red/chx:102171024%09red/chx:102169785%09red
N-Glycan biosynthesis	KEGG PATHWAY	chx00510	7	52	0.886294	102184597|102173548|102174983|102175536|102181899|102182048|102181760	chx:102184597|chx:102173548|chx:102174983|chx:102173844|chx:102181899|chx:102182048|chx:102181760|	102184597|102173548|102174983|102173844|102181899|102182048|102181760|	http://www.genome.jp/kegg-bin/show_pathway?chx00510/chx:102174983%09red/chx:102181760%09red/chx:102173548%09red/chx:102184597%09red/chx:102181899%09red/chx:102173844%09red/chx:102182048%09red
Glycine, serine and threonine metabolism	KEGG PATHWAY	chx00260	6	46	0.889283	102189549|102183921|102182869|102175385|108635587|102170645	chx:102180627|chx:102183921|chx:102168295|chx:102175385|chx:102180627|chx:102170645|	102180627|102183921|102168295|102175385|102180627|102170645|	http://www.genome.jp/kegg-bin/show_pathway?chx00260/chx:102183921%09red/chx:102170645%09red/chx:102175385%09red/chx:102180627%09red/chx:102168295%09red
Tryptophan metabolism	KEGG PATHWAY	chx00380	6	46	0.889283	102177774|102174989|102187775|102183291|102170823|102169726	chx:102177774|chx:102174989|chx:102187775|chx:102183291|chx:102170823|chx:102169726|	102177774|102174989|102187775|102183291|102170823|102169726|	http://www.genome.jp/kegg-bin/show_pathway?chx00380/chx:102183291%09red/chx:102177774%09red/chx:102170823%09red/chx:102174989%09red/chx:102169726%09red/chx:102187775%09red
One carbon pool by folate	KEGG PATHWAY	chx00670	2	19	0.889515	102191336|102172599	chx:102191336|chx:102172599|	102191336|102172599|	http://www.genome.jp/kegg-bin/show_pathway?chx00670/chx:102172599%09red/chx:102191336%09red
Thyroid hormone signaling pathway	KEGG PATHWAY	chx04919	17	112	0.890712	100860943|102179831|102190639|102185883|102169470|102180505|102185865|108637414|102188080|102171223|100860904|102189653|102169966|102189484|102186866|100861391|102172100	chx:100860943|chx:102179831|chx:102190639|chx:102186069|chx:102188357|chx:102180505|chx:102185865|chx:102179831|chx:102188080|chx:102175189|chx:100860904|chx:102189653|chx:102169966|chx:102189484|chx:102186866|chx:100861391|chx:102175189|	100860943|102179831|102190639|102186069|102188357|102180505|102185865|102179831|102188080|102175189|100860904|102189653|102169966|102189484|102186866|100861391|102175189|	http://www.genome.jp/kegg-bin/show_pathway?chx04919/chx:102188080%09red/chx:100861391%09red/chx:100860904%09red/chx:102188357%09red/chx:102179831%09red/chx:102186069%09red/chx:102185865%09red/chx:102189653%09red/chx:102189484%09red/chx:102190639%09red/chx:102175189%09red/chx:100860943%09red/chx:102180505%09red/chx:102169966%09red/chx:102186866%09red
Parkinson's disease	KEGG PATHWAY	chx05012	27	169	0.892077	102185248|102175495|102171890|102178235|102190515|102176610|102188021|108637858|108638055|102186141|102183107|106502147|102174137|102183920|102181617|102181207|102183240|102188264|106502795|102178955|102184502|102188420|102182696|102180095|102169976|102183616|102179291	chx:102185248|chx:102183616|chx:102171890|chx:102178235|chx:102190515|chx:102181207|chx:102188021|chx:102170877|chx:102168606|chx:102186141|chx:102183107|chx:102188434|chx:102181159|chx:102173603|chx:102181617|chx:102181207|chx:102183240|chx:102188264|chx:102171821|chx:102180353|chx:102183616|chx:102188420|chx:102182696|chx:102186463|chx:102169976|chx:102183616|chx:102179291|	102185248|102183616|102171890|102178235|102190515|102181207|102188021|102170877|102168606|102186141|102183107|102188434|102181159|102173603|102181617|102181207|102183240|102188264|102171821|102180353|102183616|102188420|102182696|102186463|102169976|102183616|102179291|	http://www.genome.jp/kegg-bin/show_pathway?chx05012/chx:102179291%09red/chx:102190515%09red/chx:102170877%09red/chx:102182696%09red/chx:102173603%09red/chx:102168606%09red/chx:102183240%09red/chx:102186141%09red/chx:102183616%09red/chx:102183107%09red/chx:102188264%09red/chx:102171821%09red/chx:102186463%09red/chx:102181207%09red/chx:102185248%09red/chx:102169976%09red/chx:102188434%09red/chx:102…
Aminoacyl-tRNA biosynthesis	KEGG PATHWAY	chx00970	9	66	0.901514	102171179|102179148|102171889|102173437|102172650|108638588|102191336|102171023|102178168	chx:102171179|chx:102179148|chx:102171889|chx:102173437|chx:102172650|chx:102179742|chx:102191336|chx:102171023|chx:102178168|	102171179|102179148|102171889|102173437|102172650|102179742|102191336|102171023|102178168|	http://www.genome.jp/kegg-bin/show_pathway?chx00970/chx:102179742%09red/chx:102179148%09red/chx:102173437%09red/chx:102178168%09red/chx:102171179%09red/chx:102171023%09red/chx:102171889%09red/chx:102172650%09red/chx:102191336%09red
ErbB signaling pathway	KEGG PATHWAY	chx04012	12	85	0.907549	102182675|102170408|102185660|108638619|102186140|102185715|100860904|102184950|102181217|102173448|102173178|102170926	chx:102182675|chx:102170408|chx:102185660|chx:102169370|chx:102186140|chx:102185715|chx:100860904|chx:102184950|chx:102181217|chx:102173448|chx:102173178|chx:102170926|	102182675|102170408|102185660|102169370|102186140|102185715|100860904|102184950|102181217|102173448|102173178|102170926|	http://www.genome.jp/kegg-bin/show_pathway?chx04012/chx:102184950%09red/chx:102170408%09red/chx:100860904%09red/chx:102169370%09red/chx:102173448%09red/chx:102186140%09red/chx:102173178%09red/chx:102185715%09red/chx:102170926%09red/chx:102181217%09red/chx:102182675%09red/chx:102185660%09red
Homologous recombination	KEGG PATHWAY	chx03440	3	28	0.912085	102189063|102185767|102187160	chx:102189063|chx:102185767|chx:102187160|	102189063|102185767|102187160|	http://www.genome.jp/kegg-bin/show_pathway?chx03440/chx:102187160%09red/chx:102185767%09red/chx:102189063%09red
RNA degradation	KEGG PATHWAY	chx03018	10	75	0.922439	102190586|102179875|102178998|102168690|102177569|102168232|102183421|102184918|102175881|102178026	chx:102190586|chx:102179875|chx:102178998|chx:102168690|chx:102177569|chx:102168232|chx:102183421|chx:102184918|chx:102175881|chx:102178026|	102190586|102179875|102178998|102168690|102177569|102168232|102183421|102184918|102175881|102178026|	http://www.genome.jp/kegg-bin/show_pathway?chx03018/chx:102183421%09red/chx:102178998%09red/chx:102184918%09red/chx:102175881%09red/chx:102168232%09red/chx:102179875%09red/chx:102190586%09red/chx:102177569%09red/chx:102178026%09red/chx:102168690%09red
Butanoate metabolism	KEGG PATHWAY	chx00650	3	29	0.922758	102178638|100860890|102180798	chx:102178638|chx:100860890|chx:102180798|	102178638|100860890|102180798|	http://www.genome.jp/kegg-bin/show_pathway?chx00650/chx:102178638%09red/chx:102180798%09red/chx:100860890%09red
Measles	KEGG PATHWAY	chx05162	20	135	0.923631	102169596|102186154|106503960|102188492|102191269|102169137|102187405|102183089|102171811|102169659|102190470|108636571|100860904|106503905|102186356|102190231|102184185|108635411|102175959|102170884	chx:102169596|chx:102186154|chx:102175959|chx:102188492|chx:102191269|chx:102169137|chx:102187405|chx:102183089|chx:102171811|chx:102169659|chx:102190470|chx:102175959|chx:100860904|chx:102178753|chx:102186356|chx:102190231|chx:102184185|chx:102175959|chx:102175959|chx:102170884|	102169596|102186154|102175959|102188492|102191269|102169137|102187405|102183089|102171811|102169659|102190470|102175959|100860904|102178753|102186356|102190231|102184185|102175959|102175959|102170884|	http://www.genome.jp/kegg-bin/show_pathway?chx05162/chx:102186154%09red/chx:102169659%09red/chx:102183089%09red/chx:102186356%09red/chx:102190231%09red/chx:100860904%09red/chx:102191269%09red/chx:102178753%09red/chx:102169137%09red/chx:102175959%09red/chx:102187405%09red/chx:102171811%09red/chx:102190470%09red/chx:102169596%09red/chx:102184185%09red/chx:102188492%09red/chx:102170884%09red
Steroid hormone biosynthesis	KEGG PATHWAY	chx00140	9	69	0.923972	102169002|102188517|102180722|102173131|100861413|102170823|102168522|108634035|102188304	chx:102169002|chx:102190513|chx:102185708|chx:102173131|chx:100861413|chx:102170823|chx:102168522|chx:102185708|chx:102185708|	102169002|102190513|102185708|102173131|100861413|102170823|102168522|102185708|102185708|	http://www.genome.jp/kegg-bin/show_pathway?chx00140/chx:102190513%09red/chx:100861413%09red/chx:102170823%09red/chx:102185708%09red/chx:102169002%09red/chx:102173131%09red/chx:102168522%09red
Ascorbate and aldarate metabolism	KEGG PATHWAY	chx00053	2	22	0.928987	102174989|102168522	chx:102174989|chx:102168522|	102174989|102168522|	http://www.genome.jp/kegg-bin/show_pathway?chx00053/chx:102174989%09red/chx:102168522%09red
Aldosterone-regulated sodium reabsorption	KEGG PATHWAY	chx04960	4	37	0.930431	100860838|102170104|102185883|102169470	chx:100860838|chx:102170104|chx:102186069|chx:102188357|	100860838|102170104|102186069|102188357|	http://www.genome.jp/kegg-bin/show_pathway?chx04960/chx:102186069%09red/chx:102170104%09red/chx:100860838%09red/chx:102188357%09red
Thyroid cancer	KEGG PATHWAY	chx05216	3	30	0.932231	102190440|102182513|108637378	chx:102169313|chx:102182513|chx:102169313|	102169313|102182513|102169313|	http://www.genome.jp/kegg-bin/show_pathway?chx05216/chx:102182513%09red/chx:102169313%09red
Other types of O-glycan biosynthesis	KEGG PATHWAY	chx00514	3	30	0.932231	102169449|102176741|102169917	chx:102178708|chx:102176741|chx:102169917|	102178708|102176741|102169917|	http://www.genome.jp/kegg-bin/show_pathway?chx00514/chx:102178708%09red/chx:102169917%09red/chx:102176741%09red
Vitamin digestion and absorption	KEGG PATHWAY	chx04977	2	23	0.93887	102183707|102174981	chx:102183707|chx:102174981|	102183707|102174981|	http://www.genome.jp/kegg-bin/show_pathway?chx04977/chx:102183707%09red/chx:102174981%09red
Pentose and glucuronate interconversions	KEGG PATHWAY	chx00040	3	31	0.940622	102170708|102168522|102181747	chx:102170708|chx:102168522|chx:102181747|	102170708|102168522|102181747|	http://www.genome.jp/kegg-bin/show_pathway?chx00040/chx:102170708%09red/chx:102181747%09red/chx:102168522%09red
Mismatch repair	KEGG PATHWAY	chx03430	2	24	0.947436	102174153|102189063	chx:102174153|chx:102189063|	102174153|102189063|	http://www.genome.jp/kegg-bin/show_pathway?chx03430/chx:102174153%09red/chx:102189063%09red
Galactose metabolism	KEGG PATHWAY	chx00052	3	32	0.948041	102182403|102185429|102190759	chx:102182403|chx:102185429|chx:102190759|	102182403|102185429|102190759|	http://www.genome.jp/kegg-bin/show_pathway?chx00052/chx:102185429%09red/chx:102190759%09red/chx:102182403%09red
Peroxisome	KEGG PATHWAY	chx04146	10	80	0.94972	102172312|102176436|102185531|102183347|102168943|102178596|100861196|102170966|102189489|102171497	chx:102172312|chx:102176436|chx:102185531|chx:102183347|chx:102168943|chx:102178596|chx:100861196|chx:102170966|chx:102189489|chx:102183385|	102172312|102176436|102185531|102183347|102168943|102178596|100861196|102170966|102189489|102183385|	http://www.genome.jp/kegg-bin/show_pathway?chx04146/chx:102168943%09red/chx:102189489%09red/chx:102176436%09red/chx:102183385%09red/chx:102172312%09red/chx:102170966%09red/chx:100861196%09red/chx:102183347%09red/chx:102185531%09red/chx:102178596%09red
Glioma	KEGG PATHWAY	chx05214	7	61	0.952421	108638619|102185660|102184426|100860838|102185715|100860904|102170926	chx:102169370|chx:102185660|chx:102184426|chx:100860838|chx:102185715|chx:100860904|chx:102170926|	102169370|102185660|102184426|100860838|102185715|100860904|102170926|	http://www.genome.jp/kegg-bin/show_pathway?chx05214/chx:102184426%09red/chx:100860904%09red/chx:100860838%09red/chx:102169370%09red/chx:102185715%09red/chx:102170926%09red/chx:102185660%09red
Regulation of autophagy	KEGG PATHWAY	chx04140	3	33	0.954589	102181077|102169203|102182964	chx:102177934|chx:102169203|chx:102182964|	102177934|102169203|102182964|	http://www.genome.jp/kegg-bin/show_pathway?chx04140/chx:102169203%09red/chx:102182964%09red/chx:102177934%09red
Protein export	KEGG PATHWAY	chx03060	2	25	0.95485	102188706|102173946	chx:102188706|chx:102173946|	102188706|102173946|	http://www.genome.jp/kegg-bin/show_pathway?chx03060/chx:102188706%09red/chx:102173946%09red
Prostate cancer	KEGG PATHWAY	chx05215	10	84	0.965056	108638619|102185660|102169137|102187310|102184426|100860838|102183745|100860904|102184185|102177406	chx:102169370|chx:102185660|chx:102169137|chx:102170938|chx:102184426|chx:100860838|chx:102183745|chx:100860904|chx:102184185|chx:102177406|	102169370|102185660|102169137|102170938|102184426|100860838|102183745|100860904|102184185|102177406|	http://www.genome.jp/kegg-bin/show_pathway?chx05215/chx:102184426%09red/chx:100860904%09red/chx:100860838%09red/chx:102183745%09red/chx:102169137%09red/chx:102169370%09red/chx:102170938%09red/chx:102177406%09red/chx:102184185%09red/chx:102185660%09red
Prolactin signaling pathway	KEGG PATHWAY	chx04917	10	85	0.968165	102186154|102170408|102185660|102185429|102189174|100860904|102189484|102188583|102180926|102170926	chx:102186154|chx:102170408|chx:102185660|chx:102185429|chx:102189174|chx:100860904|chx:102189484|chx:102188583|chx:102180926|chx:102170926|	102186154|102170408|102185660|102185429|102189174|100860904|102189484|102188583|102180926|102170926|	http://www.genome.jp/kegg-bin/show_pathway?chx04917/chx:102186154%09red/chx:102170408%09red/chx:100860904%09red/chx:102185429%09red/chx:102180926%09red/chx:102189484%09red/chx:102170926%09red/chx:102189174%09red/chx:102188583%09red/chx:102185660%09red
Toll-like receptor signaling pathway	KEGG PATHWAY	chx04620	13	105	0.969839	102171325|102170408|102184760|102169137|102189174|102171811|100860904|102187405|100861232|102173178|102180926|102177406|102178407	chx:102171325|chx:102170408|chx:102184760|chx:102169137|chx:102189174|chx:102171811|chx:100860904|chx:102187405|chx:100861232|chx:102173178|chx:102180926|chx:102177406|chx:102178407|	102171325|102170408|102184760|102169137|102189174|102171811|100860904|102187405|100861232|102173178|102180926|102177406|102178407|	http://www.genome.jp/kegg-bin/show_pathway?chx04620/chx:102173178%09red/chx:102170408%09red/chx:100860904%09red/chx:102171325%09red/chx:102180926%09red/chx:102169137%09red/chx:102187405%09red/chx:102171811%09red/chx:100861232%09red/chx:102177406%09red/chx:102184760%09red/chx:102178407%09red/chx:102189174%09red
Porphyrin and chlorophyll metabolism	KEGG PATHWAY	chx00860	3	36	0.969889	102189453|102168522|102175385	chx:102189453|chx:102168522|chx:102175385|	102189453|102168522|102175385|	http://www.genome.jp/kegg-bin/show_pathway?chx00860/chx:102175385%09red/chx:102189453%09red/chx:102168522%09red
Tuberculosis	KEGG PATHWAY	chx05152	26	185	0.970455	102189174|102191269|100861191|100846984|102171106|102191364|102170987|102177038|102186356|102168670|102189340|102183747|100860826|100861275|102176770|102169231|100861232|106502795|102184187|102170408|102189962|102171404|102185715|102172509|100860904|102180926	chx:102189174|chx:102191269|chx:100861191|chx:100846984|chx:102171106|chx:102191364|chx:102170987|chx:102177038|chx:102186356|chx:102168670|chx:102189340|chx:102183747|chx:102188033|chx:100861275|chx:102176770|chx:102169231|chx:100861232|chx:102171821|chx:102184187|chx:102170408|chx:102189962|chx:102171404|chx:102185715|chx:102172509|chx:100860904|chx:102180926|	102189174|102191269|100861191|100846984|102171106|102191364|102170987|102177038|102186356|102168670|102189340|102183747|102188033|100861275|102176770|102169231|100861232|102171821|102184187|102170408|102189962|102171404|102185715|102172509|100860904|102180926|	http://www.genome.jp/kegg-bin/show_pathway?chx05152/chx:102170987%09red/chx:100860904%09red/chx:102189962%09red/chx:102189174%09red/chx:102177038%09red/chx:102185715%09red/chx:100861232%09red/chx:100861191%09red/chx:102176770%09red/chx:102169231%09red/chx:102183747%09red/chx:100846984%09red/chx:102191269%09red/chx:102188033%09red/chx:100861275%09red/chx:102189340%09red/chx:102171821%09red/chx:102…
Melanoma	KEGG PATHWAY	chx05218	7	66	0.971792	108638619|102184426|100860838|102186718|102179261|102179273|100860904	chx:102169370|chx:102184426|chx:100860838|chx:102186718|chx:102179261|chx:102169602|chx:100860904|	102169370|102184426|100860838|102186718|102179261|102169602|100860904|	http://www.genome.jp/kegg-bin/show_pathway?chx05218/chx:102186718%09red/chx:102184426%09red/chx:100860904%09red/chx:100860838%09red/chx:102169370%09red/chx:102179261%09red/chx:102169602%09red
Non-small cell lung cancer	KEGG PATHWAY	chx05223	5	52	0.972577	102181635|102171933|100860904|108638619|102185660	chx:102181635|chx:102171933|chx:100860904|chx:102169370|chx:102185660|	102181635|102171933|100860904|102169370|102185660|	http://www.genome.jp/kegg-bin/show_pathway?chx05223/chx:102171933%09red/chx:102185660%09red/chx:102181635%09red/chx:100860904%09red/chx:102169370%09red
Tyrosine metabolism	KEGG PATHWAY	chx00350	3	37	0.973798	102169876|102182869|102169726	chx:102169876|chx:102168295|chx:102169726|	102169876|102168295|102169726|	http://www.genome.jp/kegg-bin/show_pathway?chx00350/chx:102169726%09red/chx:102169876%09red/chx:102168295%09red
Cysteine and methionine metabolism	KEGG PATHWAY	chx00270	3	39	0.980216	102176585|102173672|102172599	chx:102176585|chx:102176699|chx:102172599|	102176585|102176699|102172599|	http://www.genome.jp/kegg-bin/show_pathway?chx00270/chx:102172599%09red/chx:102176699%09red/chx:102176585%09red
Starch and sucrose metabolism	KEGG PATHWAY	chx00500	4	48	0.982542	102182403|102185429|102168522|102190759	chx:102182403|chx:102185429|chx:102168522|chx:102190759|	102182403|102185429|102168522|102190759|	http://www.genome.jp/kegg-bin/show_pathway?chx00500/chx:102185429%09red/chx:102190759%09red/chx:102182403%09red/chx:102168522%09red
Proteasome	KEGG PATHWAY	chx03050	4	49	0.984698	102173623|102190237|102176558|102175024	chx:102173623|chx:102190237|chx:102176558|chx:102175024|	102173623|102190237|102176558|102175024|	http://www.genome.jp/kegg-bin/show_pathway?chx03050/chx:102190237%09red/chx:102175024%09red/chx:102176558%09red/chx:102173623%09red
Hepatitis B	KEGG PATHWAY	chx05161	18	145	0.98477	102186154|102170408|102189962|102184810|102169137|102188180|106501825|102183745|100846984|100860904|106503905|102171356|100861232|102184185|106502795|102171811|102177406|102191364	chx:102186154|chx:102170408|chx:102189962|chx:102184810|chx:102169137|chx:102188180|chx:102174905|chx:102183745|chx:100846984|chx:100860904|chx:102178753|chx:102171356|chx:100861232|chx:102184185|chx:102171821|chx:102171811|chx:102177406|chx:102191364|	102186154|102170408|102189962|102184810|102169137|102188180|102174905|102183745|100846984|100860904|102178753|102171356|100861232|102184185|102171821|102171811|102177406|102191364|	http://www.genome.jp/kegg-bin/show_pathway?chx05161/chx:102186154%09red/chx:102189962%09red/chx:102170408%09red/chx:100860904%09red/chx:100846984%09red/chx:102183745%09red/chx:102178753%09red/chx:102188180%09red/chx:102169137%09red/chx:102184810%09red/chx:102171811%09red/chx:102191364%09red/chx:100861232%09red/chx:102171821%09red/chx:102177406%09red/chx:102184185%09red/chx:102174905%09red/chx:102…
Neuroactive ligand-receptor interaction	KEGG PATHWAY	chx04080	40	279	0.985329	102187024|102187771|106502928|100860794|102174145|106502258|102168378|102180244|102191616|102179313|102173383|102191504|102186886|102168829|102169991|102185547|102171388|102174657|102172438|102181799|102173324|108638229|108636398|108633309|102179850|102189094|102168474|102191251|102181834|102184665|102189545|102181789|102185098|102187558|108636054|102186367|102169266|102189399|102183935|102186243	chx:102187024|chx:102187771|chx:102174163|chx:100860794|chx:102174145|chx:102171427|chx:102168378|chx:102180244|chx:102191616|chx:102179313|chx:102179517|chx:102191504|chx:102186886|chx:102168829|chx:102169991|chx:102185547|chx:102171388|chx:102174657|chx:102172438|chx:102181799|chx:102173324|chx:100861230|chx:102172679|chx:102175113|chx:102179850|chx:102189094|chx:102168474|chx:102171527|chx:102…	102187024|102187771|102174163|100860794|102174145|102171427|102168378|102180244|102191616|102179313|102179517|102191504|102186886|102168829|102169991|102185547|102171388|102174657|102172438|102181799|102173324|100861230|102172679|102175113|102179850|102189094|102168474|102171527|102181834|102179250|102189545|102181789|102185098|102179381|102189537|102186367|102169266|102189399|102183935|102186243|	http://www.genome.jp/kegg-bin/show_pathway?chx04080/chx:102174657%09red/chx:102181799%09red/chx:102179517%09red/chx:102169266%09red/chx:102183935%09red/chx:102189545%09red/chx:102172438%09red/chx:102186367%09red/chx:102186243%09red/chx:102168378%09red/chx:102171388%09red/chx:102189094%09red/chx:102168829%09red/chx:102181834%09red/chx:102172679%09red/chx:102189399%09red/chx:100861230%09red/chx:102…
Legionellosis	KEGG PATHWAY	chx05134	7	73	0.986956	102178552|102191581|102169137|100860826|100861338|100861232|106502795	chx:102178552|chx:102191581|chx:102169137|chx:102188033|chx:100861338|chx:100861232|chx:102171821|	102178552|102191581|102169137|102188033|100861338|100861232|102171821|	http://www.genome.jp/kegg-bin/show_pathway?chx05134/chx:102188033%09red/chx:100861338%09red/chx:102191581%09red/chx:100861232%09red/chx:102171821%09red/chx:102178552%09red/chx:102169137%09red
Dorso-ventral axis formation	KEGG PATHWAY	chx04320	1	23	0.987848	102185660	chx:102185660|	102185660|	http://www.genome.jp/kegg-bin/show_pathway?chx04320/chx:102185660%09red
Valine, leucine and isoleucine degradation	KEGG PATHWAY	chx00280	4	51	0.988275	102177588|102176611|100860890|102174989	chx:102177588|chx:102176611|chx:100860890|chx:102174989|	102177588|102176611|100860890|102174989|	http://www.genome.jp/kegg-bin/show_pathway?chx00280/chx:102177588%09red/chx:100860890%09red/chx:102174989%09red/chx:102176611%09red
PPAR signaling pathway	KEGG PATHWAY	chx03320	7	74	0.988357	102171133|100860906|102170683|102191252|102177259|102172839|100861393	chx:100861212|chx:100860906|chx:102170683|chx:102191252|chx:102177259|chx:102172839|chx:100861393|	100861212|100860906|102170683|102191252|102177259|102172839|100861393|	http://www.genome.jp/kegg-bin/show_pathway?chx03320/chx:100861393%09red/chx:100860906%09red/chx:102172839%09red/chx:102191252%09red/chx:102170683%09red/chx:102177259%09red/chx:100861212%09red
Propanoate metabolism	KEGG PATHWAY	chx00640	1	27	0.994176	100861224	chx:100861224|	100861224|	http://www.genome.jp/kegg-bin/show_pathway?chx00640/chx:100861224%09red
Asthma	KEGG PATHWAY	chx05310	1	31	0.997209	100861232	chx:100861232|	100861232|	http://www.genome.jp/kegg-bin/show_pathway?chx05310/chx:100861232%09red
Olfactory transduction	KEGG PATHWAY	chx04740	78	849	1	108634759|102171896|102191362|102186202|102176497|102184691|108634981|102186770|102179843|108634891|102180377|102178146|102168981|102187941|108634038|106501738|102185648|102191499|102182725|102190053|102182372|108637603|102171763|102185520|102190683|102184516|102188519|102181294|102171690|102177502|106502639|102186919|102174258|102184399|102169099|102177261|102174679|106501735|102171490|102174522…	chx:102185648|chx:102171896|chx:102191362|chx:102184399|chx:102176497|chx:102184691|chx:102185648|chx:102186770|chx:102181200|chx:102186474|chx:102180377|chx:102188745|chx:102168981|chx:102187941|chx:102190534|chx:102187419|chx:102185648|chx:102191499|chx:102178205|chx:102188696|chx:102190120|chx:102183988|chx:102171763|chx:102185520|chx:102190683|chx:102184516|chx:102188519|chx:102181294|chx:102…	102185648|102171896|102191362|102184399|102176497|102184691|102185648|102186770|102181200|102186474|102180377|102188745|102168981|102187941|102190534|102187419|102185648|102191499|102178205|102188696|102190120|102183988|102171763|102185520|102190683|102184516|102188519|102181294|102171690|102168700|102177863|102186645|102174258|102184399|102169099|102177261|102174955|102177737|102172038|102174522…	http://www.genome.jp/kegg-bin/show_pathway?chx04740/chx:102184399%09red/chx:102190120%09red/chx:102187419%09red/chx:102180377%09red/chx:102181754%09red/chx:102176497%09red/chx:102170855%09red/chx:102178603%09red/chx:102188696%09red/chx:102185107%09red/chx:102171954%09red/chx:102168540%09red/chx:102187205%09red/chx:102186474%09red/chx:102171052%09red/chx:102187583%09red/chx:102188745%09red/chx:102…
--------------------
