# Supplementary material for: RNA-Seq Reveals miRNA Role Shifts in Seven Stages of Skeletal Muscles in Goat Fetuses and Kids
Source: Front Genet. 2020 Jul 7;11:684. doi: 10.3389/fgene.2020.00684 (PMC7358459; doi:10.3389/fgene.2020.00684)
Supplement: TABLE S8 — The GO terms enrichment of profile 11. [file Table_8.XLSX]

## Sheet: Sheet1
The GO terms enrichment of profile 11.
GO_accession	Description	Term_type	Over_represented_pValue	DEG_item	DEG_list	Bg_item	Bg_list	Gene_names
GO:0008810	cellulase activity	molecular_function	1.9871e-05	7	2152	11	20542	102177604,108637486,102186836,102170568,108635327,102171530,108637485
GO:0009755	hormone-mediated signaling pathway	biological_process	0.00033007	18	2152	68	20542	102175236,100860906,102187889,102191680,102186671,102188350,102185480,100860915,102182570,108638628,102174518,102176075,102169808,102172701,100861393,102175665,102181653,102190185
GO:0032870	cellular response to hormone stimulus	biological_process	0.00033007	18	2152	68	20542	102174518,102172701,102176075,102169808,100861393,102190185,102181653,102175665,102187889,100860906,102175236,102185480,102188350,102191680,102186671,102182570,108638628,100860915
GO:0033993	response to lipid	biological_process	0.0005827	16	2152	59	20542	108638628,102182570,102186671,102188350,102185480,102175236,100860906,102187889,102175665,102181653,102190185,100861393,102176075,102169808,102172701,102174518
GO:0043401	steroid hormone mediated signaling pathway	biological_process	0.0005827	16	2152	59	20542	100861393,102181653,102175665,102190185,102174518,102172701,102176075,102169808,108638628,102182570,100860906,102175236,102187889,102188350,102186671,102185480
GO:0048545	response to steroid hormone	biological_process	0.0005827	16	2152	59	20542	102181653,102175665,102190185,100861393,102172701,102176075,102169808,102174518,108638628,102182570,102188350,102186671,102185480,100860906,102175236,102187889
GO:0071383	cellular response to steroid hormone stimulus	biological_process	0.0005827	16	2152	59	20542	102174518,102169808,102176075,102172701,100861393,102175665,102181653,102190185,102175236,100860906,102187889,102186671,102188350,102185480,108638628,102182570
GO:0071396	cellular response to lipid	biological_process	0.0005827	16	2152	59	20542	102174518,102176075,102169808,102172701,100861393,102190185,102175665,102181653,102187889,102175236,100860906,102185480,102186671,102188350,108638628,102182570
GO:0071407	cellular response to organic cyclic compound	biological_process	0.0005827	16	2152	59	20542	100861393,102190185,102181653,102175665,102174518,102172701,102176075,102169808,108638628,102182570,102187889,100860906,102175236,102185480,102188350,102186671
GO:0071495	cellular response to endogenous stimulus	biological_process	0.00070506	18	2152	72	20542	102174518,102172701,102169808,102176075,100861393,102190185,102181653,102175665,102187889,100860906,102175236,102185480,102188350,102186671,102191680,102182570,108638628,100860915
GO:0071310	cellular response to organic substance	biological_process	0.00080324	19	2152	79	20542	102187889,100860906,102175236,102185480,102188350,102191680,102186671,102182570,108638628,100860915,102174518,102186333,102172701,102176075,102169808,100861393,102190185,102181653,102175665
GO:0014070	response to organic cyclic compound	biological_process	0.00087073	17	2152	67	20542	102176075,102169808,102172701,102174518,102175665,102181653,102190185,100861393,102186671,102188350,102185480,102173383,102175236,100860906,102187889,102182570,108638628
GO:0070887	cellular response to chemical stimulus	biological_process	0.0011344	20	2152	87	20542	102185480,102186671,102191680,102188350,102187889,102175236,100860906,100860915,108638628,102182570,102176075,102169808,102172701,102174518,102186333,102190185,102175665,102182723,102181653,100861393
GO:0004645	phosphorylase activity	molecular_function	0.0015017	3	2152	3	20542	102185666,102183771,102190697
GO:0008184	glycogen phosphorylase activity	molecular_function	0.0015017	3	2152	3	20542	102190697,102183771,102185666
GO:0005882	intermediate filament	cellular_component	0.0027668	38	2152	235	20542	102181869,102179576,102168290,102175493,102178172,108636556,102169643,102180263,102172125,102189437,102175062,108638297,102177231,108635497,108635369,102172766,102179595,108635068,108636559,102172387,102168858,102179515,108638296,102182762,102187445,102176522,108636554,102180424,108634945,102189021,102171477,102179255,102182946,106501809,102177275,102189466,108638125,106501743
GO:0045111	intermediate filament cytoskeleton	cellular_component	0.0027668	38	2152	235	20542	102177275,106501809,102189466,102171477,102179255,102182946,106501743,108638125,102182762,108638296,102179515,108634945,102189021,108636554,102180424,102187445,102176522,102172766,102172387,102168858,108635068,102179595,108636559,102168290,102179576,102181869,102175493,108635369,108635497,108638297,102177231,102169643,102180263,102178172,108636556,102175062,102172125,102189437
GO:0004564	beta-fructofuranosidase activity	molecular_function	0.0029006	5	2152	10	20542	102179621,108637535,102179457,102175765,102179227
GO:0004575	sucrose alpha-glucosidase activity	molecular_function	0.0029006	5	2152	10	20542	108637535,102179621,102179457,102175765,102179227
GO:0015926	glucosidase activity	molecular_function	0.0029006	5	2152	10	20542	102175765,102179457,102179227,108637535,102179621
GO:0090599	alpha-glucosidase activity	molecular_function	0.0029006	5	2152	10	20542	108637535,102179621,102175765,102179457,102179227
GO:0009725	response to hormone	biological_process	0.003947	18	2152	83	20542	100861393,102190185,102175665,102181653,102174518,102169808,102176075,102172701,100860915,108638628,102182570,102187889,102175236,100860906,102185480,102186671,102191680,102188350
GO:0051273	beta-glucan metabolic process	biological_process	0.006216	5	2152	12	20542	102184985,102175009,102170568,102186836,102177604
GO:1902531	regulation of intracellular signal transduction	biological_process	0.0068756	27	2152	147	20542	102178997,102180614,102176802,102178432,102177831,102174153,102168351,102180248,102183622,102181695,102186333,102173333,102170660,106502594,102185132,102170439,102178264,102181763,106502252,102189175,102173151,102172773,102191384,102182162,102171957,102168591,108633361
GO:0010033	response to organic substance	biological_process	0.0070992	21	2152	108	20542	108638628,102182570,102182982,100860915,102187889,100860906,102175236,102173383,102185480,102188350,102191680,102186671,100861393,102190185,102181653,102175665,102174518,102186333,102172701,102169808,102176075
GO:0009719	response to endogenous stimulus	biological_process	0.007693	19	2152	95	20542	102172701,102176075,102169808,102174518,102181653,102175665,102190185,100861393,102188350,102186671,102191680,102173383,102185480,100860906,102175236,102187889,102182570,108638628,100860915
GO:1901292	nucleoside phosphate catabolic process	biological_process	0.008297	4	2152	9	20542	102172480,102176455,102178025,102171418
GO:0042157	lipoprotein metabolic process	biological_process	0.0083175	19	2152	98	20542	106503920,108636111,102178450,102170968,108636023,102189531,108634826,102172315,102169969,102171418,102171143,102188724,102173809,102172125,102182970,102189476,108636108,102171863,108633188
GO:0006821	chloride transport	biological_process	0.0099711	5	2152	13	20542	100861025,102172317,102183008,102185964,102176028
GO:0009966	regulation of signal transduction	biological_process	0.010604	37	2152	228	20542	102175362,102176802,102180614,102178997,102183622,102169278,102189616,102168351,102170439,102178264,102185623,102185132,102186333,102173333,102182162,102171957,102168591,102184810,102183647,102173151,102176007,106502252,102181763,102177831,102190753,102178432,102180248,102174153,106502594,102172599,102170660,102181695,108633361,102191384,102183492,102172773,102189175
GO:0009251	glucan catabolic process	biological_process	0.010872	3	2152	5	20542	102170568,102186836,102177604
GO:0030245	cellulose catabolic process	biological_process	0.010872	3	2152	5	20542	102170568,102186836,102177604
GO:0044247	cellular polysaccharide catabolic process	biological_process	0.010872	3	2152	5	20542	102186836,102177604,102170568
GO:0051275	beta-glucan catabolic process	biological_process	0.010872	3	2152	5	20542	102186836,102170568,102177604
GO:0010876	lipid localization	biological_process	0.011369	22	2152	122	20542	102173199,102171418,102173052,102178097,102171143,102191636,102188724,102172125,102182970,102189476,108636108,102171863,108636449,106503920,108636111,108636023,102170968,108634826,102188823,102176469,102186606,102169491
GO:0004852	uroporphyrinogen-III synthase activity	molecular_function	0.012569	3	2152	5	20542	102190037,102179090,102181751
GO:0008289	lipid binding	molecular_function	0.013433	43	2152	278	20542	102191252,102168460,102186671,108638042,108636449,108636111,106503920,102170968,102186029,102188823,102186188,102171418,102189476,102182723,102171819,102171863,102178991,102188724,102177852,102171485,102180879,102188250,102173713,102180963,108634826,102185480,102185756,108636023,102170017,102181095,102188853,102185991,102190973,102173152,102176556,102171143,102183272,102182970,102181468,108636108…
GO:0005247	voltage-gated chloride channel activity	molecular_function	0.013474	4	2152	9	20542	102176028,102185964,102183008,100861025
GO:0005253	anion channel activity	molecular_function	0.013474	4	2152	9	20542	100861025,102183008,102185964,102176028
GO:0005254	chloride channel activity	molecular_function	0.013474	4	2152	9	20542	102183008,102176028,102185964,100861025
GO:0008308	voltage-gated anion channel activity	molecular_function	0.013474	4	2152	9	20542	102183008,102176028,102185964,100861025
GO:0015108	chloride transmembrane transporter activity	molecular_function	0.013474	4	2152	9	20542	102183008,102176028,102185964,100861025
GO:0006073	cellular glucan metabolic process	biological_process	0.014005	6	2152	19	20542	102170568,102186836,102177604,102189600,102175009,102184985
GO:0044042	glucan metabolic process	biological_process	0.014005	6	2152	19	20542	102186836,102177604,102170568,102184985,102189600,102175009
GO:0030695	GTPase regulator activity	molecular_function	0.0141	18	2152	95	20542	102186866,102170622,102173152,108636584,102177831,102188250,102177275,102169749,108636442,102189175,102175062,102188413,102175570,102180121,102179515,102185102,102170439,102184425
GO:0010646	regulation of cell communication	biological_process	0.014899	37	2152	233	20542	102176802,102180614,102175362,102178997,102183622,102168351,102189616,102169278,102185132,102185623,102178264,102170439,102173333,102186333,102183647,102168591,102184810,102171957,102182162,102181763,106502252,102176007,102173151,102178432,102190753,102177831,102174153,102180248,102172599,106502594,102181695,102170660,102191384,102183492,108633361,102189175,102172773
GO:0045095	keratin filament	cellular_component	0.016231	15	2152	93	20542	108635497,108635369,108638297,108634945,108636559,108636554,102189437,108635068,102169643,108636556,102179595,106501809,102179576,108638296,102172766
GO:0023051	regulation of signaling	biological_process	0.017284	37	2152	236	20542	106502594,102172599,102170660,102181695,108633361,102183492,102191384,102172773,102189175,102177831,102190753,102178432,102180248,102174153,102170439,102178264,102185623,102185132,102186333,102173333,102171957,102182162,102168591,102184810,102183647,102173151,102176007,102181763,106502252,102175362,102176802,102180614,102178997,102183622,102169278,102189616,102168351
GO:0048583	regulation of response to stimulus	biological_process	0.017739	42	2152	277	20542	102180614,102176802,102175362,102178997,102183622,102168351,102169278,102189616,102185132,102170439,102171241,102171058,102185623,102178264,102186333,102173333,102175632,102183647,102182162,102171957,102184810,102168591,102176007,102181763,106502252,102173151,102174800,102190753,102178432,102172400,102177831,102174153,102180248,106502594,102172599,102181695,102170660,102191384,102183492,108633361…
GO:0009620	response to fungus	biological_process	0.018332	4	2152	10	20542	102181751,102185967,102170686,102187525
GO:0050832	defense response to fungus	biological_process	0.018332	4	2152	10	20542	102187525,102170686,102185967,102181751
GO:0005096	GTPase activator activity	molecular_function	0.018737	16	2152	83	20542	102173152,102186866,102170622,102188250,102177275,102177831,108636584,102188413,102175062,102189175,102175570,102179515,102180121,102170439,102184425,102185102
GO:0016459	myosin complex	cellular_component	0.019048	12	2152	55	20542	102180624,102187978,102168858,102168292,102168301,102183187,106502520,102175493,102170174,102181869,102177275,102174872
GO:0051056	regulation of small GTPase mediated signal transduction	biological_process	0.019981	19	2152	102	20542	102191384,108633361,102171957,102182162,102189175,106502252,102181763,102172773,102173151,102185132,102170439,102170660,102173333,102183622,102168351,102178432,102180614,102176802,102177831
GO:0017153	sodium:dicarboxylate symporter activity	molecular_function	0.020413	4	2152	10	20542	102174059,102179199,102176550,102186203
GO:0043934	sporulation	biological_process	0.021704	8	2152	32	20542	102186028,108635995,102168741,102187729,102184631,102177052,102170521,102177556
GO:0006289	nucleotide-excision repair	biological_process	0.021993	7	2152	26	20542	100861393,102185402,100861324,102190358,102184765,102177614,102168292
GO:0006869	lipid transport	biological_process	0.022682	18	2152	101	20542	108636108,102171863,102182970,102189476,102172125,102191636,102188724,102171143,102173052,102171418,102188823,102176469,108634826,102170968,108636023,108636449,106503920,108636111
GO:0008283	cell proliferation	biological_process	0.023203	8	2152	33	20542	102173199,102178097,102173115,102183822,102179783,102190767,102180406,102186606
GO:0006848	pyruvate transport	biological_process	0.026156	4	2152	12	20542	102188451,102185309,102186995,102174283
GO:0006850	mitochondrial pyruvate transport	biological_process	0.026156	4	2152	12	20542	102185309,102186995,102174283,102188451
GO:0016798	hydrolase activity, acting on glycosyl bonds	molecular_function	0.026212	36	2152	239	20542	102178493,102179621,102179457,102179476,102190358,102171530,102171682,102188128,102179566,102172212,102182048,102188844,102175765,102175412,102187633,102184765,102179944,102181178,102179227,102173830,102172770,108637535,108637485,102186836,108637486,102170568,102189487,108635327,102190146,102179505,102179677,102177604,102184208,102178025,102186729,102175518
GO:0000145	exocyst	cellular_component	0.026267	8	2152	33	20542	102184198,102190406,102180121,102184216,102186836,102179576,102187349,102186228
GO:0004553	hydrolase activity, hydrolyzing O-glycosyl compounds	molecular_function	0.026311	33	2152	216	20542	102171682,102188128,102171530,102179457,102179476,102178493,102179621,102175765,102188844,102182048,102179566,102172212,108637485,102172770,108637535,102179944,102181178,102179227,102173830,102175412,102187633,102186729,102175518,102177604,102184208,102179505,102179677,102186836,102170568,108637486,102189487,108635327,102190146
GO:0098542	defense response to other organism	biological_process	0.027015	23	2152	141	20542	102174943,102181066,102185967,102174862,102179576,102170686,102187525,102183647,102186228,102191736,102174800,102186375,106502424,102177998,108636449,102168552,102168520,102176748,102180899,102184208,102181751,108634755,102171666
GO:0006909	phagocytosis	biological_process	0.027095	3	2152	7	20542	108635175,108634860,102183173
GO:0030100	regulation of endocytosis	biological_process	0.027095	3	2152	7	20542	108635175,108634860,102183173
GO:0045806	negative regulation of endocytosis	biological_process	0.027095	3	2152	7	20542	108635175,102183173,108634860
GO:0050764	regulation of phagocytosis	biological_process	0.027095	3	2152	7	20542	108634860,102183173,108635175
GO:0050765	negative regulation of phagocytosis	biological_process	0.027095	3	2152	7	20542	102183173,108634860,108635175
GO:0009166	nucleotide catabolic process	biological_process	0.027724	3	2152	7	20542	102172480,102176455,102171418
GO:0034655	nucleobase-containing compound catabolic process	biological_process	0.028646	10	2152	47	20542	102189849,102172480,102171418,102176192,102188866,102180304,102178025,102176455,102187427,102180196
GO:0019825	oxygen binding	molecular_function	0.029324	6	2152	26	20542	102176147,102175876,102168680,100860833,102190733,102177345
GO:0030243	cellulose metabolic process	biological_process	0.029512	3	2152	7	20542	102186836,102177604,102170568
GO:0009607	response to biotic stimulus	biological_process	0.029764	30	2152	197	20542	102174059,102171666,108634755,102181751,102184208,102176748,102180899,102168520,102168552,102186025,108636449,102191098,102177998,106502424,102186375,102174800,102191736,102186228,106502334,102183647,106501751,102170686,102187525,102179576,102174862,102181066,102185967,102191509,102180922,102174943
GO:0006820	anion transport	biological_process	0.030059	31	2152	201	20542	102173046,102185309,102179479,102171168,102176550,102185310,102174667,102173105,102179199,102174059,102176028,102188451,102182805,102187078,102183008,102168759,100861025,102173052,102172317,102186203,102180922,102174283,102173224,102185964,102184828,102189785,102174727,102186995,102183719,102184444,102174654
GO:0006542	glutamine biosynthetic process	biological_process	0.030097	2	2152	3	20542	102191069,102186848
GO:0006650	glycerophospholipid metabolic process	biological_process	0.030732	16	2152	88	20542	102187654,102176481,102172266,102169969,102177150,108633188,102176082,102173809,102189531,102172315,102174079,102178450,108634151,102185484,106503774,102170657
GO:0004345	glucose-6-phosphate dehydrogenase activity	molecular_function	0.030797	2	2152	3	20542	102177220,102171321
GO:0060589	nucleoside-triphosphatase regulator activity	molecular_function	0.030982	23	2152	141	20542	102183647,102175570,102175062,102188413,102169749,108636442,102189175,102186228,102184425,102170439,102184353,102185102,102179515,102180121,102173152,102186866,102170622,108637268,102177275,102188250,102177831,102187365,108636584
GO:0005085	guanyl-nucleotide exchange factor activity	molecular_function	0.03178	22	2152	129	20542	102185132,102177824,102170660,102173333,108633361,102176334,102171957,102169047,102182162,102183115,102191384,102172773,102173151,102181763,106502252,102175134,102180614,102178432,102176802,102187410,102183622,102168351
GO:0005516	calmodulin binding	molecular_function	0.032219	9	2152	43	20542	102182397,102179569,106502666,102180592,102184463,102171472,102176762,108637962,102187889
GO:0005158	insulin receptor binding	molecular_function	0.032466	5	2152	17	20542	102169596,102174445,102180932,102178172,102179493
GO:0005262	calcium channel activity	molecular_function	0.032784	11	2152	55	20542	102175507,102185102,102190146,102172421,102182805,102178206,102178033,102183667,102175557,102188806,102184768
GO:0004489	methylenetetrahydrofolate reductase (NAD(P)H) activity	molecular_function	0.03344	2	2152	3	20542	102185492,102176353
GO:0008080	N-acetyltransferase activity	molecular_function	0.033991	13	2152	69	20542	108638046,102183647,106502666,100860947,102178517,102176061,102175464,102176349,102177845,100861366,102190182,102181787,102176978
GO:0006450	regulation of translational fidelity	biological_process	0.034149	2	2152	3	20542	102171058,102173199
GO:0006029	proteoglycan metabolic process	biological_process	0.034657	3	2152	7	20542	102178172,102182243,102182004
GO:0015012	heparan sulfate proteoglycan biosynthetic process	biological_process	0.034657	3	2152	7	20542	102182004,102182243,102178172
GO:0030166	proteoglycan biosynthetic process	biological_process	0.034657	3	2152	7	20542	102182004,102178172,102182243
GO:0030201	heparan sulfate proteoglycan metabolic process	biological_process	0.034657	3	2152	7	20542	102182004,102178172,102182243
GO:0010333	terpene synthase activity	molecular_function	0.034817	2	2152	3	20542	100860746,102178450
GO:0046486	glycerolipid metabolic process	biological_process	0.036259	16	2152	90	20542	102172266,102176481,102187654,102169969,102176082,108633188,102177150,102173809,102174079,102172315,102189531,102185484,108634151,102178450,102170657,106503774
GO:0009539	photosystem II reaction center	cellular_component	0.036291	8	2152	37	20542	102178517,102189175,102186228,102178629,102190008,108636730,102186549,102176693
GO:0006370	7-methylguanosine mRNA capping	biological_process	0.036313	3	2152	7	20542	102177216,102189801,102190040
GO:0009678	hydrogen-translocating pyrophosphatase activity	molecular_function	0.036379	2	2152	3	20542	102191444,100860743
GO:0016407	acetyltransferase activity	molecular_function	0.036829	14	2152	77	20542	102175464,102176349,102177845,102190182,100861366,102181787,102176978,102171824,102183647,108638046,106502666,100860947,102176061,102178517
GO:0005310	dicarboxylic acid transmembrane transporter activity	molecular_function	0.037305	5	2152	17	20542	102174059,102179199,102176550,102186203,102173105
GO:0051220	cytoplasmic sequestering of protein	biological_process	0.040427	6	2152	24	20542	102187638,102188250,102171485,102173713,102173152,102183272
GO:0030430	host cell cytoplasm	cellular_component	0.040544	4	2152	13	20542	102178832,106503894,102190733,108636399
GO:0032065	cortical protein anchoring	biological_process	0.041613	5	2152	18	20542	102183272,102173713,102171485,102188250,102173152
GO:0031406	carboxylic acid binding	molecular_function	0.042449	5	2152	18	20542	102191314,106501896,102184739,108634727,102179779
GO:0043177	organic acid binding	molecular_function	0.042449	5	2152	18	20542	108634727,102179779,106501896,102184739,102191314
GO:0045005	DNA-dependent DNA replication maintenance of fidelity	biological_process	0.043714	3	2152	8	20542	102191269,102176479,102169710
GO:0044270	cellular nitrogen compound catabolic process	biological_process	0.044108	14	2152	79	20542	102189453,102178025,102180196,102187427,102176455,102170657,102180304,102187514,102188866,102171418,102176192,102189849,102172480,102177998
GO:0016410	N-acyltransferase activity	molecular_function	0.045636	14	2152	79	20542	102190182,100861366,102181787,100861318,102176978,102175464,102176349,102177845,102178517,102176061,108638046,102183647,106502666,100860947
GO:0044264	cellular polysaccharide metabolic process	biological_process	0.0458	7	2152	31	20542	102170568,102186836,102177604,102175009,102189600,102182479,102184985
GO:0007265	Ras protein signal transduction	biological_process	0.048952	16	2152	91	20542	106502252,102181763,102172773,102173151,102191384,108633361,102182162,102171957,102173333,102170660,102185132,102168351,102183622,102180614,102178432,102176802
GO:0046578	regulation of Ras protein signal transduction	biological_process	0.048952	16	2152	91	20542	106502252,102181763,102172773,102173151,102191384,108633361,102182162,102171957,102173333,102170660,102185132,102168351,102183622,102176802,102180614,102178432
GO:0030436	asexual sporulation	biological_process	0.049277	4	2152	13	20542	102186028,108635995,102187729,102170521
GO:0008047	enzyme activator activity	molecular_function	0.04984	18	2152	109	20542	102188250,102177275,102177831,102187365,108636584,102173152,102186866,102180911,102170622,102179515,102180121,102170439,102184425,102185102,102175062,102188413,102189175,102175570
GO:0016597	amino acid binding	molecular_function	0.051147	4	2152	13	20542	102179779,102191314,102184739,106501896
GO:0005343	organic acid:sodium symporter activity	molecular_function	0.052625	4	2152	13	20542	102186203,102174059,102179199,102176550
GO:0001501	skeletal system development	biological_process	0.052746	2	2152	4	20542	102180406,102179783
GO:0002062	chondrocyte differentiation	biological_process	0.052746	2	2152	4	20542	102179783,102180406
GO:0035988	chondrocyte proliferation	biological_process	0.052746	2	2152	4	20542	102180406,102179783
GO:0051216	cartilage development	biological_process	0.052746	2	2152	4	20542	102179783,102180406
GO:0061448	connective tissue development	biological_process	0.052746	2	2152	4	20542	102180406,102179783
GO:0047961	glycine N-acyltransferase activity	molecular_function	0.054033	3	2152	8	20542	102176061,102190182,102176349
GO:0048284	organelle fusion	biological_process	0.056585	6	2152	25	20542	102189847,102181325,102175009,108633555,102187821,102172485
GO:0031297	replication fork processing	biological_process	0.057294	2	2152	4	20542	102169710,102176479
GO:0030089	phycobilisome	cellular_component	0.058559	2	2152	4	20542	102183647,102180118
GO:0009617	response to bacterium	biological_process	0.062283	13	2152	76	20542	102171666,102191736,102184208,102181751,102176748,102180899,102168520,102183647,102187525,102177998,102174862,102181066,102174943
GO:0042742	defense response to bacterium	biological_process	0.062283	13	2152	76	20542	102187525,102177998,102174862,102181066,102174943,102171666,102191736,102184208,102181751,102180899,102176748,102168520,102183647
GO:0030479	actin cortical patch	cellular_component	0.062313	2	2152	4	20542	102175636,102184631
GO:0030863	cortical cytoskeleton	cellular_component	0.062313	2	2152	4	20542	102184631,102175636
GO:0030864	cortical actin cytoskeleton	cellular_component	0.062313	2	2152	4	20542	102175636,102184631
GO:0061645	endocytic patch	cellular_component	0.062313	2	2152	4	20542	102184631,102175636
GO:0006417	regulation of translation	biological_process	0.062413	6	2152	27	20542	106502334,102171058,102173199,100861353,102185491,102174364
GO:0034248	regulation of cellular amide metabolic process	biological_process	0.062413	6	2152	27	20542	106502334,102171058,102173199,102185491,102174364,100861353
GO:0044262	cellular carbohydrate metabolic process	biological_process	0.062863	11	2152	61	20542	102189600,102177604,102173368,102182479,102186016,102184985,102175009,102176966,102186836,102177998,102170568
GO:0043207	response to external biotic stimulus	biological_process	0.063321	25	2152	169	20542	102186375,102177998,106502424,108636449,102168520,102168552,102184208,102181751,102180899,102176748,102171666,108634755,102181066,102185967,102174943,102191509,102179576,102174862,102187525,102170686,106502334,102183647,102186228,102191736,102174800
GO:0051707	response to other organism	biological_process	0.063321	25	2152	169	20542	102170686,102187525,102181066,102185967,102191509,102174943,102179576,102174862,102186228,102191736,102174800,106502334,102183647,108636449,102186375,102177998,106502424,102171666,108634755,102168520,102168552,102181751,102184208,102176748,102180899
GO:0042601	endospore-forming forespore	cellular_component	0.06451	2	2152	4	20542	108635995,102186028
GO:0042763	intracellular immature spore	cellular_component	0.06451	2	2152	4	20542	108635995,102186028
GO:0015085	calcium ion transmembrane transporter activity	molecular_function	0.065092	11	2152	61	20542	102178206,102183667,102178033,102172421,102182805,102188806,102184768,102175557,102190146,102185102,102175507
GO:0044275	cellular carbohydrate catabolic process	biological_process	0.065393	3	2152	9	20542	102186836,102177604,102170568
GO:0006468	protein phosphorylation	biological_process	0.065635	84	2152	647	20542	102189485,102179195,102172982,102172769,102182183,102182421,102176318,102179055,102171863,102186301,102171530,102170559,102188644,102185359,102168983,102169015,102183822,102181467,102176762,102180223,102191148,102173428,108638093,102173001,102186202,102176487,102184090,102187644,102169047,102177406,102183685,108635327,108637486,102174117,102169523,102177952,102182138,102168520,102191500,102173735…
GO:0000148	1,3-beta-D-glucan synthase complex	cellular_component	0.065747	2	2152	4	20542	102175009,102184985
GO:0003843	1,3-beta-D-glucan synthase activity	molecular_function	0.065747	2	2152	4	20542	102184985,102175009
GO:0006074	(1->3)-beta-D-glucan metabolic process	biological_process	0.065747	2	2152	4	20542	102184985,102175009
GO:0006075	(1->3)-beta-D-glucan biosynthetic process	biological_process	0.065747	2	2152	4	20542	102175009,102184985
GO:0033014	tetrapyrrole biosynthetic process	biological_process	0.065836	13	2152	75	20542	102179090,102172084,102172266,102191546,102184110,102181751,102184208,102184386,102171636,102190037,102171480,102176007,102178522
GO:0098602	single organism cell adhesion	biological_process	0.066455	4	2152	15	20542	102190930,102191000,102182336,102182723
GO:0005157	macrophage colony-stimulating factor receptor binding	molecular_function	0.067122	2	2152	4	20542	102183822,102173115
GO:0004715	non-membrane spanning protein tyrosine kinase activity	molecular_function	0.067261	2	2152	4	20542	102186140,102171863
GO:0008053	mitochondrial fusion	biological_process	0.067482	5	2152	20	20542	102189847,102181325,102175009,108633555,102187821
GO:0016747	transferase activity, transferring acyl groups other than amino-acyl groups	molecular_function	0.068575	25	2152	169	20542	102185484,102181787,100861366,102172465,102171824,102176978,102177845,102176349,108633884,102176061,102178517,108638046,100860947,100861318,102190182,102179090,102175464,102184764,102186550,102173365,106502666,102183647,102190037,102176561,102168591
GO:0017025	TBP-class protein binding	molecular_function	0.06969	3	2152	9	20542	102177006,102190176,102190156
GO:0046700	heterocycle catabolic process	biological_process	0.069965	13	2152	77	20542	102178025,102189453,102176455,102187427,102180196,102170657,102180304,102188866,102171418,102176192,102189849,102177998,102172480
GO:0015923	mannosidase activity	molecular_function	0.070369	5	2152	20	20542	102171682,102173830,102188844,102182048,102187633
GO:0006555	methionine metabolic process	biological_process	0.071776	3	2152	9	20542	102185492,102172599,102176353
GO:0010506	regulation of autophagy	biological_process	0.072297	17	2152	106	20542	106501743,102183261,108634755,108634826,102189466,102180754,102182946,102175009,102189847,102178526,102190654,102171905,102176522,102178172,102185574,102179515,102169966
GO:0010608	posttranscriptional regulation of gene expression	biological_process	0.073229	6	2152	28	20542	106502334,102171058,102173199,102185491,100861353,102174364
GO:0016307	phosphatidylinositol phosphate kinase activity	molecular_function	0.073286	3	2152	9	20542	102174079,102187654,102176481
GO:0009523	photosystem II	cellular_component	0.074736	13	2152	80	20542	102176693,102171585,106501751,108636730,102186549,106502794,102178629,102190008,102182859,102178517,102178033,102189175,102186228
GO:0042325	regulation of phosphorylation	biological_process	0.075718	6	2152	28	20542	102179677,102183822,106502594,102179899,102178388,102173115
GO:0003684	damaged DNA binding	molecular_function	0.075843	6	2152	27	20542	102168292,102177614,102184765,102190358,102185402,100861393
GO:0009452	7-methylguanosine RNA capping	biological_process	0.076423	5	2152	21	20542	102177216,102176952,102169633,102189801,102190040
GO:0036260	RNA capping	biological_process	0.076423	5	2152	21	20542	102189801,102190040,102169633,102176952,102177216
GO:0004713	protein tyrosine kinase activity	molecular_function	0.076433	7	2152	34	20542	102171863,102190753,102170559,102184810,102186140,102176007,102182183
GO:0000120	RNA polymerase I transcription factor complex	cellular_component	0.077036	2	2152	5	20542	108636584,102176361
GO:0005668	RNA polymerase transcription factor SL1 complex	cellular_component	0.077036	2	2152	5	20542	108636584,102176361
GO:0008982	protein-N(PI)-phosphohistidine-sugar phosphotransferase activity	molecular_function	0.080277	4	2152	16	20542	102184642,102184739,102190559,108636108
GO:0048513	organ development	biological_process	0.08092	6	2152	30	20542	102179783,102183839,102180665,102171184,102180406,108637637
GO:0015296	anion:cation symporter activity	molecular_function	0.081109	4	2152	15	20542	102186203,102176550,102179199,102174059
GO:0006446	regulation of translational initiation	biological_process	0.083106	3	2152	10	20542	100861353,102185491,106502334
GO:0008190	eukaryotic initiation factor 4E binding	molecular_function	0.083106	3	2152	10	20542	102185491,100861353,106502334
GO:0045947	negative regulation of translational initiation	biological_process	0.083106	3	2152	10	20542	100861353,102185491,106502334
GO:0005852	eukaryotic translation initiation factor 3 complex	cellular_component	0.083569	4	2152	16	20542	102175557,102183667,102182187,102174280
GO:0098772	molecular function regulator	molecular_function	0.083659	85	2152	674	20542	102173152,102168520,102180911,102183975,102183622,102191500,108633421,102180614,102188250,102189051,102172201,102187245,102183916,102169526,102183647,102169047,102182162,102171957,102175134,102173151,102179898,102184353,102184534,102179492,102173333,102170622,102169231,102168282,108637268,102181156,102178432,102177275,102177831,102172476,102191384,102183115,108633361,102188413,102186228,102185102…
GO:0006505	GPI anchor metabolic process	biological_process	0.084931	9	2152	49	20542	102178450,102169969,102185484,102189531,102172315,102173809,102170657,102176082,108633188
GO:0031369	translation initiation factor binding	molecular_function	0.085566	4	2152	16	20542	106502334,102185491,100861353,102182187
GO:0006835	dicarboxylic acid transport	biological_process	0.085811	6	2152	28	20542	102186203,102173105,102179199,102176550,102174059,102182805
GO:0005244	voltage-gated ion channel activity	molecular_function	0.086977	20	2152	132	20542	100861025,102174524,102177072,102185964,102172555,102182424,102189099,102170811,102178033,102178206,102180849,102173861,102176835,102169526,102178823,102176028,102179783,102189489,102172421,102183008
GO:0022832	voltage-gated channel activity	molecular_function	0.086977	20	2152	132	20542	102169526,102173861,102176835,102180849,102172421,102183008,102179783,102189489,102176028,102178823,102172555,102185964,102177072,102174524,100861025,102178206,102170811,102178033,102182424,102189099
GO:0005938	cell cortex	cellular_component	0.090029	16	2152	101	20542	102180121,102184216,102183272,102190406,102179576,102187349,102186228,102175636,102184631,102171957,102184198,102188250,102186836,102171485,102173713,102173152
GO:0004806	triglyceride lipase activity	molecular_function	0.090438	3	2152	10	20542	102173245,102191509,102177998
GO:0015629	actin cytoskeleton	cellular_component	0.091032	16	2152	103	20542	102168301,102168858,106502520,102177275,102184631,102180624,102175636,102188877,102183187,102168292,102187978,102174872,102181869,102184709,102170174,102175493
GO:0022411	cellular component disassembly	biological_process	0.09118	9	2152	52	20542	102171375,102188866,102175636,102184631,102188877,102170086,102170568,102176002,102174774
GO:0016437	tRNA cytidylyltransferase activity	molecular_function	0.09183	2	2152	5	20542	102186334,102183920
GO:0003847	1-alkyl-2-acetylglycerophosphocholine esterase activity	molecular_function	0.092573	3	2152	10	20542	102176082,102179730,102170657
GO:1902533	positive regulation of intracellular signal transduction	biological_process	0.09343	7	2152	36	20542	102168591,102178264,106502594,102180248,102174153,102178997,102181695
GO:0004356	glutamate-ammonia ligase activity	molecular_function	0.093651	2	2152	5	20542	102186848,102191069
GO:0016211	ammonia ligase activity	molecular_function	0.093651	2	2152	5	20542	102191069,102186848
GO:0016880	acid-ammonia (or amide) ligase activity	molecular_function	0.093651	2	2152	5	20542	102191069,102186848
GO:0051235	maintenance of location	biological_process	0.093688	10	2152	58	20542	102173713,102188250,102187638,102171485,102178097,102183272,102173199,102186606,102169491,102173152
GO:0042127	regulation of cell proliferation	biological_process	0.094234	6	2152	29	20542	102173199,102190767,102183822,102178097,102173115,102186606
GO:0007205	protein kinase C-activating G-protein coupled receptor signaling pathway	biological_process	0.09497	3	2152	10	20542	102171485,102175275,108634506
GO:0008107	galactoside 2-alpha-L-fucosyltransferase activity	molecular_function	0.095243	2	2152	5	20542	102185028,102172400
GO:0031127	alpha-(1,2)-fucosyltransferase activity	molecular_function	0.095243	2	2152	5	20542	102172400,102185028
GO:0000097	sulfur amino acid biosynthetic process	biological_process	0.097034	2	2152	5	20542	102172599,102171824
GO:0008612	peptidyl-lysine modification to peptidyl-hypusine	biological_process	0.097173	1	2152	1	20542	102171505
GO:0008716	D-alanine-D-alanine ligase activity	molecular_function	0.097471	3	2152	10	20542	102172194,102179779,102178200
GO:0003707	steroid hormone receptor activity	molecular_function	0.098257	5	2152	23	20542	102181095,102181468,102185480,102182723,102186671
GO:0016838	carbon-oxygen lyase activity, acting on phosphates	molecular_function	0.098722	2	2152	5	20542	100860746,102178450
GO:0000175	3'-5'-exoribonuclease activity	molecular_function	0.098778	4	2152	16	20542	102190524,102176192,102180304,102180196
GO:0016894	endonuclease activity, active with either ribo- or deoxyribonucleic acids and producing 3'-phosphomonoesters	molecular_function	0.10128	3	2152	11	20542	102174830,102177275,102191199
GO:1901264	carbohydrate derivative transport	biological_process	0.10206	3	2152	11	20542	102177687,102191636,102188823
GO:0007264	small GTPase mediated signal transduction	biological_process	0.10313	55	2152	426	20542	102173637,102172773,102189175,102182040,108633361,102189950,102171375,102176334,102183115,102175645,102191384,102186093,102170660,102169575,102183795,102179515,102177824,102187396,102185394,102168991,102177052,102175009,102187410,102180027,102177831,102177275,102178432,102185873,102173151,106502252,102181763,102175134,102175062,102171957,106503463,102182162,102184661,102173333,102184366,102173110…
GO:0030076	light-harvesting complex	cellular_component	0.10329	5	2152	23	20542	102188724,102188644,102180118,102183647,102190156
GO:0051240	positive regulation of multicellular organismal process	biological_process	0.10484	7	2152	37	20542	102181695,102173199,102178997,102183921,102178097,102171058,102186606
GO:0007517	muscle organ development	biological_process	0.1056	2	2152	6	20542	102171184,108637637
GO:0061061	muscle structure development	biological_process	0.1056	2	2152	6	20542	102171184,108637637
GO:0015711	organic anion transport	biological_process	0.10576	19	2152	129	20542	102173052,102186203,102174283,102173224,102184444,102174727,102189785,102186995,102183719,102179479,102185309,102176550,102173105,102174667,102182805,102168759,102174059,102179199,102188451
GO:0046474	glycerophospholipid biosynthetic process	biological_process	0.10759	7	2152	37	20542	102173809,106503774,102169969,102178450,108633188,102172315,102189531
GO:0015144	carbohydrate transmembrane transporter activity	molecular_function	0.11007	7	2152	38	20542	102190742,102173275,102184642,102184739,102190559,102188159,108636108
GO:1901476	carbohydrate transporter activity	molecular_function	0.11007	7	2152	38	20542	102190559,102188159,108636108,102173275,102190742,102184739,102184642
GO:0004549	tRNA-specific ribonuclease activity	molecular_function	0.11009	4	2152	17	20542	102180446,102179684,102174830,102178769
GO:0047396	glycosylphosphatidylinositol diacylglycerol-lyase activity	molecular_function	0.11262	3	2152	11	20542	108634151,102172266,102177150
GO:0000272	polysaccharide catabolic process	biological_process	0.11329	4	2152	19	20542	102173535,102170568,102186836,102177604
GO:0007157	heterophilic cell-cell adhesion via plasma membrane cell adhesion molecules	biological_process	0.11352	3	2152	11	20542	102191546,102184354,102187220
GO:0008061	chitin binding	molecular_function	0.11377	5	2152	24	20542	106503211,102170834,102180614,102185418,102187263
GO:0015919	peroxisomal membrane transport	biological_process	0.11389	1	2152	1	20542	102178805
GO:0045046	protein import into peroxisome membrane	biological_process	0.11389	1	2152	1	20542	102178805
GO:0005496	steroid binding	molecular_function	0.11428	5	2152	24	20542	102181095,102181468,102185480,102182723,102186671
GO:0008851	ethanolamine ammonia-lyase activity	molecular_function	0.11444	1	2152	1	20542	102171085
GO:0010970	microtubule-based transport	biological_process	0.1146	1	2152	1	20542	102169611
GO:0030705	cytoskeleton-dependent intracellular transport	biological_process	0.1146	1	2152	1	20542	102169611
GO:0042073	intraciliary transport	biological_process	0.1146	1	2152	1	20542	102169611
GO:0000390	spliceosomal complex disassembly	biological_process	0.1146	1	2152	1	20542	102174774
GO:0005684	U2-type spliceosomal complex	cellular_component	0.1146	1	2152	1	20542	102174774
GO:0032988	ribonucleoprotein complex disassembly	biological_process	0.1146	1	2152	1	20542	102174774
GO:0071008	U2-type post-mRNA release spliceosomal complex	cellular_component	0.1146	1	2152	1	20542	102174774
GO:0071014	post-mRNA release spliceosomal complex	cellular_component	0.1146	1	2152	1	20542	102174774
GO:0019008	molybdopterin synthase complex	cellular_component	0.1146	1	2152	1	20542	102170834
GO:0047474	long-chain fatty acid luciferin component ligase activity	molecular_function	0.1146	1	2152	1	20542	102186188
GO:0003908	methylated-DNA-[protein]-cysteine S-methyltransferase activity	molecular_function	0.1146	1	2152	1	20542	106503649
GO:0046688	response to copper ion	biological_process	0.1146	1	2152	1	20542	102182658
GO:0005086	ARF guanyl-nucleotide exchange factor activity	molecular_function	0.11532	4	2152	17	20542	102178432,102171957,102173151,102172773
GO:0032011	ARF protein signal transduction	biological_process	0.11532	4	2152	17	20542	102172773,102173151,102178432,102171957
GO:0032012	regulation of ARF protein signal transduction	biological_process	0.11532	4	2152	17	20542	102173151,102172773,102178432,102171957
GO:0030955	potassium ion binding	molecular_function	0.11624	9	2152	52	20542	102174524,102180849,102173861,102177072,102172555,102169526,102189099,102178823,102179783
GO:0031420	alkali metal ion binding	molecular_function	0.11624	9	2152	52	20542	102189099,102178823,102179783,102180849,102174524,102173861,102177072,102172555,102169526
GO:0004143	diacylglycerol kinase activity	molecular_function	0.11627	3	2152	11	20542	108634506,102175275,102171485
GO:0046434	organophosphate catabolic process	biological_process	0.11709	6	2152	32	20542	102178025,102176455,102171418,102188141,102172480,102168457
GO:0009982	pseudouridine synthase activity	molecular_function	0.11713	4	2152	18	20542	102173856,102181924,102168439,102190249
GO:0060627	regulation of vesicle-mediated transport	biological_process	0.11738	3	2152	12	20542	108634860,102183173,108635175
GO:0004198	calcium-dependent cysteine-type endopeptidase activity	molecular_function	0.11827	4	2152	17	20542	102171751,102183942,102186364,102177454
GO:0004532	exoribonuclease activity	molecular_function	0.11828	4	2152	17	20542	102176192,102190524,102180304,102180196
GO:0016896	exoribonuclease activity, producing 5'-phosphomonoesters	molecular_function	0.11828	4	2152	17	20542	102180304,102176192,102190524,102180196
GO:0015718	monocarboxylic acid transport	biological_process	0.11903	5	2152	25	20542	102188451,102185309,102173052,102186995,102174283
GO:0005088	Ras guanyl-nucleotide exchange factor activity	molecular_function	0.11961	13	2152	81	20542	102185132,102176802,102180614,102173333,102170660,102191384,102182162,102169047,102183622,108633361,106502252,102181763,102168351
GO:0005089	Rho guanyl-nucleotide exchange factor activity	molecular_function	0.11961	13	2152	81	20542	102173333,102170660,102185132,102180614,102176802,106502252,102168351,102181763,102191384,102183622,108633361,102182162,102169047
GO:0046488	phosphatidylinositol metabolic process	biological_process	0.12032	12	2152	75	20542	102170657,102173809,108633188,102176082,102185484,102178450,102169969,102174079,102172315,102189531,102176481,102187654
GO:1901361	organic cyclic compound catabolic process	biological_process	0.12049	13	2152	84	20542	102170657,102180304,102189453,102178025,102187427,102176455,102180196,102188866,102171418,102176192,102189849,102177998,102172480
GO:0008009	chemokine activity	molecular_function	0.12165	7	2152	44	20542	102169556,108638245,102173357,108638110,102168936,102181854,102174844
GO:0042379	chemokine receptor binding	molecular_function	0.12165	7	2152	44	20542	108638110,108638245,102169556,102173357,102174844,102168936,102181854
GO:0001525	angiogenesis	biological_process	0.12174	3	2152	11	20542	102191708,102181695,102178997
GO:0001568	blood vessel development	biological_process	0.12174	3	2152	11	20542	102178997,102181695,102191708
GO:0001944	vasculature development	biological_process	0.12174	3	2152	11	20542	102191708,102181695,102178997
GO:0045765	regulation of angiogenesis	biological_process	0.12174	3	2152	11	20542	102191708,102178997,102181695
GO:0048514	blood vessel morphogenesis	biological_process	0.12174	3	2152	11	20542	102181695,102178997,102191708
GO:0072358	cardiovascular system development	biological_process	0.12174	3	2152	11	20542	102191708,102181695,102178997
GO:0072359	circulatory system development	biological_process	0.12174	3	2152	11	20542	102191708,102178997,102181695
GO:1901342	regulation of vasculature development	biological_process	0.12174	3	2152	11	20542	102191708,102178997,102181695
GO:0005923	bicellular tight junction	cellular_component	0.12198	2	2152	6	20542	102182234,102172318
GO:0043296	apical junction complex	cellular_component	0.12198	2	2152	6	20542	102182234,102172318
GO:0070160	occluding junction	cellular_component	0.12198	2	2152	6	20542	102172318,102182234
GO:0006448	regulation of translational elongation	biological_process	0.12262	2	2152	6	20542	102173199,102171058
GO:0006013	mannose metabolic process	biological_process	0.123	3	2152	11	20542	102171682,102173830,102188844
GO:0004127	cytidylate kinase activity	molecular_function	0.12399	5	2152	25	20542	102168465,102182002,102175224,108637185,102185871
GO:0000096	sulfur amino acid metabolic process	biological_process	0.12404	5	2152	25	20542	102176353,102171824,102172354,102185492,102172599
GO:0005520	insulin-like growth factor binding	molecular_function	0.12431	5	2152	25	20542	102184354,102180950,102174299,102179017,102184134
GO:0019439	aromatic compound catabolic process	biological_process	0.12492	13	2152	85	20542	102180304,102170657,102187427,102180196,102176455,102189453,102178025,102188866,102176192,102171418,102172480,102177998,102189849
GO:0033013	tetrapyrrole metabolic process	biological_process	0.12661	15	2152	100	20542	102191546,102184110,102172266,102179090,102172084,102189453,102178522,102170657,102176007,102184208,102181751,102190037,102171480,102171636,102184386
GO:0050661	NADP binding	molecular_function	0.1269	7	2152	39	20542	102171480,102168232,102177220,102176007,102182834,102176455,102171321
GO:0006334	nucleosome assembly	biological_process	0.12781	13	2152	95	20542	108635111,108634925,102178051,102171961,108635260,108635128,108634727,108635146,108634729,108635032,108634784,108634860,108635548
GO:0031497	chromatin assembly	biological_process	0.12781	13	2152	95	20542	108634727,108635128,108635260,102171961,108634925,102178051,108635111,108635548,108634784,108634860,108635032,108634729,108635146
GO:0034728	nucleosome organization	biological_process	0.12781	13	2152	95	20542	108634860,108634784,108635548,108635146,108634729,108635032,108635128,108634727,108635111,108634925,102178051,102171961,108635260
GO:0008134	transcription factor binding	molecular_function	0.12879	28	2152	204	20542	102177006,102178942,102187910,100861294,102168858,102175517,102181864,106502271,102182946,102182778,102186424,102169195,102190156,102187246,102176522,102172125,102190550,106502252,102171390,102181419,102177231,102178357,106503900,102191664,102190176,108635824,102182762,102175412
GO:0007266	Rho protein signal transduction	biological_process	0.12942	12	2152	74	20542	102180614,102185132,102176802,102170660,102173333,102191384,102183622,108633361,102182162,106502252,102181763,102168351
GO:0035023	regulation of Rho protein signal transduction	biological_process	0.12942	12	2152	74	20542	102185132,102176802,102180614,102173333,102170660,102183622,108633361,102182162,102191384,102168351,106502252,102181763
GO:0045017	glycerolipid biosynthetic process	biological_process	0.13009	7	2152	39	20542	108633188,102172315,102189531,102173809,106503774,102178450,102169969
GO:0006066	alcohol metabolic process	biological_process	0.1306	7	2152	40	20542	102186689,102176966,102183772,102173368,102186016,108637406,100860801
GO:0005217	intracellular ligand-gated ion channel activity	molecular_function	0.13063	7	2152	39	20542	102188806,102190146,102185102,102175557,102175507,102183667,102182805
GO:0005218	intracellular ligand-gated calcium channel activity	molecular_function	0.13063	7	2152	39	20542	102182805,102183667,102175557,102175507,102185102,102190146,102188806
GO:0005219	ryanodine-sensitive calcium-release channel activity	molecular_function	0.13063	7	2152	39	20542	102182805,102183667,102175507,102175557,102190146,102185102,102188806
GO:0015278	calcium-release channel activity	molecular_function	0.13063	7	2152	39	20542	102182805,102183667,102175507,102175557,102190146,102185102,102188806
GO:0006471	protein ADP-ribosylation	biological_process	0.1307	3	2152	12	20542	102187499,102168842,102186102
GO:0002532	production of molecular mediator involved in inflammatory response	biological_process	0.13186	2	2152	6	20542	102188354,102176382
GO:0004896	cytokine receptor activity	molecular_function	0.13186	2	2152	6	20542	102188354,102176382
GO:0014065	phosphatidylinositol 3-kinase signaling	biological_process	0.13205	3	2152	12	20542	102178264,102168591,102174153
GO:0014066	regulation of phosphatidylinositol 3-kinase signaling	biological_process	0.13205	3	2152	12	20542	102174153,102168591,102178264
GO:0014068	positive regulation of phosphatidylinositol 3-kinase signaling	biological_process	0.13205	3	2152	12	20542	102168591,102178264,102174153
GO:0043548	phosphatidylinositol 3-kinase binding	molecular_function	0.13205	3	2152	12	20542	102168591,102178264,102174153
GO:0048015	phosphatidylinositol-mediated signaling	biological_process	0.13205	3	2152	12	20542	102178264,102168591,102174153
GO:0048017	inositol lipid-mediated signaling	biological_process	0.13205	3	2152	12	20542	102174153,102178264,102168591
GO:0043244	regulation of protein complex disassembly	biological_process	0.13218	6	2152	34	20542	102175636,102184631,102188877,102170568,102171375,102176002
GO:0044248	cellular catabolic process	biological_process	0.13284	72	2152	585	20542	102177433,102190910,102169966,102178357,102171905,102178172,102189453,108634826,102188570,102186836,102173366,102176192,102180754,102189335,102172387,102180304,108634755,102179902,102188141,102179515,102179457,102176318,102188866,102182023,102180672,102187514,102176522,100861393,102176455,102177998,102181774,102175009,102171477,102178526,106501743,102183261,102186619,102172480,102185812,106502794…
GO:0004427	inorganic diphosphatase activity	molecular_function	0.13287	2	2152	6	20542	100860743,102191444
GO:0015293	symporter activity	molecular_function	0.13297	8	2152	45	20542	102179199,102174059,102187167,102173275,102187181,102176550,102186203,102188159
GO:0015294	solute:cation symporter activity	molecular_function	0.13297	8	2152	45	20542	102187167,102179199,102174059,102188159,102186203,102176550,102187181,102173275
GO:0051536	iron-sulfur cluster binding	molecular_function	0.13346	16	2152	109	20542	102183820,102181588,102171751,102183195,102174334,102185041,102170834,102182461,100860782,102172703,102171058,102188176,100861025,106503894,102178971,102180762
GO:0051540	metal cluster binding	molecular_function	0.13346	16	2152	109	20542	102171751,102183820,102181588,102174334,102185041,102183195,102182461,100860782,102170834,102178971,102180762,102171058,102172703,100861025,102188176,106503894
GO:0000746	conjugation	biological_process	0.13403	5	2152	25	20542	108637954,102170070,102176522,102172971,102173275
GO:0003906	DNA-(apurinic or apyrimidinic site) lyase activity	molecular_function	0.13455	2	2152	6	20542	102184765,102190358
GO:0033646	host intracellular part	cellular_component	0.1346	15	2152	103	20542	102190733,102179779,102178832,102187620,102185340,102171957,106502505,108636399,102181864,102168349,102190742,106503894,108638194,102173861,102172418
GO:0043656	intracellular region of host	cellular_component	0.1346	15	2152	103	20542	102190733,102179779,102178832,102187620,102185340,102171957,108636399,106502505,102181864,102190742,102168349,106503894,108638194,102173861,102172418
GO:0008284	positive regulation of cell proliferation	biological_process	0.13461	5	2152	25	20542	102173115,102186606,102178097,102183822,102173199
GO:0016773	phosphotransferase activity, alcohol group as acceptor	molecular_function	0.13599	114	2152	941	20542	102184090,102187654,102169597,102176481,102185429,102184642,102187644,108636108,102169047,102177406,102186091,102183685,106502988,108635327,102174079,102173853,108637486,102190559,102169523,102174117,102185041,102182138,102168465,102177952,102168520,102191500,102187328,102188492,102173735,108634506,102179195,102189485,102180269,102172982,102172769,102186689,102176966,102176318,102182421,102179055…
GO:0016715	oxidoreductase activity, acting on paired donors, with incorporation or reduction of molecular oxygen, reduced ascorbate as one donor, and incorporation of one atom of oxygen	molecular_function	0.1367	2	2152	6	20542	102191334,102179682
GO:0001558	regulation of cell growth	biological_process	0.13831	5	2152	26	20542	102184134,102179017,102174299,102180950,102184354
GO:0019220	regulation of phosphate metabolic process	biological_process	0.13877	7	2152	40	20542	102179677,102187181,102183822,106502594,102179899,102178388,102173115
GO:0051174	regulation of phosphorus metabolic process	biological_process	0.13877	7	2152	40	20542	102187181,102179677,102183822,102179899,106502594,102173115,102178388
GO:0030983	mismatched DNA binding	molecular_function	0.13902	4	2152	18	20542	102181166,102181759,102178867,102184198
GO:0001522	pseudouridine synthesis	biological_process	0.14172	5	2152	27	20542	102190249,102168439,102181924,102187262,102173856
GO:0016042	lipid catabolic process	biological_process	0.14181	9	2152	54	20542	100860801,102177788,102176082,102173245,102179730,102170657,102188141,102177998,102169966
GO:0051119	sugar transmembrane transporter activity	molecular_function	0.14221	3	2152	12	20542	102188159,102173275,102190742
GO:0032266	phosphatidylinositol-3-phosphate binding	molecular_function	0.14233	2	2152	6	20542	102171819,102168460
GO:0006541	glutamine metabolic process	biological_process	0.14303	3	2152	12	20542	102179779,102191069,102186848
GO:0009896	positive regulation of catabolic process	biological_process	0.14312	13	2152	86	20542	102178172,102183261,106501743,102190654,102169966,102178526,102189847,102182946,102175009,102180754,102179515,102185574,102189466
GO:0010508	positive regulation of autophagy	biological_process	0.14312	13	2152	86	20542	102178172,102190654,106501743,102183261,102182946,102180754,102175009,102179515,102169966,102178526,102189847,102189466,102185574
GO:0031331	positive regulation of cellular catabolic process	biological_process	0.14312	13	2152	86	20542	102180754,102175009,102182946,102179515,102169966,102178526,102189847,102189466,102185574,102178172,102190654,106501743,102183261
GO:0008158	hedgehog receptor activity	molecular_function	0.14359	4	2152	19	20542	102188011,102184874,102182269,102184833
GO:0001503	ossification	biological_process	0.14402	6	2152	34	20542	108633185,102183624,102176555,102188250,102168207,102179861
GO:0004022	alcohol dehydrogenase (NAD) activity	molecular_function	0.14408	2	2152	6	20542	102183772,108637406
GO:0015945	methanol metabolic process	biological_process	0.14408	2	2152	6	20542	108637406,102183772
GO:0015946	methanol oxidation	biological_process	0.14408	2	2152	6	20542	108637406,102183772
GO:0034308	primary alcohol metabolic process	biological_process	0.14408	2	2152	6	20542	102183772,108637406
GO:0006895	Golgi to endosome transport	biological_process	0.14408	2	2152	6	20542	102182723,102190930
GO:0006903	vesicle targeting	biological_process	0.14408	2	2152	6	20542	102190930,102182723
GO:0007162	negative regulation of cell adhesion	biological_process	0.14408	2	2152	6	20542	102182723,102190930
GO:0010721	negative regulation of cell development	biological_process	0.14408	2	2152	6	20542	102190930,102182723
GO:0010769	regulation of cell morphogenesis involved in differentiation	biological_process	0.14408	2	2152	6	20542	102190930,102182723
GO:0010771	negative regulation of cell morphogenesis involved in differentiation	biological_process	0.14408	2	2152	6	20542	102182723,102190930
GO:0010810	regulation of cell-substrate adhesion	biological_process	0.14408	2	2152	6	20542	102190930,102182723
GO:0010812	negative regulation of cell-substrate adhesion	biological_process	0.14408	2	2152	6	20542	102190930,102182723
GO:0034315	regulation of Arp2/3 complex-mediated actin nucleation	biological_process	0.14408	2	2152	6	20542	102190930,102182723
GO:0034446	substrate adhesion-dependent cell spreading	biological_process	0.14408	2	2152	6	20542	102182723,102190930
GO:0035650	AP-1 adaptor complex binding	molecular_function	0.14408	2	2152	6	20542	102190930,102182723
GO:0045596	negative regulation of cell differentiation	biological_process	0.14408	2	2152	6	20542	102190930,102182723
GO:0048199	vesicle targeting, to, from or within Golgi	biological_process	0.14408	2	2152	6	20542	102182723,102190930
GO:0048203	vesicle targeting, trans-Golgi to endosome	biological_process	0.14408	2	2152	6	20542	102182723,102190930
GO:0051093	negative regulation of developmental process	biological_process	0.14408	2	2152	6	20542	102182723,102190930
GO:0051125	regulation of actin nucleation	biological_process	0.14408	2	2152	6	20542	102190930,102182723
GO:0060284	regulation of cell development	biological_process	0.14408	2	2152	6	20542	102182723,102190930
GO:1900024	regulation of substrate adhesion-dependent cell spreading	biological_process	0.14408	2	2152	6	20542	102190930,102182723
GO:1900025	negative regulation of substrate adhesion-dependent cell spreading	biological_process	0.14408	2	2152	6	20542	102190930,102182723
GO:0006284	base-excision repair	biological_process	0.1442	3	2152	12	20542	102184765,102190358,102170376
GO:0006644	phospholipid metabolic process	biological_process	0.14446	19	2152	134	20542	102174079,102172315,102189531,102185484,102186016,108634151,102178450,102170657,102173874,106503774,102172266,102176481,102187654,102188141,102169969,102176082,108633188,102177150,102173809
GO:0030234	enzyme regulator activity	molecular_function	0.14668	56	2152	451	20542	102184353,102179898,102170439,102184425,102184534,102180121,102178122,102183647,102177788,102173265,102175041,102176238,106502252,108636442,102175062,102169643,108633421,108636584,102173383,102172201,102188250,102189051,102189314,102187245,102169526,102183916,102183975,102180911,102171151,102173152,102168520,102188515,102177471,102189753,102185489,102185102,102174070,102180269,102179515,102175570…
GO:0032984	macromolecular complex disassembly	biological_process	0.1483	8	2152	50	20542	102170568,102170086,102176002,102174774,102171375,102175636,102184631,102188877
GO:0008277	regulation of G-protein coupled receptor protein signaling pathway	biological_process	0.14854	2	2152	7	20542	102175362,102189616
GO:0019751	polyol metabolic process	biological_process	0.14935	4	2152	19	20542	102173368,102186016,102186689,102176966
GO:0007172	signal complex assembly	biological_process	0.15205	3	2152	13	20542	102176007,102184810,102190753
GO:0019838	growth factor binding	molecular_function	0.15242	5	2152	27	20542	102174299,102179017,102184134,102180950,102184354
GO:0015849	organic acid transport	biological_process	0.15382	18	2152	128	20542	102173224,102186203,102174283,102173052,102184444,102183719,102186995,102174727,102176550,102179479,102185309,102168759,102182805,102188451,102174059,102179199,102173105,102174667
GO:0046942	carboxylic acid transport	biological_process	0.15382	18	2152	128	20542	102185309,102179479,102176550,102174667,102173105,102188451,102174059,102179199,102168759,102182805,102174283,102186203,102173052,102173224,102186995,102183719,102174727,102184444
GO:0055036	virion membrane	cellular_component	0.15518	4	2152	20	20542	102175905,102168244,102181615,102176762
GO:0007631	feeding behavior	biological_process	0.15569	4	2152	20	20542	106502594,102183738,102188805,102169895
GO:0036094	small molecule binding	molecular_function	0.15602	273	2152	2361	20542	102175517,102181513,102191148,102180027,102170968,108635022,102169132,102177052,102172982,102180093,102176933,102172599,102191546,102176318,102186689,102181998,102188644,102170559,102187978,102186228,102169736,106501896,102169523,102191141,102189189,102168457,102173435,102184353,102187041,102185429,102188987,102187644,102185222,102178867,102172719,102185490,102182834,102173050,102185946,102188823…
GO:0016049	cell growth	biological_process	0.15694	5	2152	27	20542	102184354,102180950,102174299,102179017,102184134
GO:0016763	transferase activity, transferring pentosyl groups	molecular_function	0.15747	11	2152	72	20542	102185709,102187499,102184296,102178025,102180274,102181318,102185616,102186102,102168842,106503068,102182170
GO:0003956	NAD(P)+-protein-arginine ADP-ribosyltransferase activity	molecular_function	0.15755	2	2152	7	20542	102168842,102186102
GO:0022836	gated channel activity	molecular_function	0.15946	37	2152	283	20542	102176835,102180849,102178823,102172421,102179783,102177072,102175507,102174524,102185102,102175557,102170811,102183667,102178033,102169587,102173861,102190146,102173383,102185309,102185743,102169526,102187889,102186507,102174657,102183008,102189489,102182805,102176028,100861025,102186276,102172555,102185964,102189099,102184665,102182424,102188806,102178206,102174955
GO:0006874	cellular calcium ion homeostasis	biological_process	0.15955	7	2152	41	20542	102183667,102182805,102185102,102190146,102188806,102175507,102175557
GO:0055074	calcium ion homeostasis	biological_process	0.15955	7	2152	41	20542	102182805,102183667,102175507,102175557,102188806,102190146,102185102
GO:0072503	cellular divalent inorganic cation homeostasis	biological_process	0.15955	7	2152	41	20542	102185102,102190146,102188806,102175507,102175557,102183667,102182805
GO:0072507	divalent inorganic cation homeostasis	biological_process	0.15955	7	2152	41	20542	102175557,102175507,102185102,102190146,102188806,102182805,102183667
GO:0016746	transferase activity, transferring acyl groups	molecular_function	0.15982	33	2152	252	20542	108633884,102178517,102172465,102171824,102185484,102173809,102173365,102179288,102176561,100861318,102179090,102175464,102176061,102190522,100860947,102187923,108638046,102176978,100861366,102181787,102177845,102176349,102186907,102169238,102168591,108633188,106502666,102190037,102183647,102190182,102177886,102184764,102186550
GO:0022603	regulation of anatomical structure morphogenesis	biological_process	0.16082	6	2152	33	20542	102182723,102191708,102184631,102190930,102178997,102181695
GO:0006904	vesicle docking involved in exocytosis	biological_process	0.16112	6	2152	33	20542	102180121,102186228,102184198,102190406,102186836,102179576
GO:0002376	immune system process	biological_process	0.16148	46	2152	380	20542	108636743,102186727,106502424,108636887,108635218,102169556,102191371,102172138,108634694,108638245,108634755,102181854,102179576,102171058,102178264,102172213,102188538,102183647,102168591,102191068,102174800,102173394,102172400,102182433,102170874,108636449,102189356,102171366,102174844,102174153,102178783,100861232,102183142,102170313,102170724,102184216,102190176,108635007,102188986,102168936…
GO:0004879	RNA polymerase II transcription factor activity, ligand-activated sequence-specific DNA binding	molecular_function	0.16156	3	2152	13	20542	102182723,102181468,102181095
GO:0004882	androgen receptor activity	molecular_function	0.16156	3	2152	13	20542	102182723,102181468,102181095
GO:0030521	androgen receptor signaling pathway	biological_process	0.16156	3	2152	13	20542	102181468,102182723,102181095
GO:0098531	transcription factor activity, direct ligand regulated sequence-specific DNA binding	molecular_function	0.16156	3	2152	13	20542	102181468,102182723,102181095
GO:0051016	barbed-end actin filament capping	biological_process	0.16161	3	2152	14	20542	102175636,102184631,102188877
GO:0006333	chromatin assembly or disassembly	biological_process	0.16214	13	2152	99	20542	108635111,102178051,108634925,108635260,102171961,108635128,108634727,108635146,108634729,108635032,108634860,108634784,108635548
GO:0070567	cytidylyltransferase activity	molecular_function	0.1635	2	2152	7	20542	102186334,102183920
GO:0051262	protein tetramerization	biological_process	0.16423	4	2152	19	20542	102185359,106502271,102176190,102190550
GO:0000166	nucleotide binding	molecular_function	0.16445	267	2152	2312	20542	102173435,102189189,102168457,102169736,102169523,102191141,102185222,102178867,102188987,102187644,102187041,102185429,102184353,108635022,102169132,102177052,102181513,102175517,102191148,102180027,102170968,102186228,102188644,102170559,102187978,102176318,102191546,102186689,102181998,102172982,102180093,102176933,102178522,102189714,102180069,102182932,102188830,102188705,102183187,102171390…
GO:1901265	nucleoside phosphate binding	molecular_function	0.16445	267	2152	2312	20542	102175517,102181513,102191148,102170968,102180027,108635022,102169132,102177052,102172982,102180093,102176933,102176318,102191546,102186689,102181998,102188644,102170559,102187978,102186228,102169736,102169523,102191141,102189189,102168457,102173435,102184353,102187041,102185429,102188987,102187644,102185222,102178867,102172719,102185490,102182834,102173050,102185946,102188823,102174589,102170408…
GO:0004559	alpha-mannosidase activity	molecular_function	0.16569	4	2152	19	20542	102182048,102188844,102173830,102187633
GO:0004526	ribonuclease P activity	molecular_function	0.16666	3	2152	13	20542	102179684,102178769,102180446
GO:0031329	regulation of cellular catabolic process	biological_process	0.16699	19	2152	137	20542	102178110,102190654,102171905,102178172,102176522,102185574,102186619,102169966,102179515,102183261,106501743,108634755,108634826,102189466,102189847,102178526,102182946,102180754,102175009
GO:0009405	pathogenesis	biological_process	0.16701	45	2152	357	20542	102185132,102171143,106503068,102172213,108634623,102179492,102173535,102188003,102171957,102188354,106502397,108636023,106503608,102180911,102168858,102171151,102174986,102168351,102191500,102184354,102168287,102187396,102179515,102191546,102191384,102176452,102177586,106503212,102188640,102185801,102184191,102181130,102191671,102190013,102187729,102177275,102172476,102187220,102171477,102178936…
GO:0000346	transcription export complex	cellular_component	0.16774	4	2152	20	20542	102178172,102183261,102172387,102169824
GO:0000445	THO complex part of transcription export complex	cellular_component	0.16774	4	2152	20	20542	102169824,102183261,102172387,102178172
GO:0004415	hyalurononglucosaminidase activity	molecular_function	0.16869	2	2152	7	20542	102172212,102172770
GO:0015929	hexosaminidase activity	molecular_function	0.16869	2	2152	7	20542	102172212,102172770
GO:0009125	nucleoside monophosphate catabolic process	biological_process	0.17085	1	2152	2	20542	102178025
GO:0009159	deoxyribonucleoside monophosphate catabolic process	biological_process	0.17085	1	2152	2	20542	102178025
GO:0050144	nucleoside deoxyribosyltransferase activity	molecular_function	0.17085	1	2152	2	20542	102178025
GO:0070694	deoxyribonucleoside 5'-monophosphate N-glycosidase activity	molecular_function	0.17085	1	2152	2	20542	102178025
GO:0051274	beta-glucan biosynthetic process	biological_process	0.17158	2	2152	7	20542	102184985,102175009
GO:0006606	protein import into nucleus	biological_process	0.17162	19	2152	137	20542	106501743,102168858,102183261,102184082,102175009,102182946,102182778,102177231,106503212,102172125,102176522,102180424,102186228,102178172,102189801,102182762,102179576,102179515,102190910
GO:0034504	protein localization to nucleus	biological_process	0.17162	19	2152	137	20542	102179515,102190910,102182762,102179576,102189801,102178172,102172125,102176522,102180424,102186228,106503212,102177231,102175009,102182946,102182778,102184082,102183261,106501743,102168858
GO:0044744	protein targeting to nucleus	biological_process	0.17162	19	2152	137	20542	102177231,106503212,102176522,102172125,102180424,102186228,102178172,102189801,102179576,102182762,102179515,102190910,106501743,102168858,102183261,102184082,102182778,102182946,102175009
GO:0051170	nuclear import	biological_process	0.17162	19	2152	137	20542	102190910,102179515,102189801,102179576,102182762,102186228,102180424,102172125,102176522,102178172,102177231,106503212,102175009,102182946,102182778,102184082,102168858,106501743,102183261
GO:1902593	single-organism nuclear import	biological_process	0.17162	19	2152	137	20542	106503212,102177231,102178172,102180424,102186228,102172125,102176522,102182762,102179576,102189801,102190910,102179515,102183261,102168858,106501743,102184082,102182946,102175009,102182778
GO:0030042	actin filament depolymerization	biological_process	0.17181	4	2152	21	20542	102184631,102175636,102188877,102176002
GO:0030834	regulation of actin filament depolymerization	biological_process	0.17181	4	2152	21	20542	102175636,102184631,102188877,102176002
GO:0030835	negative regulation of actin filament depolymerization	biological_process	0.17181	4	2152	21	20542	102184631,102175636,102188877,102176002
GO:0030837	negative regulation of actin filament polymerization	biological_process	0.17181	4	2152	21	20542	102176002,102188877,102175636,102184631
GO:0031333	negative regulation of protein complex assembly	biological_process	0.17181	4	2152	21	20542	102188877,102175636,102184631,102176002
GO:0032272	negative regulation of protein polymerization	biological_process	0.17181	4	2152	21	20542	102176002,102188877,102184631,102175636
GO:0051261	protein depolymerization	biological_process	0.17181	4	2152	21	20542	102176002,102188877,102175636,102184631
GO:0051693	actin filament capping	biological_process	0.17181	4	2152	21	20542	102176002,102175636,102184631,102188877
GO:1901879	regulation of protein depolymerization	biological_process	0.17181	4	2152	21	20542	102176002,102184631,102175636,102188877
GO:1901880	negative regulation of protein depolymerization	biological_process	0.17181	4	2152	21	20542	102175636,102184631,102188877,102176002
GO:0000347	THO complex	cellular_component	0.17195	5	2152	27	20542	102172387,102183261,102169824,102182970,102178172
GO:0008509	anion transmembrane transporter activity	molecular_function	0.17205	20	2152	145	20542	102173046,102179479,102171168,102176550,102185310,102174667,102173105,102179199,102174059,102176028,102187078,102168759,102183008,100861025,102186203,102173224,102185964,102174727,102189785,102174654
GO:0019028	viral capsid	cellular_component	0.17211	50	2152	402	20542	102177231,108633188,102182970,102183187,102176007,102185263,102172125,102168386,102175714,102177406,106503894,102169448,102172290,102185491,102174910,102172839,102168858,102175905,102182805,102184082,102191141,102177897,102176084,102184198,102186028,102186301,102177586,106503212,102189950,102186983,102176522,102184463,102182654,102171303,108634543,102174524,102185415,102188141,102179515,102190405…
GO:0016805	dipeptidase activity	molecular_function	0.17223	2	2152	7	20542	102172006,102179227
GO:0009061	anaerobic respiration	biological_process	0.1724	4	2152	20	20542	102177540,102176871,102191346,100861033
GO:0015947	methane metabolic process	biological_process	0.1724	4	2152	20	20542	100861033,102191346,102176871,102177540
GO:0015948	methanogenesis	biological_process	0.1724	4	2152	20	20542	102177540,102176871,102191346,100861033
GO:0015975	energy derivation by oxidation of reduced inorganic compounds	biological_process	0.1724	4	2152	20	20542	100861033,102176871,102191346,102177540
GO:0043446	cellular alkane metabolic process	biological_process	0.1724	4	2152	20	20542	100861033,102176871,102191346,102177540
GO:0043447	alkane biosynthetic process	biological_process	0.1724	4	2152	20	20542	102191346,102176871,100861033,102177540
GO:0008883	glutamyl-tRNA reductase activity	molecular_function	0.17414	2	2152	7	20542	102171480,102176007
GO:0008565	protein transporter activity	molecular_function	0.1749	12	2152	82	20542	102182778,102185812,102189801,102173138,102175362,102172982,102188823,102189616,102171480,102172270,102189476,102177025
GO:0050840	extracellular matrix binding	molecular_function	0.17536	4	2152	20	20542	102169403,102169870,102180479,102179683
GO:0051094	positive regulation of developmental process	biological_process	0.17573	4	2152	20	20542	102178997,102181695,102183921,102184631
GO:0032561	guanyl ribonucleotide binding	molecular_function	0.17607	70	2152	587	20542	102181156,106502753,102185394,102177052,102168991,102175009,102180027,102184332,102173637,106503460,102189950,102190644,102175645,102186093,102174364,106503900,102169575,102190402,102189489,102178569,102173435,102187328,102168457,100860798,102185675,102170440,102188987,102187702,102184366,102173110,102170250,102184219,108635164,102177079,102183836,102170174,108635619,102181325,102171985,102173929…
GO:0007249	I-kappaB kinase/NF-kappaB signaling	biological_process	0.17642	3	2152	13	20542	102178997,102181695,102180248
GO:0043122	regulation of I-kappaB kinase/NF-kappaB signaling	biological_process	0.17642	3	2152	13	20542	102180248,102178997,102181695
GO:0043123	positive regulation of I-kappaB kinase/NF-kappaB signaling	biological_process	0.17642	3	2152	13	20542	102180248,102178997,102181695
GO:0040008	regulation of growth	biological_process	0.17654	5	2152	28	20542	102174299,102179017,102184134,102184354,102180950
GO:0034613	cellular protein localization	biological_process	0.17698	78	2152	640	20542	102188987,102177231,102176082,102174800,102178172,102190791,102172125,102179576,102189801,102178805,102186276,102183272,102190910,102172485,102173152,102178851,102170070,102173435,102184082,102173713,102188250,102187799,102178970,102175005,102182536,102190755,102175734,108636384,102186228,102180424,102183667,102176522,102179515,102183261,106501743,102180562,102173138,102183196,102190088,102175009…
GO:0070727	cellular macromolecule localization	biological_process	0.17698	78	2152	640	20542	102183261,106501743,102180562,102190088,102183196,102175009,102185484,102173138,102190755,102175734,102186228,108636384,102180424,102176522,102183667,102182536,102179515,102173435,102170070,102172485,102178851,102173152,102187799,102178970,102175005,102184082,102173713,102188250,102174800,102190791,102178172,102172125,102188987,102176082,102177231,102186276,102183272,102190910,102179576,102189801…
GO:0004672	protein kinase activity	molecular_function	0.17758	90	2152	745	20542	102176487,102186202,108638093,102173001,102191148,102173428,102180223,102176762,102168983,102181467,102169015,102170559,102171530,102186301,102171863,102188644,102185359,102172769,102182421,102176318,102179055,102182183,102179195,102189485,102172982,102180269,102191500,102188492,102173735,102168520,102169523,102174117,102185041,102182138,102177952,108635327,108637486,102177406,102183685,106502988…
GO:0004371	glycerone kinase activity	molecular_function	0.17805	2	2152	7	20542	102173368,102176966
GO:0048278	vesicle docking	biological_process	0.17851	6	2152	34	20542	102179576,102186836,102190406,102184198,102186228,102180121
GO:0043168	anion binding	molecular_function	0.1814	273	2152	2372	20542	102183428,102187310,102187097,102172084,102186188,102178859,102182762,102174872,100860973,102171985,102189760,102182778,102179039,108637485,102180263,102179749,106503463,102184810,102172551,100861060,108635821,102185871,102188853,102174986,102170409,102171898,102191022,102184198,102176894,102180323,106503627,102171640,102181166,102171485,102189600,102184739,102180624,102169015,102186301,102175645…
GO:0005975	carbohydrate metabolic process	biological_process	0.18167	69	2152	574	20542	102171530,102189600,102171682,102177220,102178493,102177347,102170329,102179457,102184597,102176966,102175765,102179566,102177998,102172212,102186016,102175009,102172770,102186091,102177406,102185429,102181295,102182085,102187328,102182311,108637486,102186836,108635327,102190146,102179505,102176978,102185028,102185041,102190890,102188128,102190697,102176918,102188844,102187562,102172400,102185666…
GO:0000002	mitochondrial genome maintenance	biological_process	0.18187	2	2152	7	20542	102181975,102185359
GO:0008417	fucosyltransferase activity	molecular_function	0.18266	3	2152	14	20542	102181295,102172400,102185028
GO:0006497	protein lipidation	biological_process	0.18281	6	2152	35	20542	108633188,102172315,102189531,102173809,102178450,102169969
GO:0006506	GPI anchor biosynthetic process	biological_process	0.18281	6	2152	35	20542	108633188,102172315,102189531,102173809,102169969,102178450
GO:0006661	phosphatidylinositol biosynthetic process	biological_process	0.18281	6	2152	35	20542	102169969,102178450,102173809,102172315,108633188,102189531
GO:0042158	lipoprotein biosynthetic process	biological_process	0.18281	6	2152	35	20542	102178450,102169969,102173809,102172315,108633188,102189531
GO:0016814	hydrolase activity, acting on carbon-nitrogen (but not peptide) bonds, in cyclic amidines	molecular_function	0.18324	6	2152	35	20542	102173784,102172585,102174605,102168247,102182764,102186792
GO:0005856	cytoskeleton	cellular_component	0.18369	66	2152	556	20542	102172387,102179595,102174134,108635068,102178942,102172766,106502520,102182603,108638297,102177231,108636556,102175636,102178172,102172125,102179576,102170174,102177079,102168301,108638125,106501743,102177275,102191485,102170557,102175517,102171477,108634945,102187978,102189021,102180624,102184631,102176522,102187445,102180424,102191189,102172982,102179515,102168858,108636559,108633212,102168292…
GO:0004366	glycerol-3-phosphate O-acyltransferase activity	molecular_function	0.18413	1	2152	2	20542	102173365
GO:0051169	nuclear transport	biological_process	0.18534	23	2152	171	20542	102168858,106501743,102183261,102182778,102182946,102175009,106503196,102184082,102180424,102186228,102176522,102172125,102186482,102178172,102177231,102182970,106503212,102190910,102179515,106503894,102189801,102179576,102182762
GO:0008813	chorismate lyase activity	molecular_function	0.18553	1	2152	2	20542	102180952
GO:0004315	3-oxoacyl-[acyl-carrier-protein] synthase activity	molecular_function	0.1865	2	2152	7	20542	102184764,102176561
GO:0000156	phosphorelay response regulator activity	molecular_function	0.18702	1	2152	2	20542	102174741
GO:0005976	polysaccharide metabolic process	biological_process	0.18801	8	2152	53	20542	102177604,102189600,102170568,102186836,102182479,102184985,102173535,102175009
GO:0043242	negative regulation of protein complex disassembly	biological_process	0.18834	4	2152	22	20542	102188877,102184631,102175636,102176002
GO:0009894	regulation of catabolic process	biological_process	0.18906	19	2152	140	20542	102171905,102190654,102178110,102176522,102178172,102186619,102185574,102179515,102169966,106501743,102183261,108634755,102189466,108634826,102182946,102175009,102180754,102189847,102178526
GO:0016310	phosphorylation	biological_process	0.18939	91	2152	757	20542	102183822,102169015,102181467,102168983,102188644,102185359,102186301,102171863,102171530,102170559,102182183,102182421,102176318,102179055,102172769,102172982,102189485,102179195,102175765,102171208,102186202,102176487,108638093,102173001,102173428,102191148,102176871,102180223,102176762,102183685,102186091,102177406,102169047,102187644,102184090,102173735,102188492,102191500,102168520,102177952…
GO:0009264	deoxyribonucleotide catabolic process	biological_process	0.18998	1	2152	2	20542	102172480
GO:0006955	immune response	biological_process	0.18998	39	2152	324	20542	102172213,102181854,102178264,102171058,102191068,102183647,102188538,102168591,102169556,108635218,102191371,102186727,108636743,108638245,102172138,108634694,102184216,108635007,102188986,102190176,102183142,102170313,102170724,102173357,102182304,102187279,108638110,102168936,106502322,102170874,102173394,102182433,102172400,102178783,102174153,100861232,102174844,102189356,102171366
GO:0009056	catabolic process	biological_process	0.19023	85	2152	716	20542	102188570,102180614,108634826,102173366,102186836,102180754,102176192,102185041,102173245,102189335,102168457,102172387,108634755,102180304,102190910,102177433,102169966,102178357,102171905,102176082,100860801,102189453,102186091,102178172,102177998,102175009,102181774,102171477,102178526,106501743,102183261,102175765,102188141,102179902,102179515,102176318,102179457,102188866,102182023,102170834…
GO:0019915	lipid storage	biological_process	0.19086	4	2152	21	20542	102169491,102178097,102186606,102173199
GO:0019001	guanyl nucleotide binding	molecular_function	0.19136	70	2152	591	20542	108635824,100861060,102185873,106503463,102184661,102181028,102189847,102177837,102181332,102186424,106503627,108635821,102174986,102181053,102171898,108635820,102183795,102169634,108636136,102189849,102187396,102189492,102180592,102182040,102183679,102171375,102175224,102175275,102181325,102173929,102171985,102176586,102191041,102187702,102170250,102173110,102184366,102184219,108635619,108635164…
GO:0030518	intracellular steroid hormone receptor signaling pathway	biological_process	0.1914	3	2152	14	20542	102182723,102181468,102181095
GO:0030522	intracellular receptor signaling pathway	biological_process	0.1914	3	2152	14	20542	102181468,102182723,102181095
GO:0004113	2',3'-cyclic-nucleotide 3'-phosphodiesterase activity	molecular_function	0.19157	1	2152	2	20542	102171418
GO:0009214	cyclic nucleotide catabolic process	biological_process	0.19157	1	2152	2	20542	102171418
GO:0032040	small-subunit processome	cellular_component	0.19203	12	2152	84	20542	102186712,102190088,102169611,102181909,102168960,102190380,102177041,102171636,102185232,102169710,102173365,102175279
GO:0016151	nickel cation binding	molecular_function	0.19241	22	2152	168	20542	108638126,106502305,102187514,106501720,102191578,102184412,102176479,102172917,102189237,102190807,102175083,102179755,108638125,102173899,102168757,102172461,102190934,102190581,102180097,108637406,102190559,102180952
GO:0004112	cyclic-nucleotide phosphodiesterase activity	molecular_function	0.19271	6	2152	35	20542	102171320,108636136,102179199,102175061,102173660,102171418
GO:0043412	macromolecule modification	biological_process	0.19336	193	2152	1672	20542	102178110,102183797,102175876,102182530,102184092,102173809,102187423,102183679,102181117,102187396,102184728,102169969,102172729,102172788,102180932,102185184,102180282,102190612,102180719,102189531,102173115,102168842,102190753,102189466,102189036,102169516,102168292,102172000,102181468,102187499,102185709,106502252,102189195,102188792,102186140,102178248,102185689,102187910,106501913,102169879…
GO:0006742	NADP catabolic process	biological_process	0.19362	1	2152	2	20542	102176455
GO:0009109	coenzyme catabolic process	biological_process	0.19362	1	2152	2	20542	102176455
GO:0019364	pyridine nucleotide catabolic process	biological_process	0.19362	1	2152	2	20542	102176455
GO:0072526	pyridine-containing compound catabolic process	biological_process	0.19362	1	2152	2	20542	102176455
GO:0044430	cytoskeletal part	cellular_component	0.19365	61	2152	516	20542	102184631,102180624,108636554,102191189,102180424,102188877,102187445,102176522,108634945,102189021,102187978,108638296,102179515,102174872,102172982,102184709,102182762,102168301,108638125,106501743,102171477,102175517,102182946,102179255,102177275,106501809,102189466,102170557,102180263,102169643,102182351,108636556,102175636,102178172,102172125,102189437,102175062,102175584,102183187,102168292…
GO:0009066	aspartate family amino acid metabolic process	biological_process	0.19447	5	2152	29	20542	102176353,102188914,102185492,102172599,102190753
GO:0052126	movement in host environment	biological_process	0.19619	8	2152	51	20542	102191790,106503774,102187246,102176007,102177072,106503894,102168247,102177713
GO:0052192	movement in environment of other organism involved in symbiotic interaction	biological_process	0.19619	8	2152	51	20542	102177072,106503894,102177713,102168247,102191790,102187246,106503774,102176007
GO:0006629	lipid metabolic process	biological_process	0.19622	60	2152	494	20542	102191546,102169969,106501751,102191509,102172084,102188141,102185801,102173365,102173809,102185970,108637647,102176561,102177150,102179816,102185484,102178450,108634151,102186016,102172315,102186079,102189531,102177998,102179730,102170657,106503774,102173874,108634854,102170586,100860763,102183272,102171672,108634007,102169966,102182479,102179944,102172266,102168524,102169567,102181565,102187654…
GO:0010496	intercellular transport	biological_process	0.19635	3	2152	14	20542	102177072,106503774,102187246
GO:0044000	movement in host	biological_process	0.19635	3	2152	14	20542	102177072,102187246,106503774
GO:0046739	transport of virus in multicellular host	biological_process	0.19635	3	2152	14	20542	102177072,102187246,106503774
GO:0046740	transport of virus in host, cell to cell	biological_process	0.19635	3	2152	14	20542	102177072,106503774,102187246
GO:0051814	movement in other organism involved in symbiotic interaction	biological_process	0.19635	3	2152	14	20542	102177072,106503774,102187246
GO:1902586	multi-organism intercellular transport	biological_process	0.19635	3	2152	14	20542	102177072,106503774,102187246
GO:0005525	GTP binding	molecular_function	0.19681	69	2152	583	20542	102170440,102188987,102170250,102173110,102184366,102187702,108635619,102183836,108635164,102170174,102177079,102184219,102187328,102173435,102189489,102178569,102190402,102168457,102185675,100860798,106503460,102173637,102186093,102190644,102175645,102189950,102169575,106503900,102174364,102181156,106502753,102177052,102168991,102185394,102180027,102175009,102184332,102185873,102184661,102181028…
GO:0006535	cysteine biosynthetic process from serine	biological_process	0.19707	1	2152	2	20542	102171824
GO:0006563	L-serine metabolic process	biological_process	0.19707	1	2152	2	20542	102171824
GO:0009001	serine O-acetyltransferase activity	molecular_function	0.19707	1	2152	2	20542	102171824
GO:0016412	serine O-acyltransferase activity	molecular_function	0.19707	1	2152	2	20542	102171824
GO:0019344	cysteine biosynthetic process	biological_process	0.19707	1	2152	2	20542	102171824
GO:0010562	positive regulation of phosphorus metabolic process	biological_process	0.19737	4	2152	21	20542	102183822,102187181,102173115,106502594
GO:0031401	positive regulation of protein modification process	biological_process	0.19737	4	2152	21	20542	102187181,102183822,106502594,102173115
GO:0045937	positive regulation of phosphate metabolic process	biological_process	0.19737	4	2152	21	20542	102173115,106502594,102183822,102187181
GO:0045444	fat cell differentiation	biological_process	0.19775	3	2152	14	20542	102186882,102186727,102182949
GO:0051726	regulation of cell cycle	biological_process	0.198	15	2152	113	20542	102190176,102178970,102186619,102179898,102176476,102190868,102190767,102188492,108633916,102179899,102174263,102178110,102182848,108634231,102185829
GO:0005164	tumor necrosis factor receptor binding	molecular_function	0.19803	4	2152	22	20542	102191371,102187279,100861232,102191068
GO:0032813	tumor necrosis factor receptor superfamily binding	molecular_function	0.19803	4	2152	22	20542	102191068,102187279,100861232,102191371
GO:0097367	carbohydrate derivative binding	molecular_function	0.19867	244	2152	2124	20542	102188830,106503627,102181166,106503211,102182932,102176894,102184198,102180323,102185871,102170409,102174986,102171898,102191022,108635821,102173433,102189714,100861060,108635600,108635824,102190742,102172551,106503385,102184661,102179749,102171390,106503463,102183187,102184810,102173265,108637485,102180263,102179039,102185490,102172719,102189760,102170408,100860973,102174589,102171985,102188823…
GO:0016846	carbon-sulfur lyase activity	molecular_function	0.19869	4	2152	21	20542	102178304,102181759,102181517,102179508
GO:0061025	membrane fusion	biological_process	0.19985	10	2152	68	20542	102189847,102168247,102175009,102177713,102191790,102172485,102181325,102176007,102187821,108633555
GO:0045321	leukocyte activation	biological_process	0.20007	3	2152	15	20542	108636887,102172213,102178783
GO:0004637	phosphoribosylamine-glycine ligase activity	molecular_function	0.20048	1	2152	2	20542	102172194
GO:0006144	purine nucleobase metabolic process	biological_process	0.20048	1	2152	2	20542	102172194
GO:0009113	purine nucleobase biosynthetic process	biological_process	0.20048	1	2152	2	20542	102172194
GO:0003924	GTPase activity	molecular_function	0.20118	52	2152	430	20542	102184332,102180027,102175224,102175009,102176586,102177052,102191041,102181156,102181325,102173929,102176404,108633555,102187396,102189492,106503900,102183795,102169575,102175645,102171375,102189950,102186093,102183679,102181332,102186424,106503627,102189847,100860798,102177837,102185675,102178062,102174986,102181053,102168457,102189489,102190402,108635821,102187328,102173435,102187821,108635619…
GO:0044766	multi-organism transport	biological_process	0.20177	4	2152	21	20542	102177072,106503894,106503774,102187246
GO:0046794	transport of virus	biological_process	0.20177	4	2152	21	20542	106503894,102177072,106503774,102187246
GO:1902579	multi-organism localization	biological_process	0.20177	4	2152	21	20542	102177072,106503894,102187246,106503774
GO:0016892	endoribonuclease activity, producing 3'-phosphomonoesters	molecular_function	0.20191	2	2152	8	20542	102177275,102174830
GO:0071702	organic substance transport	biological_process	0.20335	124	2152	1055	20542	102182536,102171863,102174727,102175734,102190755,102176522,102183667,108636384,102186228,102184739,102180424,102172982,102185188,102174283,102179515,102173105,102183261,106501743,102181617,102180562,102176469,102173138,102190088,102183196,102177687,102176550,102185484,102170968,102175009,102188987,102177025,108636108,102189785,102177231,102176082,102183719,102186995,102190791,102186482,102178172…
GO:0018216	peptidyl-arginine methylation	biological_process	0.20366	1	2152	2	20542	102180623
GO:0034969	histone arginine methylation	biological_process	0.20366	1	2152	2	20542	102180623
GO:0043985	histone H4-R3 methylation	biological_process	0.20366	1	2152	2	20542	102180623
GO:0033743	peptide-methionine (R)-S-oxide reductase activity	molecular_function	0.20379	2	2152	8	20542	102182021,102184296
GO:0015979	photosynthesis	biological_process	0.20441	20	2152	152	20542	102176693,102171585,106501751,102171545,106502794,102186549,106503168,102188644,102184386,102183647,102188724,102182859,102178033,102189175,102186228,102190156,108636730,102190008,102178629,102178517
GO:0004535	poly(A)-specific ribonuclease activity	molecular_function	0.20555	3	2152	14	20542	102180196,102180304,102176192
GO:0046907	intracellular transport	biological_process	0.20563	88	2152	736	20542	102171366,102191041,108638633,102188451,102170657,108638042,102179508,106503196,102171648,102182778,102182946,106503212,102188868,102173441,102178832,102182762,102189849,102187349,102187396,102189492,108635007,102179995,102185991,102168858,102189616,102169504,102181332,102175362,102185309,102168893,102184198,102182970,102176355,102184661,102171480,102181028,102190930,102186123,100860962,102181399…
GO:0000723	telomere maintenance	biological_process	0.20588	3	2152	14	20542	102189849,102168457,102173801
GO:0032200	telomere organization	biological_process	0.20588	3	2152	14	20542	102173801,102168457,102189849
GO:0060249	anatomical structure homeostasis	biological_process	0.20588	3	2152	14	20542	102173801,102168457,102189849
GO:0015370	solute:sodium symporter activity	molecular_function	0.20593	6	2152	35	20542	102176550,102179199,102174059,102187181,102186203,102187167
GO:0018759	methenyltetrahydromethanopterin cyclohydrolase activity	molecular_function	0.20611	1	2152	2	20542	102182764
GO:0003774	motor activity	molecular_function	0.20625	20	2152	147	20542	102187978,102168292,102183187,102180624,102170332,102175493,102170174,102181869,102174872,102190277,102187236,102168858,102187261,102177163,102168301,102178942,102188823,102177275,102175517,106502520
GO:0032507	maintenance of protein location in cell	biological_process	0.2066	6	2152	37	20542	102188250,102171485,102187638,102173713,102173152,102183272
GO:0045185	maintenance of protein location	biological_process	0.2066	6	2152	37	20542	102173713,102187638,102188250,102171485,102173152,102183272
GO:0051651	maintenance of location in cell	biological_process	0.2066	6	2152	37	20542	102173713,102187638,102188250,102171485,102173152,102183272
GO:0017089	glycolipid transporter activity	molecular_function	0.20985	2	2152	8	20542	102188823,102191636
GO:0046836	glycolipid transport	biological_process	0.20985	2	2152	8	20542	102188823,102191636
GO:0006913	nucleocytoplasmic transport	biological_process	0.21008	22	2152	166	20542	102183261,102168858,106501743,102175009,102182946,102182778,102184082,106503196,102178172,102186482,102186228,102180424,102172125,102176522,102182970,106503212,102177231,102190910,102179515,102179576,102182762,102189801
GO:0044782	cilium organization	biological_process	0.21062	3	2152	15	20542	102172982,102170167,102169611
GO:0008374	O-acyltransferase activity	molecular_function	0.21096	4	2152	23	20542	102168591,102171824,102173365,102185484
GO:0009890	negative regulation of biosynthetic process	biological_process	0.2123	8	2152	54	20542	102185350,102185491,100861353,102188349,102191269,102172161,106502334,102179625
GO:0004810	tRNA adenylyltransferase activity	molecular_function	0.21233	2	2152	8	20542	102183920,102186334
GO:0018195	peptidyl-arginine modification	biological_process	0.2129	2	2152	8	20542	102180623,102173898
GO:0030414	peptidase inhibitor activity	molecular_function	0.21297	20	2152	153	20542	102173383,102189051,102187245,102183916,102179374,102183975,102169231,102177471,102189753,102174589,102188515,102179411,102168282,102184534,102175041,102176238,102177788,102173265,106502252,102169643
GO:0061134	peptidase regulator activity	molecular_function	0.21297	20	2152	153	20542	102168282,102188515,102179411,102189753,102174589,102177471,102169231,102183975,102179374,102183916,102187245,102189051,102173383,102169643,106502252,102173265,102177788,102176238,102175041,102184534
GO:0006464	cellular protein modification process	biological_process	0.2144	172	2152	1490	20542	102182530,102183797,102178110,102184092,102173809,102187423,102181117,102187396,102184728,102169969,102172729,102172788,102180282,102180932,102185184,102180719,102173115,102189531,102189466,102190753,102168842,102189036,102169516,102172000,102181468,102187499,106502252,102189195,102188792,102178248,102186140,102185689,106501913,102169879,108635014,102186102,108637357,102190431,102178752,102189314…
GO:0036211	protein modification process	biological_process	0.2144	172	2152	1490	20542	102187514,102171530,102171863,108638126,102183822,102181467,102168983,102179195,102189485,102179755,102182183,102173898,102184597,102182951,108634438,102191111,102183113,102186202,102180223,102173428,102187181,102180952,106501720,108634734,102183685,102177406,102176627,102172917,102184090,100861120,102168757,102190934,106503799,102181295,102168520,102188492,102184296,102182085,102173735,102182311…
GO:0043240	Fanconi anaemia nuclear complex	cellular_component	0.21454	1	2152	2	20542	102182443
GO:0004584	dolichyl-phosphate-mannose-glycolipid alpha-mannosyltransferase activity	molecular_function	0.21487	1	2152	2	20542	102189531
GO:0003726	double-stranded RNA adenosine deaminase activity	molecular_function	0.21516	1	2152	2	20542	102172585
GO:0070475	rRNA base methylation	biological_process	0.2152	1	2152	2	20542	102190612
GO:0004615	phosphomannomutase activity	molecular_function	0.21527	1	2152	2	20542	102188203
GO:0009226	nucleotide-sugar biosynthetic process	biological_process	0.21527	1	2152	2	20542	102188203
GO:0009298	GDP-mannose biosynthetic process	biological_process	0.21527	1	2152	2	20542	102188203
GO:0019673	GDP-mannose metabolic process	biological_process	0.21527	1	2152	2	20542	102188203
GO:0004482	mRNA (guanine-N7-)-methyltransferase activity	molecular_function	0.21543	1	2152	2	20542	102190040
GO:0016841	ammonia-lyase activity	molecular_function	0.2159	1	2152	2	20542	102171085
GO:0016824	hydrolase activity, acting on acid halide bonds	molecular_function	0.21593	1	2152	2	20542	102188119
GO:0019120	hydrolase activity, acting on acid halide bonds, in C-halide compounds	molecular_function	0.21593	1	2152	2	20542	102188119
GO:0030058	amine dehydrogenase activity	molecular_function	0.21601	1	2152	2	20542	102186123
GO:0043419	urea catabolic process	biological_process	0.21602	1	2152	2	20542	102187514
GO:0018196	peptidyl-asparagine modification	biological_process	0.21605	1	2152	2	20542	102190890
GO:0018279	protein N-linked glycosylation via asparagine	biological_process	0.21605	1	2152	2	20542	102190890
GO:0016137	glycoside metabolic process	biological_process	0.21607	1	2152	2	20542	102177998
GO:0016138	glycoside biosynthetic process	biological_process	0.21607	1	2152	2	20542	102177998
GO:0050504	mannosyl-3-phosphoglycerate synthase activity	molecular_function	0.21607	1	2152	2	20542	102177998
GO:0051478	mannosylglycerate metabolic process	biological_process	0.21607	1	2152	2	20542	102177998
GO:0051479	mannosylglycerate biosynthetic process	biological_process	0.21607	1	2152	2	20542	102177998
GO:0000737	DNA catabolic process, endonucleolytic	biological_process	0.21608	1	2152	2	20542	102188866
GO:0006309	apoptotic DNA fragmentation	biological_process	0.21608	1	2152	2	20542	102188866
GO:0006921	cellular component disassembly involved in execution phase of apoptosis	biological_process	0.21608	1	2152	2	20542	102188866
GO:0030262	apoptotic nuclear changes	biological_process	0.21608	1	2152	2	20542	102188866
GO:0097194	execution phase of apoptosis	biological_process	0.21608	1	2152	2	20542	102188866
GO:0010393	galacturonan metabolic process	biological_process	0.21608	1	2152	2	20542	102173535
GO:0045488	pectin metabolic process	biological_process	0.21608	1	2152	2	20542	102173535
GO:0045490	pectin catabolic process	biological_process	0.21608	1	2152	2	20542	102173535
GO:0009002	serine-type D-Ala-D-Ala carboxypeptidase activity	molecular_function	0.21608	1	2152	2	20542	102179992
GO:0032865	ERMES complex	cellular_component	0.21608	1	2152	2	20542	102187134
GO:0044232	organelle membrane contact site	cellular_component	0.21608	1	2152	2	20542	102187134
GO:0044233	ER-mitochondrion membrane contact site	cellular_component	0.21608	1	2152	2	20542	102187134
GO:0039694	viral RNA genome replication	biological_process	0.21608	1	2152	2	20542	102173122
GO:0039703	RNA replication	biological_process	0.21608	1	2152	2	20542	102173122
GO:0002263	cell activation involved in immune response	biological_process	0.21608	1	2152	2	20542	102172213
GO:0002274	myeloid leukocyte activation	biological_process	0.21608	1	2152	2	20542	102172213
GO:0002275	myeloid cell activation involved in immune response	biological_process	0.21608	1	2152	2	20542	102172213
GO:0002279	mast cell activation involved in immune response	biological_process	0.21608	1	2152	2	20542	102172213
GO:0002366	leukocyte activation involved in immune response	biological_process	0.21608	1	2152	2	20542	102172213
GO:0002443	leukocyte mediated immunity	biological_process	0.21608	1	2152	2	20542	102172213
GO:0002444	myeloid leukocyte mediated immunity	biological_process	0.21608	1	2152	2	20542	102172213
GO:0002448	mast cell mediated immunity	biological_process	0.21608	1	2152	2	20542	102172213
GO:0004334	fumarylacetoacetase activity	molecular_function	0.21608	1	2152	2	20542	102173786
GO:0006658	phosphatidylserine metabolic process	biological_process	0.21608	1	2152	2	20542	106503774
GO:0006659	phosphatidylserine biosynthetic process	biological_process	0.21608	1	2152	2	20542	106503774
GO:0016822	hydrolase activity, acting on acid carbon-carbon bonds	molecular_function	0.21608	1	2152	2	20542	102173786
GO:0016823	hydrolase activity, acting on acid carbon-carbon bonds, in ketonic substances	molecular_function	0.21608	1	2152	2	20542	102173786
GO:0019865	immunoglobulin binding	molecular_function	0.21608	1	2152	2	20542	102188003
GO:0032418	lysosome localization	biological_process	0.21608	1	2152	2	20542	102172213
GO:0043299	leukocyte degranulation	biological_process	0.21608	1	2152	2	20542	102172213
GO:0043303	mast cell degranulation	biological_process	0.21608	1	2152	2	20542	102172213
GO:0045055	regulated secretory pathway	biological_process	0.21608	1	2152	2	20542	102172213
GO:0045576	mast cell activation	biological_process	0.21608	1	2152	2	20542	102172213
GO:0015145	monosaccharide transmembrane transporter activity	molecular_function	0.21608	1	2152	2	20542	102190742
GO:0015149	hexose transmembrane transporter activity	molecular_function	0.21608	1	2152	2	20542	102190742
GO:0015153	rhamnose transmembrane transporter activity	molecular_function	0.21608	1	2152	2	20542	102190742
GO:0044456	synapse part	cellular_component	0.21608	1	2152	2	20542	102185543
GO:0048786	presynaptic active zone	cellular_component	0.21608	1	2152	2	20542	102185543
GO:0097458	neuron part	cellular_component	0.21608	1	2152	2	20542	102185543
GO:0098793	presynapse	cellular_component	0.21608	1	2152	2	20542	102185543
GO:0009975	cyclase activity	molecular_function	0.2165	6	2152	36	20542	102177150,102182418,102172266,102181156,108634151,102169019
GO:0004484	mRNA guanylyltransferase activity	molecular_function	0.21739	2	2152	8	20542	102177216,102189801
GO:0006858	extracellular transport	biological_process	0.21792	3	2152	16	20542	106501743,102168858,102181759
GO:0051051	negative regulation of transport	biological_process	0.21833	3	2152	15	20542	108635175,102183173,108634860
GO:0051129	negative regulation of cellular component organization	biological_process	0.21847	10	2152	71	20542	108635175,102176002,102186619,102190930,102184631,102175636,102188877,108634860,102183173,102182723
GO:0048519	negative regulation of biological process	biological_process	0.2191	32	2152	257	20542	100861353,102178526,102188349,108637268,102183173,102172161,102185350,102181695,106502594,102184631,102188877,102182723,102179625,102183492,102178970,102178997,102176002,102190767,102186333,102185491,102191269,102179898,108635175,102186619,102175636,102174800,102190930,108634860,106502252,102181653,106502334,102183647
GO:0001932	regulation of protein phosphorylation	biological_process	0.21924	4	2152	22	20542	102183822,102173115,106502594,102179899
GO:0033036	macromolecule localization	biological_process	0.22035	111	2152	945	20542	102172719,108638042,108636449,106503920,108636111,102182946,102182778,102171648,102171366,102186606,102191041,108638633,102188823,102170657,102189849,102187349,102187638,102182762,102189492,102173052,102187396,108635007,102171418,102179995,102173441,106503212,102189476,102187840,102178832,102188724,102175362,102171485,102181332,102168893,102184198,102185991,102168858,102189616,102179863,102178097…
GO:0001934	positive regulation of protein phosphorylation	biological_process	0.22118	3	2152	15	20542	102183822,106502594,102173115
GO:0042327	positive regulation of phosphorylation	biological_process	0.22118	3	2152	15	20542	106502594,102173115,102183822
GO:0052689	carboxylic ester hydrolase activity	molecular_function	0.22163	9	2152	61	20542	102177998,102170283,106503755,102191509,102169046,102176082,102173245,102170657,102179730
GO:0006071	glycerol metabolic process	biological_process	0.22203	2	2152	8	20542	102176966,102173368
GO:0008287	protein serine/threonine phosphatase complex	cellular_component	0.2232	3	2152	15	20542	102185489,102187181,102169526
GO:1903293	phosphatase complex	cellular_component	0.2232	3	2152	15	20542	102185489,102187181,102169526
GO:0005351	sugar:proton symporter activity	molecular_function	0.22442	2	2152	8	20542	102188159,102173275
GO:0015295	solute:proton symporter activity	molecular_function	0.22442	2	2152	8	20542	102173275,102188159
GO:0045595	regulation of cell differentiation	biological_process	0.22506	3	2152	15	20542	102182723,102184631,102190930
GO:0048869	cellular developmental process	biological_process	0.2256	33	2152	268	20542	102176382,102172982,102184631,102186882,106502322,102182723,102180406,102182949,102179081,102188395,102168741,102168857,102173394,102179783,102181244,102176088,102182516,102183839,102170167,102175939,102190930,102177556,102183647,106502666,102188538,102171023,108634517,102182240,102186727,102184342,102180095,102182120,102168552
GO:0016337	single organismal cell-cell adhesion	biological_process	0.22633	2	2152	9	20542	102182336,102191000
GO:0001733	galactosylceramide sulfotransferase activity	molecular_function	0.22664	2	2152	8	20542	102183752,102191671
GO:0050694	galactose 3-O-sulfotransferase activity	molecular_function	0.22664	2	2152	8	20542	102191671,102183752
GO:0016835	carbon-oxygen lyase activity	molecular_function	0.22706	12	2152	85	20542	102181751,100860746,102191266,102190037,102190358,102178022,102172266,102184765,102179090,102178450,102173535,102185041
GO:0031225	anchored component of membrane	cellular_component	0.22891	3	2152	15	20542	102171486,102180196,102191546
GO:0016742	hydroxymethyl-, formyl- and related transferase activity	molecular_function	0.22967	2	2152	8	20542	102172194,102189931
GO:0032324	molybdopterin cofactor biosynthetic process	biological_process	0.22973	3	2152	16	20542	102171985,102170834,102176508
GO:0043545	molybdopterin cofactor metabolic process	biological_process	0.22973	3	2152	16	20542	102170834,102176508,102171985
GO:0040013	negative regulation of locomotion	biological_process	0.23021	2	2152	8	20542	102182723,102190930
GO:0051271	negative regulation of cellular component movement	biological_process	0.23021	2	2152	8	20542	102190930,102182723
GO:2000146	negative regulation of cell motility	biological_process	0.23021	2	2152	8	20542	102190930,102182723
GO:0007131	reciprocal meiotic recombination	biological_process	0.23032	3	2152	15	20542	102187562,102170657,106502676
GO:0035825	reciprocal DNA recombination	biological_process	0.23032	3	2152	15	20542	102170657,102187562,106502676
GO:0004571	mannosyl-oligosaccharide 1,2-alpha-mannosidase activity	molecular_function	0.23113	2	2152	8	20542	102182048,102187633
GO:0015924	mannosyl-oligosaccharide mannosidase activity	molecular_function	0.23113	2	2152	8	20542	102187633,102182048
GO:0043087	regulation of GTPase activity	biological_process	0.2315	4	2152	22	20542	102184374,102184208,102178823,102184306
GO:0032270	positive regulation of cellular protein metabolic process	biological_process	0.23157	6	2152	38	20542	102173115,106502594,102172137,102183822,102171716,102187181
GO:0051247	positive regulation of protein metabolic process	biological_process	0.23157	6	2152	38	20542	102173115,102172137,106502594,102171716,102183822,102187181
GO:0018995	host	cellular_component	0.23222	18	2152	139	20542	106503894,102172418,108638012,102168349,102190742,102178832,102187620,102171957,102185340,108635351,102179779,108638194,102176762,102173861,108636399,106502505,102181864,102190733
GO:0043657	host cell	cellular_component	0.23222	18	2152	139	20542	102190733,102173861,102176762,108638194,102181864,106502505,108636399,102185340,102171957,102178832,102187620,102179779,108635351,108638012,102172418,106503894,102190742,102168349
GO:0022406	membrane docking	biological_process	0.2347	6	2152	37	20542	102186228,102180121,102190406,102184198,102179576,102186836
GO:0005912	adherens junction	cellular_component	0.23542	3	2152	16	20542	102184810,102190753,102176007
GO:0005924	cell-substrate adherens junction	cellular_component	0.23542	3	2152	16	20542	102176007,102184810,102190753
GO:0005925	focal adhesion	cellular_component	0.23542	3	2152	16	20542	102184810,102190753,102176007
GO:0030055	cell-substrate junction	cellular_component	0.23542	3	2152	16	20542	102184810,102190753,102176007
GO:0070161	anchoring junction	cellular_component	0.23542	3	2152	16	20542	102176007,102184810,102190753
GO:0009401	phosphoenolpyruvate-dependent sugar phosphotransferase system	biological_process	0.23651	4	2152	23	20542	108636108,102190559,102184642,102184739
GO:0006914	autophagy	biological_process	0.23812	33	2152	263	20542	106501743,102183261,102189466,100860966,102182946,102175009,102178526,108636449,106503212,102175557,102180672,102173973,102176522,102179902,102185574,102179515,102176318,102168858,102172387,108634755,108634826,102173366,102180754,102189847,102190654,102171480,102171905,102178172,102177433,102190910,106502794,102185812,102169966
GO:0031555	transcriptional attenuation	biological_process	0.23837	2	2152	9	20542	102171375,102170568
GO:0031556	transcriptional attenuation by ribosome	biological_process	0.23837	2	2152	9	20542	102171375,102170568
GO:0044215	other organism	cellular_component	0.23928	18	2152	140	20542	102190733,102173861,102176762,108638194,102181864,108636399,106502505,102185340,102171957,102187620,102178832,102179779,108635351,108638012,102172418,106503894,102168349,102190742
GO:0044216	other organism cell	cellular_component	0.23928	18	2152	140	20542	102173861,102176762,108638194,102181864,106502505,108636399,102190733,102172418,108638012,106503894,102190742,102168349,102171957,102185340,102178832,102187620,102179779,108635351
GO:0044217	other organism part	cellular_component	0.23928	18	2152	140	20542	102173861,108638194,102176762,102181864,106502505,108636399,102190733,108638012,102172418,106503894,102168349,102190742,102185340,102171957,102187620,102178832,108635351,102179779
GO:0005216	ion channel activity	molecular_function	0.24212	57	2152	469	20542	102185964,102172555,102186276,100861025,102171585,102168441,102178206,102174955,102188806,102189785,102189099,102182424,102184665,102187889,102185743,102169526,102185309,102190146,102173383,102181332,102190031,102173861,102169714,102176028,102169278,102189489,102182805,102183008,102184768,106503608,102174657,102186507,102191362,102185102,102174524,102175507,102177072,102183667,102178033,102170811…
GO:0022838	substrate-specific channel activity	molecular_function	0.24212	57	2152	469	20542	102174955,102178206,102189785,102188806,102189099,102182424,102184665,102185964,102172555,102186276,100861025,102171585,102168441,102176028,102169714,102189489,102169278,102182805,102183008,102184768,102174657,106503608,102186507,102187889,102169526,102185743,102190146,102185309,102173383,102181332,102190031,102173861,102183667,102178033,102169587,102170811,102175193,102175557,102177237,102185359…
GO:0005543	phospholipid binding	molecular_function	0.24243	16	2152	119	20542	102183272,102186188,102173262,102177852,102171819,102170017,102171485,102188250,102173713,102168460,108638042,102188853,102185991,102190973,102176556,102173152
GO:0006402	mRNA catabolic process	biological_process	0.24277	5	2152	30	20542	102189849,102187427,102180196,102176192,102180304
GO:0016298	lipase activity	molecular_function	0.24293	7	2152	45	20542	102173245,102191509,102177998,102188141,100860801,102183272,102169966
GO:0007005	mitochondrion organization	biological_process	0.24384	13	2152	96	20542	102187134,102181975,102170221,102185359,102187821,108633555,102186482,102171716,102181325,102172137,102175009,102189847,102184707
GO:0034357	photosynthetic membrane	cellular_component	0.24438	15	2152	115	20542	102178629,102190008,102183647,102186228,102189175,102178033,102178517,102182859,102171585,102176693,102180118,106502794,102186549,108636730,106501751
GO:0004114	3',5'-cyclic-nucleotide phosphodiesterase activity	molecular_function	0.24513	5	2152	30	20542	102179199,102175061,102173660,108636136,102171320
GO:0017148	negative regulation of translation	biological_process	0.2452	3	2152	16	20542	106502334,100861353,102185491
GO:0034249	negative regulation of cellular amide metabolic process	biological_process	0.2452	3	2152	16	20542	100861353,102185491,106502334
GO:0007217	tachykinin receptor signaling pathway	biological_process	0.24549	2	2152	9	20542	102185985,102191397
GO:0032555	purine ribonucleotide binding	molecular_function	0.24709	231	2152	2027	20542	102170332,102185873,102188792,106502252,102174741,102172000,102168292,102181028,102181468,102171023,102185689,102190759,102178248,102186140,102181869,102175493,102176298,102180095,102181053,106501913,102187910,102185773,102168858,102173784,102190431,102189847,102178752,102177837,102186424,102181332,102180592,102172194,102184092,102179779,102183679,102182040,102171375,102182530,102184728,102186448…
GO:0000159	protein phosphatase type 2A complex	cellular_component	0.249	2	2152	9	20542	102185489,102169526
GO:0008601	protein phosphatase type 2A regulator activity	molecular_function	0.249	2	2152	9	20542	102169526,102185489
GO:0043241	protein complex disassembly	biological_process	0.24909	7	2152	49	20542	102184631,102175636,102188877,102171375,102170568,102170086,102176002
GO:0015698	inorganic anion transport	biological_process	0.24994	8	2152	55	20542	102174667,102183008,102176028,102180922,102172317,100861025,102184828,102185964
GO:0048523	negative regulation of cellular process	biological_process	0.25008	26	2152	209	20542	102190767,102183173,102176002,102178970,100861353,102178526,102178997,102188349,102182723,102183492,106502334,102179625,102190930,102184631,102175636,102188877,106502252,108634860,102191269,108635175,102179898,102186619,102185350,102186333,102185491,102181695
GO:0048731	system development	biological_process	0.25045	12	2152	90	20542	108637637,102181695,102183839,102178997,106502666,102191708,102171184,102176088,102180406,102180665,102182120,102179783
GO:0006487	protein N-linked glycosylation	biological_process	0.25178	2	2152	9	20542	108637357,102190890
GO:1901615	organic hydroxy compound metabolic process	biological_process	0.25222	7	2152	48	20542	108637406,100860801,102186689,102176966,102183772,102173368,102186016
GO:0006886	intracellular protein transport	biological_process	0.25243	68	2152	570	20542	102184082,102187799,102172485,102178851,102173435,102170070,102179576,102189801,102178805,102186276,102190910,102188987,102177231,102176082,102174800,102190791,102178172,102172125,102173138,102183196,102190088,102175009,102185484,102183261,106501743,102180562,102179515,102182536,102190755,102175734,102180424,108636384,102186228,102183667,102176522,102175362,102181332,102168893,102185991,102168858…
GO:0070603	SWI/SNF superfamily-type complex	cellular_component	0.25341	2	2152	10	20542	102191001,102190185
GO:0006298	mismatch repair	biological_process	0.25343	4	2152	23	20542	102184198,102178867,102181759,102181166
GO:0032553	ribonucleotide binding	molecular_function	0.25468	233	2152	2049	20542	102179039,102172719,102185490,102171985,102170408,100860973,102188823,102189760,102179493,108635820,102187097,106502631,102174872,102178859,108636136,102182762,102181759,102187310,102183428,108634965,108634514,102182932,102180323,102176894,102184198,102181166,102188830,106503627,102189714,108635821,102185871,102171898,102191022,102170409,102174986,108635824,102172551,106503385,102190742,100861060…
GO:0001816	cytokine production	biological_process	0.25582	4	2152	24	20542	102178097,102186606,102171058,102173199
GO:0001817	regulation of cytokine production	biological_process	0.25582	4	2152	24	20542	102178097,102171058,102186606,102173199
GO:0001819	positive regulation of cytokine production	biological_process	0.25582	4	2152	24	20542	102178097,102171058,102186606,102173199
GO:0015267	channel activity	molecular_function	0.25646	57	2152	472	20542	102185964,102172555,102186276,100861025,102171585,102168441,102174955,102178206,102189785,102188806,102184665,102189099,102182424,102187889,102185743,102169526,102185309,102190146,102173383,102181332,102190031,102173861,102176028,102169714,102189489,102182805,102169278,102183008,102184768,102174657,106503608,102186507,102191362,102185102,102174524,102175507,102177072,102178033,102183667,102169587…
GO:0022803	passive transmembrane transporter activity	molecular_function	0.25646	57	2152	472	20542	102189099,102182424,102184665,102189785,102188806,102178206,102174955,102168441,102171585,100861025,102186276,102172555,102185964,102186507,102174657,106503608,102184768,102183008,102189489,102169278,102182805,102169714,102176028,102190031,102173861,102181332,102185309,102190146,102173383,102169526,102185743,102187889,102185359,102177237,102175557,102175193,102183667,102178033,102169587,102170811…
GO:0006887	exocytosis	biological_process	0.2572	9	2152	64	20542	102179576,102186836,102187349,102180121,102172213,102184216,102184198,102190406,102186228
GO:0044801	single-organism membrane fusion	biological_process	0.25799	6	2152	40	20542	102172485,102181325,102189847,108633555,102187821,102175009
GO:0030435	sporulation resulting in formation of a cellular spore	biological_process	0.25842	3	2152	16	20542	102184631,102168741,102177556
GO:0003989	acetyl-CoA carboxylase activity	molecular_function	0.25852	2	2152	9	20542	102178200,108635821
GO:0016421	CoA carboxylase activity	molecular_function	0.25852	2	2152	9	20542	102178200,108635821
GO:0016885	ligase activity, forming carbon-carbon bonds	molecular_function	0.25852	2	2152	9	20542	102178200,108635821
GO:0006479	protein methylation	biological_process	0.25881	6	2152	40	20542	102174605,102180623,100861120,102183797,102183113,106503799
GO:0008213	protein alkylation	biological_process	0.25881	6	2152	40	20542	102174605,100861120,102180623,106503799,102183797,102183113
GO:0017076	purine nucleotide binding	molecular_function	0.25946	233	2152	2050	20542	102185773,102168858,102173784,102181053,106501913,102187910,102180095,102186424,102181332,102178752,102177837,102190431,102189847,102181028,102181468,102171023,102168292,102172000,102188792,106502252,102174741,102170332,102185873,102175493,102176298,102178248,102186140,102181869,102185689,102190759,102191041,102180282,102180932,102185184,102176586,102180899,102187261,102172788,102173929,102181325…
GO:0008192	RNA guanylyltransferase activity	molecular_function	0.25969	2	2152	9	20542	102189801,102177216
GO:0070568	guanylyltransferase activity	molecular_function	0.25969	2	2152	9	20542	102177216,102189801
GO:0016071	mRNA metabolic process	biological_process	0.25993	30	2152	244	20542	102169432,102180304,102169740,102187427,102174734,102188805,102171898,102183261,102172387,102188324,102178339,102176192,102169736,102174774,102169824,102177216,102180196,102178172,102179121,102190040,102182530,102188003,102177041,102190910,102186448,102171555,102187396,102189801,100861377,102189849
GO:0006325	chromatin organization	biological_process	0.2611	20	2152	167	20542	102183797,108635032,108634860,108635548,102178051,108634925,102171961,102180623,106503385,102171636,102183113,108635146,108634729,108634784,108635111,108635260,108635128,102191001,108634727,102176978
GO:0001883	purine nucleoside binding	molecular_function	0.26139	230	2152	2023	20542	102182530,102171375,102183679,102182040,102172194,102180592,102179779,102184092,102186295,102189492,102187396,102189849,102185415,102181117,102169634,102172729,102183795,102184728,102174819,102186448,102191041,102180282,102180932,102185184,102176586,102180899,102187261,102172788,102173929,102181325,102171560,102175275,102170283,102169516,102175224,106503920,102181028,102181468,102171023,102172000…
GO:0032549	ribonucleoside binding	molecular_function	0.26139	230	2152	2023	20542	102189189,102168457,102183820,102183622,108637185,106502082,102191500,102173435,102178942,102187328,102178569,102169523,102191141,102169736,102187644,108634525,102169047,102188987,102178867,102187246,102185222,102170174,108635619,102185429,102187041,102169132,102177052,108635022,108638093,102181975,102173001,102176487,106502753,102176762,102191148,102170968,102180027,102175517,102181513,102170559…
GO:0032550	purine ribonucleoside binding	molecular_function	0.26139	230	2152	2023	20542	102185429,102187041,102170174,108635619,102178867,102187246,102185222,102187644,108634525,102188987,102169047,102169523,102191141,102169736,102178942,106502082,102191500,102173435,102187328,102178569,102189189,102168457,102183622,102183820,108637185,102186689,102172769,102190277,102182421,102176318,102179055,106503900,102174364,102172982,102189600,102180624,102169015,102170559,102187978,102186301…
GO:0043531	ADP binding	molecular_function	0.26212	8	2152	55	20542	102186424,102176298,102188830,108634514,102174986,102178357,102191041,102185222
GO:0030203	glycosaminoglycan metabolic process	biological_process	0.26338	5	2152	31	20542	102182243,102183916,102178172,102172194,102182004
GO:0005261	cation channel activity	molecular_function	0.26436	30	2152	242	20542	102172421,102189489,102179783,102182805,102190806,100861026,102178823,102184768,102169526,102187889,102190031,102176835,102173861,102180849,102190146,102173383,102178206,102178033,102183667,102170811,102175557,102182424,102189099,102188806,102186276,102172555,102177072,102175507,102174524,102185102
GO:0043462	regulation of ATPase activity	biological_process	0.26465	3	2152	17	20542	102183647,108637268,102187500
GO:0044767	single-organism developmental process	biological_process	0.26517	62	2152	529	20542	102179783,102183921,102172162,102177052,102181244,102170521,102176088,102174642,102188395,102168741,102171477,102191378,102168857,108637637,102173394,102182770,102187729,102186882,102184631,102182949,102183492,102179081,106502322,102182723,102180406,102177438,102181695,108635995,102176382,102172982,102184342,108637277,100860743,102175926,102180095,102182120,102168552,102191708,108634517,102178997…
GO:0010851	cyclase regulator activity	molecular_function	0.26858	1	2152	3	20542	102180911
GO:0010853	cyclase activator activity	molecular_function	0.26858	1	2152	3	20542	102180911
GO:0030249	guanylate cyclase regulator activity	molecular_function	0.26858	1	2152	3	20542	102180911
GO:0030250	guanylate cyclase activator activity	molecular_function	0.26858	1	2152	3	20542	102180911
GO:0031554	regulation of DNA-templated transcription, termination	biological_process	0.26909	2	2152	10	20542	102171375,102170568
GO:0006022	aminoglycan metabolic process	biological_process	0.2698	8	2152	55	20542	102183916,102182243,102180614,102182004,102187263,102172194,102178172,102170834
GO:0008658	penicillin binding	molecular_function	0.27147	1	2152	3	20542	108634727
GO:0033293	monocarboxylic acid binding	molecular_function	0.27147	1	2152	3	20542	108634727
GO:0015858	nucleoside transport	biological_process	0.2724	1	2152	3	20542	102177687
GO:0034257	nicotinamide riboside transmembrane transporter activity	molecular_function	0.2724	1	2152	3	20542	102177687
GO:0034258	nicotinamide riboside transport	biological_process	0.2724	1	2152	3	20542	102177687
GO:0071826	ribonucleoprotein complex subunit organization	biological_process	0.2727	2	2152	9	20542	102174774,102186448
GO:0065004	protein-DNA complex assembly	biological_process	0.27377	16	2152	135	20542	108634925,102178051,102171961,102179949,108638624,102178856,108635032,108634860,108635548,108635111,108635260,108635128,108634727,108635146,108634729,108634784
GO:0071824	protein-DNA complex subunit organization	biological_process	0.27377	16	2152	135	20542	102179949,102171961,108634925,102178051,108638624,108635032,102178856,108635548,108634860,108635260,108635111,108634727,108635128,108634729,108635146,108634784
GO:0045766	positive regulation of angiogenesis	biological_process	0.27379	2	2152	9	20542	102178997,102181695
GO:1904018	positive regulation of vasculature development	biological_process	0.27379	2	2152	9	20542	102181695,102178997
GO:0033554	cellular response to stress	biological_process	0.27409	72	2152	619	20542	102181544,102190559,102190868,102188492,102173801,102169545,102168457,102168757,102190581,102191269,100860986,102178867,102184412,102169710,102187246,108634985,102178357,102182667,106501720,102174153,102175127,102169491,108638125,102183261,102175083,102189237,100861393,102190755,108634231,102181419,102189899,102182723,102180672,102184198,108637406,102181166,102168719,102185402,102185773,102185871…
GO:0004383	guanylate cyclase activity	molecular_function	0.27485	3	2152	16	20542	102182418,102169019,102181156
GO:0006182	cGMP biosynthetic process	biological_process	0.27485	3	2152	16	20542	102169019,102181156,102182418
GO:0046068	cGMP metabolic process	biological_process	0.27485	3	2152	16	20542	102182418,102181156,102169019
GO:0008033	tRNA processing	biological_process	0.27501	28	2152	227	20542	102170180,102183679,102188705,102185709,102180274,102175876,102178357,102168292,102181419,102173249,102186448,102191546,102172084,102176933,102169633,102189489,102173796,102184296,102185871,102187910,102180899,102178769,102185041,102191141,102180446,102176952,102179684,102174830
GO:0016153	urocanate hydratase activity	molecular_function	0.27542	1	2152	3	20542	102178022
GO:0004312	fatty acid synthase activity	molecular_function	0.2756	2	2152	9	20542	102176561,102184764
GO:0048646	anatomical structure formation involved in morphogenesis	biological_process	0.2763	15	2152	116	20542	102183647,102168552,102179081,102181244,102191708,102180406,102177556,102184631,102168857,102176382,102172982,102170167,102181695,102178997,102168741
GO:0035639	purine ribonucleoside triphosphate binding	molecular_function	0.2774	229	2152	2020	20542	102178859,102182762,102174872,106502631,108635820,102179493,102187097,108634965,108634514,102183428,102181759,102187310,102179039,102172719,102189760,102170408,100860973,102171985,102188823,100861060,108635824,102190742,106503385,102172551,102184661,102179749,106503463,102171390,102184810,102183187,108637485,102180263,102188830,106503627,102181166,102182932,102184198,102176894,102180323,102185871…
GO:0030684	preribosome	cellular_component	0.27827	12	2152	91	20542	102186712,102190088,102169611,102168960,102181909,102185232,102169710,102173365,102175279,102190380,102177041,102171636
GO:0052855	ADP-dependent NAD(P)H-hydrate dehydratase activity	molecular_function	0.27833	1	2152	3	20542	102191266
GO:0009521	photosystem	cellular_component	0.27847	13	2152	101	20542	102186228,102189175,102178517,102178033,102182859,102178629,102190008,102186549,106502794,108636730,106501751,102171585,102176693
GO:0009913	epidermal cell differentiation	biological_process	0.27851	1	2152	3	20542	102183839
GO:0030216	keratinocyte differentiation	biological_process	0.27851	1	2152	3	20542	102183839
GO:0043588	skin development	biological_process	0.27851	1	2152	3	20542	102183839
GO:0036126	sperm flagellum	cellular_component	0.27859	1	2152	3	20542	102182311
GO:0097228	sperm principal piece	cellular_component	0.27859	1	2152	3	20542	102182311
GO:0016799	hydrolase activity, hydrolyzing N-glycosyl compounds	molecular_function	0.27871	3	2152	17	20542	102178025,102190358,102184765
GO:0032268	regulation of cellular protein metabolic process	biological_process	0.2788	16	2152	125	20542	102171716,102173115,102172137,100861353,102187181,102179899,106502334,102178110,102183822,106502252,102171058,102186619,106502594,102174364,102185491,102173199
GO:0000045	autophagosome assembly	biological_process	0.27906	2	2152	10	20542	102180672,106502794
GO:0016236	macroautophagy	biological_process	0.27906	2	2152	10	20542	106502794,102180672
GO:0046999	regulation of conjugation	biological_process	0.27927	1	2152	3	20542	108637954
GO:0005741	mitochondrial outer membrane	cellular_component	0.27933	11	2152	83	20542	102181325,102187821,108633555,102182536,102169457,102187134,102189847,102175009,102177072,102189492,102189919
GO:0031968	organelle outer membrane	cellular_component	0.27933	11	2152	83	20542	102182536,102169457,102187134,102181325,108633555,102187821,102177072,102189492,102189919,102189847,102175009
GO:0006779	porphyrin-containing compound biosynthetic process	biological_process	0.2795	6	2152	40	20542	102184208,102184386,102172084,102191546,102184110,102178522
GO:0008236	serine-type peptidase activity	molecular_function	0.27971	43	2152	363	20542	102187708,102184231,102185651,102184684,102183492,102169043,102180035,102169019,108633309,102184761,106504026,102188314,102172623,102173560,102186712,102185816,102168248,102186123,102178682,102185263,102179982,102173343,102189785,102176082,102189069,102183647,102169966,108633175,102187460,102178650,108633407,102179545,102174794,102174957,102175905,102176598,102169785,102173245,102179992,102177716…
GO:0017171	serine hydrolase activity	molecular_function	0.27971	43	2152	363	20542	102186712,102168248,102185816,102172623,102188314,102173560,102180035,102169043,108633309,102169019,102184761,106504026,102187708,102184231,102185651,102184684,102183492,102179992,102177716,102177845,108638460,108636584,108633407,102175905,102174957,102176598,102174794,102179545,102169785,102173245,102169966,102178650,108633175,102187460,102186123,102178682,102179982,102185263,102173343,102183647…
GO:0006897	endocytosis	biological_process	0.28163	4	2152	27	20542	108635175,102180754,102183173,108634860
GO:0001664	G-protein coupled receptor binding	molecular_function	0.28178	8	2152	63	20542	102181854,102169556,102174844,102168936,108638110,102182444,108638245,102173357
GO:0007601	visual perception	biological_process	0.28188	1	2152	3	20542	108636136
GO:0030553	cGMP binding	molecular_function	0.28188	1	2152	3	20542	108636136
GO:0050953	sensory perception of light stimulus	biological_process	0.28188	1	2152	3	20542	108636136
GO:0003950	NAD+ ADP-ribosyltransferase activity	molecular_function	0.28263	4	2152	24	20542	102182170,102181318,106503068,102187499
GO:0051494	negative regulation of cytoskeleton organization	biological_process	0.283	4	2152	26	20542	102184631,102175636,102188877,102176002
GO:0001882	nucleoside binding	molecular_function	0.28354	230	2152	2031	20542	102186295,102189492,102187396,102189849,102181117,102185415,102169634,102172729,102183795,102184728,102174819,102186448,102182530,102171375,102183679,102182040,102172194,102180592,102179779,102184092,102171560,102175275,102170283,102169516,102175224,106503920,102191041,102180282,102180932,102185184,102176586,102180899,102172788,102187261,102173929,102181325,102175493,102176298,102178248,102186140…
GO:0006401	RNA catabolic process	biological_process	0.28395	5	2152	32	20542	102176192,102180304,102187427,102180196,102189849
GO:0008521	acetyl-CoA transporter activity	molecular_function	0.285	1	2152	3	20542	102174949
GO:0051185	coenzyme transporter activity	molecular_function	0.285	1	2152	3	20542	102174949
GO:0007015	actin filament organization	biological_process	0.28509	8	2152	63	20542	102176002,102180617,102180754,102182723,102184631,102190930,102175636,102188877
GO:0004531	deoxyribonuclease II activity	molecular_function	0.28626	1	2152	3	20542	102191199
GO:0016889	endodeoxyribonuclease activity, producing 3'-phosphomonoesters	molecular_function	0.28626	1	2152	3	20542	102191199
GO:0019904	protein domain specific binding	molecular_function	0.28633	3	2152	17	20542	102190550,106502252,102181864
GO:0010883	regulation of lipid storage	biological_process	0.28636	3	2152	17	20542	102173199,102178097,102186606
GO:0010884	positive regulation of lipid storage	biological_process	0.28636	3	2152	17	20542	102186606,102178097,102173199
GO:0003995	acyl-CoA dehydrogenase activity	molecular_function	0.28709	4	2152	24	20542	102180069,102177788,102182159,102173050
GO:0098599	palmitoyl hydrolase activity	molecular_function	0.28717	1	2152	3	20542	102180754
GO:0008839	4-hydroxy-tetrahydrodipicolinate reductase	molecular_function	0.28795	2	2152	10	20542	102188914,102190753
GO:0009085	lysine biosynthetic process	biological_process	0.28795	2	2152	10	20542	102190753,102188914
GO:0009089	lysine biosynthetic process via diaminopimelate	biological_process	0.28795	2	2152	10	20542	102188914,102190753
GO:0046451	diaminopimelate metabolic process	biological_process	0.28795	2	2152	10	20542	102188914,102190753
GO:0042274	ribosomal small subunit biogenesis	biological_process	0.28985	1	2152	3	20542	102187923
GO:0009101	glycoprotein biosynthetic process	biological_process	0.28999	14	2152	108	20542	102182243,102170329,102184597,102182311,102186102,102182004,102168842,108637357,102182085,102187499,102178172,102181295,102190890,102169879
GO:0044272	sulfur compound biosynthetic process	biological_process	0.29038	6	2152	41	20542	102172599,102182004,102170704,102182243,102171824,102178172
GO:0000702	oxidized base lesion DNA N-glycosylase activity	molecular_function	0.29075	1	2152	3	20542	102184765
GO:0008534	oxidized purine nucleobase lesion DNA N-glycosylase activity	molecular_function	0.29075	1	2152	3	20542	102184765
GO:0072657	protein localization to membrane	biological_process	0.29166	12	2152	92	20542	102189849,102178805,102187396,102178970,102175005,102188987,102187840,102169403,102184661,102191041,102174800,102173435
GO:0010498	proteasomal protein catabolic process	biological_process	0.29265	7	2152	50	20542	102185402,100861393,102168292,102177614,102186619,102182023,102178110
GO:0006265	DNA topological change	biological_process	0.29272	5	2152	33	20542	102179493,102186322,102191581,102181335,102175493
GO:0002682	regulation of immune system process	biological_process	0.29279	7	2152	51	20542	102174800,102174153,102178783,102171058,102172400,102178264,102168591
GO:0000079	regulation of cyclin-dependent protein serine/threonine kinase activity	biological_process	0.29318	1	2152	3	20542	102179899
GO:0071900	regulation of protein serine/threonine kinase activity	biological_process	0.29318	1	2152	3	20542	102179899
GO:1904029	regulation of cyclin-dependent protein kinase activity	biological_process	0.29318	1	2152	3	20542	102179899
GO:0051189	prosthetic group metabolic process	biological_process	0.29434	3	2152	18	20542	102170834,102176508,102171985
GO:0009653	anatomical structure morphogenesis	biological_process	0.29443	27	2152	223	20542	102190930,102170332,102184631,102179081,102183647,102188538,102182723,106502322,102180406,102177556,102175939,102170167,102181695,102172982,102176382,102182120,102184342,102168552,102176088,102191708,102181244,102178997,108634517,102168741,102173394,102168857,102182240
GO:0006664	glycolipid metabolic process	biological_process	0.29565	9	2152	67	20542	102176082,108633188,102173809,102170657,102189531,102172315,102169969,102178450,102185484
GO:1903509	liposaccharide metabolic process	biological_process	0.29571	10	2152	75	20542	102185484,102178450,102169969,102182479,102172315,102189531,102170657,102173809,102176082,108633188
GO:0006024	glycosaminoglycan biosynthetic process	biological_process	0.29645	3	2152	17	20542	102178172,102182243,102182004
GO:0030054	cell junction	cellular_component	0.29733	6	2152	42	20542	102184810,102172318,102190753,102182234,102186882,102176007
GO:0042393	histone binding	molecular_function	0.29844	3	2152	18	20542	102186295,102184421,102180623
GO:0051861	glycolipid binding	molecular_function	0.299	2	2152	10	20542	102191636,102188823
GO:0010374	stomatal complex development	biological_process	0.29903	1	2152	3	20542	102183921
GO:0048580	regulation of post-embryonic development	biological_process	0.29903	1	2152	3	20542	102183921
GO:0048582	positive regulation of post-embryonic development	biological_process	0.29903	1	2152	3	20542	102183921
GO:0090558	plant epidermis development	biological_process	0.29903	1	2152	3	20542	102183921
GO:2000038	regulation of stomatal complex development	biological_process	0.29903	1	2152	3	20542	102183921
GO:2000123	positive regulation of stomatal complex development	biological_process	0.29903	1	2152	3	20542	102183921
GO:0032957	inositol trisphosphate metabolic process	biological_process	0.29973	1	2152	3	20542	102186689
GO:0043647	inositol phosphate metabolic process	biological_process	0.29973	1	2152	3	20542	102186689
GO:0047325	inositol tetrakisphosphate 1-kinase activity	molecular_function	0.29973	1	2152	3	20542	102186689
GO:0051765	inositol tetrakisphosphate kinase activity	molecular_function	0.29973	1	2152	3	20542	102186689
GO:0052725	inositol-1,3,4-trisphosphate 6-kinase activity	molecular_function	0.29973	1	2152	3	20542	102186689
GO:0052726	inositol-1,3,4-trisphosphate 5-kinase activity	molecular_function	0.29973	1	2152	3	20542	102186689
GO:0035556	intracellular signal transduction	biological_process	0.30015	100	2152	866	20542	102171375,106503168,102176334,102172773,102189175,102182040,102177824,102184306,102184287,102187396,106502594,102170660,102181695,102183795,102169019,102186777,102185424,102187562,106503196,102175275,102187410,102183187,106503463,102172000,102184661,106502305,102176479,102185873,102180196,102181763,106502252,102175062,102174741,102170439,102185132,102182418,100861060,108635824,102180121,102181053…
GO:0006974	cellular response to DNA damage stimulus	biological_process	0.30019	67	2152	578	20542	102174153,102183261,102175127,108638125,102190755,100861393,108634231,102189899,102181419,102175083,102189237,102188492,102190868,102168757,102190581,102173801,102168457,102169545,102181544,102190559,102187246,102169710,102184412,102178867,102182667,106501720,108634985,102178357,102191269,100860986,102171716,108638045,108633916,102173929,102172461,102170376,102169898,106503649,102171648,102172137…
GO:0010558	negative regulation of macromolecule biosynthetic process	biological_process	0.30126	7	2152	51	20542	106502334,102179625,102191269,102188349,100861353,102185491,102185350
GO:0031327	negative regulation of cellular biosynthetic process	biological_process	0.30126	7	2152	51	20542	102191269,106502334,102179625,100861353,102185491,102185350,102188349
GO:0051172	negative regulation of nitrogen compound metabolic process	biological_process	0.30126	7	2152	51	20542	102191269,106502334,102179625,100861353,102185491,102185350,102188349
GO:2000113	negative regulation of cellular macromolecule biosynthetic process	biological_process	0.30126	7	2152	51	20542	102185350,102185491,100861353,102188349,102191269,106502334,102179625
GO:0008064	regulation of actin polymerization or depolymerization	biological_process	0.30301	6	2152	44	20542	102182723,102176002,102184631,102190930,102175636,102188877
GO:0008154	actin polymerization or depolymerization	biological_process	0.30301	6	2152	44	20542	102190930,102184631,102175636,102188877,102182723,102176002
GO:0030041	actin filament polymerization	biological_process	0.30301	6	2152	44	20542	102188877,102175636,102190930,102184631,102176002,102182723
GO:0030832	regulation of actin filament length	biological_process	0.30301	6	2152	44	20542	102188877,102175636,102184631,102190930,102176002,102182723
GO:0030833	regulation of actin filament polymerization	biological_process	0.30301	6	2152	44	20542	102190930,102184631,102175636,102188877,102182723,102176002
GO:0032535	regulation of cellular component size	biological_process	0.30301	6	2152	44	20542	102188877,102175636,102190930,102184631,102176002,102182723
GO:0032956	regulation of actin cytoskeleton organization	biological_process	0.30301	6	2152	44	20542	102176002,102182723,102188877,102184631,102190930,102175636
GO:0032970	regulation of actin filament-based process	biological_process	0.30301	6	2152	44	20542	102176002,102182723,102188877,102175636,102184631,102190930
GO:0009341	beta-galactosidase complex	cellular_component	0.30303	1	2152	3	20542	102178493
GO:0004655	porphobilinogen synthase activity	molecular_function	0.30377	1	2152	3	20542	102172266
GO:0071103	DNA conformation change	biological_process	0.30392	19	2152	163	20542	108635260,108635111,102191581,108634727,108635128,102186322,108634729,108635146,108634784,102171961,102175493,102178051,108634925,102179493,108635032,102181335,102169643,108635548,108634860
GO:0008430	selenium binding	molecular_function	0.30398	1	2152	3	20542	102179569
GO:0006827	high-affinity iron ion transmembrane transport	biological_process	0.30422	1	2152	3	20542	102173346
GO:0033573	high-affinity iron permease complex	cellular_component	0.30422	1	2152	3	20542	102173346
GO:0008140	cAMP response element binding protein binding	molecular_function	0.30482	1	2152	3	20542	106502271
GO:0051289	protein homotetramerization	biological_process	0.30482	1	2152	3	20542	106502271
GO:0015556	C4-dicarboxylate transmembrane transporter activity	molecular_function	0.30486	1	2152	3	20542	102173105
GO:0004408	holocytochrome-c synthase activity	molecular_function	0.30498	1	2152	3	20542	102181759
GO:0007600	sensory perception	biological_process	0.3054	10	2152	88	20542	102180504,102174138,102187794,102187999,102171852,102171271,102180457,108636136,106502594,102177405
GO:0050877	neurological system process	biological_process	0.3054	10	2152	88	20542	102187999,102174138,102187794,102180504,106502594,102177405,108636136,102171271,102180457,102171852
GO:0019049	evasion or tolerance of host defenses by virus	biological_process	0.3054	2	2152	10	20542	102174800,106502334
GO:0008827	cytochrome o ubiquinol oxidase activity	molecular_function	0.30583	1	2152	3	20542	102183771
GO:0019627	urea metabolic process	biological_process	0.30588	1	2152	3	20542	102187514
GO:0018144	RNA-protein covalent cross-linking	biological_process	0.3059	1	2152	3	20542	102189466
GO:0007213	G-protein coupled acetylcholine receptor signaling pathway	biological_process	0.30593	1	2152	3	20542	102169403
GO:0043113	receptor clustering	biological_process	0.30593	1	2152	3	20542	102169403
GO:0043236	laminin binding	molecular_function	0.30593	1	2152	3	20542	102169403
GO:0004517	nitric-oxide synthase activity	molecular_function	0.30593	1	2152	3	20542	102185490
GO:0006809	nitric oxide biosynthetic process	biological_process	0.30593	1	2152	3	20542	102185490
GO:0008705	methionine synthase activity	molecular_function	0.30593	1	2152	3	20542	102172599
GO:0009086	methionine biosynthetic process	biological_process	0.30593	1	2152	3	20542	102172599
GO:0010277	chlorophyllide a oxygenase [overall] activity	molecular_function	0.30593	1	2152	3	20542	102187236
GO:0042084	5-methyltetrahydrofolate-dependent methyltransferase activity	molecular_function	0.30593	1	2152	3	20542	102172599
GO:0046209	nitric oxide metabolic process	biological_process	0.30593	1	2152	3	20542	102185490
GO:1903409	reactive oxygen species biosynthetic process	biological_process	0.30593	1	2152	3	20542	102185490
GO:0003917	DNA topoisomerase type I activity	molecular_function	0.30593	1	2152	3	20542	102186322
GO:0016743	carboxyl- or carbamoyltransferase activity	molecular_function	0.30593	1	2152	3	20542	102179779
GO:0004560	alpha-L-fucosidase activity	molecular_function	0.30593	1	2152	3	20542	102179566
GO:0015627	type II protein secretion system complex	cellular_component	0.30593	1	2152	3	20542	102172982
GO:0015628	protein secretion by the type II secretion system	biological_process	0.30593	1	2152	3	20542	102172982
GO:0015928	fucosidase activity	molecular_function	0.30593	1	2152	3	20542	102179566
GO:0016878	acid-thiol ligase activity	molecular_function	0.30593	1	2152	3	20542	102186188
GO:0098776	protein transport across the cell outer membrane	biological_process	0.30593	1	2152	3	20542	102172982
GO:0016762	xyloglucan:xyloglucosyl transferase activity	molecular_function	0.30593	1	2152	3	20542	102189600
GO:0048046	apoplast	cellular_component	0.30593	1	2152	3	20542	102189600
GO:0005402	cation:sugar symporter activity	molecular_function	0.30684	2	2152	10	20542	102173275,102188159
GO:0019400	alditol metabolic process	biological_process	0.30823	2	2152	10	20542	102173368,102176966
GO:0008643	carbohydrate transport	biological_process	0.30825	7	2152	50	20542	102190742,102173275,102184739,102184642,102190559,108636108,102188159
GO:0016301	kinase activity	molecular_function	0.30883	133	2152	1162	20542	102191500,102187328,108637185,102190581,102169545,102169523,102173853,102190559,102174079,102186091,106502988,102184412,102169047,102187644,102169597,102171208,102176487,102173001,108638093,108638125,102191148,102176762,102169015,102188644,102185359,102170559,102186301,102179055,102182421,102176318,102175083,102186689,102172769,102180269,102172982,102179902,102189714,102191022,102170409,102185871…
GO:0051246	regulation of protein metabolic process	biological_process	0.3089	16	2152	128	20542	102172137,102173115,102187181,100861353,102171716,106502594,102186619,102171058,102173199,102185491,102174364,102179899,102178110,106502334,106502252,102183822
GO:0007606	sensory perception of chemical stimulus	biological_process	0.30913	8	2152	69	20542	102171271,102180457,102171852,102177405,102180504,102187999,102187794,102174138
GO:0005315	inorganic phosphate transmembrane transporter activity	molecular_function	0.31106	2	2152	10	20542	102184828,102174667
GO:0044448	cell cortex part	cellular_component	0.31164	11	2152	83	20542	102184631,102175636,102186228,102171957,102190406,102184198,102184216,102180121,102187349,102179576,102186836
GO:0050830	defense response to Gram-positive bacterium	biological_process	0.31285	3	2152	18	20542	102177998,102174862,102181066
GO:0009967	positive regulation of signal transduction	biological_process	0.31475	7	2152	52	20542	102168591,102178264,106502594,102180248,102174153,102178997,102181695
GO:0010647	positive regulation of cell communication	biological_process	0.31475	7	2152	52	20542	102180248,102181695,102178997,102174153,102168591,102178264,106502594
GO:0023056	positive regulation of signaling	biological_process	0.31475	7	2152	52	20542	102180248,102181695,102178997,102174153,102178264,102168591,106502594
GO:1901575	organic substance catabolic process	biological_process	0.31569	53	2152	462	20542	102172480,102186619,102173535,102169966,102168292,102177788,100860801,102176082,102178357,102180196,102189453,102186091,102170568,102186836,102188570,102180614,102185041,102176192,102168207,102184208,102177604,102189335,102168457,102173245,102185402,102178025,102180304,102175926,102189849,102188141,102179457,102171418,102172354,102176561,102170834,102187514,102178110,102188866,102182023,102176455…
GO:0051336	regulation of hydrolase activity	biological_process	0.31591	10	2152	76	20542	102184374,102187500,106502252,108637268,102171716,102178823,102183647,102184208,102172137,102184306
GO:1902580	single-organism cellular localization	biological_process	0.3161	32	2152	267	20542	102182946,102182778,102175009,102191041,106501743,102183261,102179515,102187396,102189849,102182762,102180424,102186228,102176522,106503212,102187840,102175005,102178970,102184082,102173435,102168858,102172213,102190910,102189801,102178805,102179576,102172125,102174800,102178172,102184661,102177231,102169403,102188987
GO:0009112	nucleobase metabolic process	biological_process	0.31747	3	2152	18	20542	102172194,102175765,102171672
GO:0046112	nucleobase biosynthetic process	biological_process	0.31747	3	2152	18	20542	102171672,102175765,102172194
GO:0016571	histone methylation	biological_process	0.31762	3	2152	18	20542	102183113,102183797,102180623
GO:0005887	integral component of plasma membrane	cellular_component	0.31808	13	2152	102	20542	102180102,102182424,102170559,102191379,102185402,102189714,102170811,102176835,102168561,102173383,102175861,102182183,102179017
GO:0000981	RNA polymerase II transcription factor activity, sequence-specific DNA binding	molecular_function	0.3184	3	2152	18	20542	102181095,102181468,102182723
GO:0003697	single-stranded DNA binding	molecular_function	0.3187	5	2152	36	20542	102169144,102176404,102176084,102185773,102186188
GO:0009267	cellular response to starvation	biological_process	0.31879	3	2152	19	20542	102180672,106502594,106502794
GO:0031667	response to nutrient levels	biological_process	0.31879	3	2152	19	20542	106502794,102180672,106502594
GO:0031669	cellular response to nutrient levels	biological_process	0.31879	3	2152	19	20542	106502794,106502594,102180672
GO:0042594	response to starvation	biological_process	0.31879	3	2152	19	20542	106502794,106502594,102180672
GO:0031012	extracellular matrix	cellular_component	0.32033	26	2152	212	20542	100860759,102170549,102183797,102177438,102190367,102182397,102181735,102179476,102187842,102181066,102168287,100860743,102189390,102178408,106503654,102175311,102172162,102168404,102177979,106503616,102179505,102182834,102169195,102191747,102191378,102172585
GO:0006397	mRNA processing	biological_process	0.32097	25	2152	209	20542	100861377,102187396,102189801,102186448,102171555,102190910,102177041,102190040,102188003,102182530,102178172,102177216,102179121,102169824,102174774,102169736,102188324,102178339,102188805,102183261,102172387,102171898,102174734,102169432,102169740
GO:0005125	cytokine activity	molecular_function	0.32104	9	2152	75	20542	102181854,102169556,102171712,102174844,102168936,108638110,102169895,102173357,108638245
GO:0061024	membrane organization	biological_process	0.32146	25	2152	207	20542	102177713,102189849,102178264,102178805,102187396,102174800,102176007,102184374,102169403,102188987,102187840,102184661,102189847,102178970,102184400,102168247,102175009,102175005,102181325,102187821,108633555,102173435,102191790,102172485,102191041
GO:0005667	transcription factor complex	cellular_component	0.32165	11	2152	91	20542	102189714,102191435,102173518,102185896,102176361,102186170,102177085,102179887,102190156,102177790,108636584
GO:0004602	glutathione peroxidase activity	molecular_function	0.32253	2	2152	11	20542	102188950,102181442
GO:0042025	host cell nucleus	cellular_component	0.32293	12	2152	95	20542	106502505,102181864,102168349,102190742,106503894,108638194,102173861,102172418,102179779,102187620,102185340,102171957
GO:0009100	glycoprotein metabolic process	biological_process	0.32598	14	2152	111	20542	102184597,102182243,102170329,108637357,102168842,102182004,102186102,102182311,102178172,102182085,102187499,102181295,102190890,102169879
GO:0003910	DNA ligase (ATP) activity	molecular_function	0.3261	2	2152	11	20542	102174153,102171648
GO:0016765	transferase activity, transferring alkyl or aryl (other than methyl) groups	molecular_function	0.32649	7	2152	51	20542	102169144,102170704,102178861,102173371,100860887,102176914,108634141
GO:0000149	SNARE binding	molecular_function	0.32667	3	2152	19	20542	102172387,102177713,102182778
GO:0019905	syntaxin binding	molecular_function	0.32667	3	2152	19	20542	102172387,102177713,102182778
GO:0004252	serine-type endopeptidase activity	molecular_function	0.32728	33	2152	282	20542	102174794,102179545,102174957,102175905,102176598,102169785,102177716,108636584,108638460,102179982,102186123,102189785,102189069,102183647,102173343,102187460,108633175,102188314,102172623,102173560,102185816,102168248,102186712,102184231,102187708,102184684,102185651,102169019,108633309,102169043,102180035,106504026,102184761
GO:0032502	developmental process	biological_process	0.32738	64	2152	562	20542	102175926,102180095,102184342,102182120,102168552,102186028,108633212,108634517,102182240,102186727,102170332,102190930,100860759,102180665,102177556,102171023,102182516,102175939,102183921,102179783,102181244,102170521,102176088,102172162,102168741,102174642,102182770,102173394,102180406,102182949,102181695,100860743,108637277,102191708,102178997,102175636,102171184,102181735,102183647,106502666…
GO:0016052	carbohydrate catabolic process	biological_process	0.32782	9	2152	70	20542	102184208,102177604,102175765,102186091,102170568,102186836,102179457,102173535,102185041
GO:0030029	actin filament-based process	biological_process	0.32886	11	2152	90	20542	102173366,102172400,102176002,102180617,102180754,102190910,102182723,102190930,102184631,102175636,102188877
GO:0030036	actin cytoskeleton organization	biological_process	0.32886	11	2152	90	20542	102180617,102190910,102180754,102172400,102173366,102176002,102175636,102184631,102190930,102188877,102182723
GO:0004520	endodeoxyribonuclease activity	molecular_function	0.32924	7	2152	51	20542	102184810,102182004,102184765,106502666,102190358,108633369,102191199
GO:0006023	aminoglycan biosynthetic process	biological_process	0.32939	3	2152	18	20542	102182004,102182243,102178172
GO:0070009	serine-type aminopeptidase activity	molecular_function	0.33048	2	2152	11	20542	102169966,102183492
GO:0031226	intrinsic component of plasma membrane	cellular_component	0.33154	13	2152	103	20542	102173383,102168561,102176835,102179017,102182183,102175861,102170559,102182424,102180102,102170811,102189714,102185402,102191379
GO:0004857	enzyme inhibitor activity	molecular_function	0.33199	28	2152	238	20542	108633421,102173383,102189051,102187245,102183916,102183975,102179374,102168520,102169231,102179411,102188515,102174589,102189753,102177471,102168282,108637268,102179898,102180269,102184534,102178122,102183647,102177586,102173265,102177788,102176238,102175041,106502252,102169643
GO:0006553	lysine metabolic process	biological_process	0.33229	2	2152	11	20542	102188914,102190753
GO:0072593	reactive oxygen species metabolic process	biological_process	0.33314	2	2152	11	20542	102189517,102185490
GO:0051205	protein insertion into membrane	biological_process	0.33337	3	2152	19	20542	102187840,102178970,102175005
GO:0006643	membrane lipid metabolic process	biological_process	0.33385	10	2152	78	20542	102185484,102178450,102169969,102179944,102172315,102189531,102170657,102173809,108633188,102176082
GO:0033643	host cell part	cellular_component	0.33442	16	2152	131	20542	102190733,108638194,102176762,102173861,106502505,108636399,102181864,102187620,102178832,102185340,102171957,102179779,106503894,102172418,102168349,102190742
GO:0004674	protein serine/threonine kinase activity	molecular_function	0.33494	25	2152	209	20542	102180269,102178248,102169597,102177406,106502988,102181467,102175570,102178832,102181468,102183187,102185359,106503212,102178752,102191148,102190431,102177952,102176762,102189714,102191500,102186202,108638633,102175294,102191022,102178082,102170409
GO:1901981	phosphatidylinositol phosphate binding	molecular_function	0.33676	2	2152	11	20542	102168460,102171819
GO:0042287	MHC protein binding	molecular_function	0.33737	2	2152	11	20542	108635007,102171366
GO:0042289	MHC class II protein binding	molecular_function	0.33737	2	2152	11	20542	108635007,102171366
GO:0030551	cyclic nucleotide binding	molecular_function	0.33905	1	2152	4	20542	108636136
GO:0010629	negative regulation of gene expression	biological_process	0.33957	7	2152	53	20542	102185491,100861353,102185350,102188349,102181653,102179625,106502334
GO:0016703	oxidoreductase activity, acting on single donors with incorporation of molecular oxygen, incorporation of one atom of oxygen (internal monooxygenases or internal mixed function oxidases)	molecular_function	0.33973	2	2152	11	20542	102187236,102188705
GO:0008907	integrase activity	molecular_function	0.34009	1	2152	4	20542	102185666
GO:0006413	translational initiation	biological_process	0.34027	7	2152	55	20542	100861353,102185491,102182187,106501720,102173366,106502334,102186866
GO:0015934	large ribosomal subunit	cellular_component	0.34185	3	2152	20	20542	102181130,102187784,102182259
GO:0006576	cellular biogenic amine metabolic process	biological_process	0.34202	11	2152	88	20542	102173110,106503627,102187396,102170174,102177998,102187328,106503460,102168991,102185871,102178357,102185394
GO:0044106	cellular amine metabolic process	biological_process	0.34202	11	2152	88	20542	102185871,102178357,102168991,102185394,102187328,106503460,102170174,106503627,102187396,102177998,102173110
GO:0033897	ribonuclease T2 activity	molecular_function	0.34208	1	2152	4	20542	102177275
GO:0006892	post-Golgi vesicle-mediated transport	biological_process	0.34287	2	2152	11	20542	102182723,102190930
GO:0019064	fusion of virus membrane with host plasma membrane	biological_process	0.3455	4	2152	27	20542	102176007,102168247,102177713,102191790
GO:0039663	membrane fusion involved in viral entry into host cell	biological_process	0.3455	4	2152	27	20542	102177713,102168247,102176007,102191790
GO:0044800	multi-organism membrane fusion	biological_process	0.3455	4	2152	27	20542	102191790,102168247,102176007,102177713
GO:0044803	multi-organism membrane organization	biological_process	0.3455	4	2152	27	20542	102191790,102176007,102168247,102177713
GO:0019684	photosynthesis, light reaction	biological_process	0.34659	5	2152	35	20542	102188724,102171585,102190156,102188644,106503168
GO:0000184	nuclear-transcribed mRNA catabolic process, nonsense-mediated decay	biological_process	0.34672	2	2152	11	20542	102189849,102187427
GO:0034637	cellular carbohydrate biosynthetic process	biological_process	0.34673	5	2152	36	20542	102175009,102184985,102186016,102182479,102177998
GO:0033647	host intracellular organelle	cellular_component	0.34679	12	2152	97	20542	102179779,102171957,102185340,102187620,102190742,102168349,102181864,106502505,102172418,102173861,108638194,106503894
GO:0033648	host intracellular membrane-bounded organelle	cellular_component	0.34679	12	2152	97	20542	106502505,102168349,102190742,102181864,108638194,106503894,102172418,102173861,102179779,102187620,102171957,102185340
GO:0016849	phosphorus-oxygen lyase activity	molecular_function	0.34745	6	2152	43	20542	102181156,108634151,102169019,102177150,102172266,102182418
GO:0008408	3'-5' exonuclease activity	molecular_function	0.34755	6	2152	43	20542	102180196,102190524,102176192,102178942,102180304,102174589
GO:0009250	glucan biosynthetic process	biological_process	0.34874	2	2152	11	20542	102184985,102175009
GO:0006633	fatty acid biosynthetic process	biological_process	0.34884	5	2152	36	20542	108635821,102178200,102186389,102184764,102176561
GO:0044265	cellular macromolecule catabolic process	biological_process	0.3492	24	2152	206	20542	100861393,102180196,102178357,102178110,102188866,102182023,102176561,102168292,102186619,102189849,102175926,102180304,102185402,102187427,102189335,102188055,102168207,102176192,108633185,102174642,102181774,102171477,102188570,102177614
GO:0003880	protein C-terminal carboxyl O-methyltransferase activity	molecular_function	0.3493	1	2152	4	20542	100861120
GO:0004671	protein C-terminal S-isoprenylcysteine carboxyl O-methyltransferase activity	molecular_function	0.3493	1	2152	4	20542	100861120
GO:0006481	C-terminal protein methylation	biological_process	0.3493	1	2152	4	20542	100861120
GO:0018410	C-terminal protein amino acid modification	biological_process	0.3493	1	2152	4	20542	100861120
GO:0043687	post-translational protein modification	biological_process	0.3493	1	2152	4	20542	100861120
GO:0005664	nuclear origin of replication recognition complex	cellular_component	0.34946	2	2152	11	20542	102175861,102177831
GO:0007127	meiosis I	biological_process	0.34948	4	2152	27	20542	106502676,102187562,102170657,102182778
GO:0008406	gonad development	biological_process	0.34966	1	2152	4	20542	102180665
GO:0045137	development of primary sexual characteristics	biological_process	0.34966	1	2152	4	20542	102180665
GO:0048608	reproductive structure development	biological_process	0.34966	1	2152	4	20542	102180665
GO:0061458	reproductive system development	biological_process	0.34966	1	2152	4	20542	102180665
GO:0018205	peptidyl-lysine modification	biological_process	0.34978	4	2152	27	20542	102176978,102171505,102183797,102183113
GO:0035251	UDP-glucosyltransferase activity	molecular_function	0.35039	2	2152	11	20542	102175009,102184985
GO:0015459	potassium channel regulator activity	molecular_function	0.35152	2	2152	11	20542	102171151,102188354
GO:0019870	potassium channel inhibitor activity	molecular_function	0.35152	2	2152	11	20542	102171151,102188354
GO:0019354	siroheme biosynthetic process	biological_process	0.35319	3	2152	19	20542	102191546,102178522,102172084
GO:0043115	precorrin-2 dehydrogenase activity	molecular_function	0.35319	3	2152	19	20542	102172084,102178522,102191546
GO:0046156	siroheme metabolic process	biological_process	0.35319	3	2152	19	20542	102172084,102178522,102191546
GO:0051648	vesicle localization	biological_process	0.35534	2	2152	11	20542	102190930,102182723
GO:0051650	establishment of vesicle localization	biological_process	0.35534	2	2152	11	20542	102182723,102190930
GO:0047869	dimethylpropiothetin dethiomethylase activity	molecular_function	0.35604	1	2152	4	20542	102179508
GO:0005539	glycosaminoglycan binding	molecular_function	0.35678	5	2152	35	20542	102174407,108635600,102173265,102174589,102173433
GO:0009605	response to external stimulus	biological_process	0.35694	34	2152	295	20542	102180672,102186228,102181066,106502594,102191509,102174943,102170686,102187525,102169491,102176088,102180899,102171666,102177998,108636449,106502334,102183647,102191736,102174800,102185967,102179576,102171241,102174862,106502794,102186333,102168520,102168552,102185773,102181751,102184208,102176748,102182120,108634755,102186375,106502424
GO:0006353	DNA-templated transcription, termination	biological_process	0.35739	2	2152	12	20542	102170568,102171375
GO:0005507	copper ion binding	molecular_function	0.3576	9	2152	71	20542	102183008,102177445,102179682,102182658,102172982,102177774,102169793,102191334,102185350
GO:0005319	lipid transporter activity	molecular_function	0.35796	3	2152	19	20542	102191636,102176469,102188823
GO:0030077	plasma membrane light-harvesting complex	cellular_component	0.35858	3	2152	19	20542	102188724,102190156,102188644
GO:0042716	plasma membrane-derived chromatophore	cellular_component	0.35858	3	2152	19	20542	102190156,102188644,102188724
GO:0005801	cis-Golgi network	cellular_component	0.35902	5	2152	37	20542	102169504,102180424,102183196,102171480,102187349
GO:0009057	macromolecule catabolic process	biological_process	0.35924	31	2152	271	20542	102189335,102188055,102177604,102168207,102175926,102180304,102187427,102185402,102180614,102188570,102177614,102170568,102186836,108633185,102176192,102174642,102181774,102171477,102178357,102188866,102182023,102178110,102170834,102168292,102176561,100861393,102172194,102180196,102186619,102189849,102173535
GO:0051766	inositol trisphosphate kinase activity	molecular_function	0.36043	2	2152	11	20542	102173853,102186689
GO:0008156	negative regulation of DNA replication	biological_process	0.36099	1	2152	4	20542	102191269
GO:0048478	replication fork protection	biological_process	0.36099	1	2152	4	20542	102191269
GO:0051053	negative regulation of DNA metabolic process	biological_process	0.36099	1	2152	4	20542	102191269
GO:0090329	regulation of DNA-dependent DNA replication	biological_process	0.36099	1	2152	4	20542	102191269
GO:2000104	negative regulation of DNA-dependent DNA replication	biological_process	0.36099	1	2152	4	20542	102191269
GO:0016833	oxo-acid-lyase activity	molecular_function	0.36154	1	2152	4	20542	102180952
GO:0005615	extracellular space	cellular_component	0.36265	24	2152	204	20542	106502594,102186921,102172062,102184534,106503212,102168680,102171480,102171905,102183822,102172125,102176522,102175810,102179292,102177275,102169125,102173115,108634826,102180754,102182946,102179259,102179374,102169695,102189753,108634755
GO:0009020	tRNA (guanosine-2'-O-)-methyltransferase activity	molecular_function	0.36313	1	2152	4	20542	102187097
GO:0000790	nuclear chromatin	cellular_component	0.36339	1	2152	5	20542	102190185
GO:0031011	Ino80 complex	cellular_component	0.36339	1	2152	5	20542	102190185
GO:0097346	INO80-type complex	cellular_component	0.36339	1	2152	5	20542	102190185
GO:0015066	alpha-amylase inhibitor activity	molecular_function	0.36426	1	2152	4	20542	102177586
GO:0017038	protein import	biological_process	0.36431	20	2152	166	20542	102168858,106501743,102183261,102184082,102182946,102175009,102182778,102177231,106503212,102186228,102180424,102176522,102172125,102178172,102189801,102178805,102182762,102179576,102190910,102179515
GO:0070588	calcium ion transmembrane transport	biological_process	0.36463	2	2152	11	20542	102178206,102184768
GO:0009308	amine metabolic process	biological_process	0.36487	13	2152	107	20542	102187328,106503460,102178357,102185871,102168991,102185394,102173110,102170174,106503627,102187396,102177774,102169793,102177998
GO:0090150	establishment of protein localization to membrane	biological_process	0.36636	11	2152	89	20542	102175005,102178970,102187396,102178805,102189849,102173435,102174800,102184661,102191041,102187840,102188987
GO:0002252	immune effector process	biological_process	0.3666	7	2152	55	20542	108634755,102186228,102172213,102174800,108636449,102179576,106502424
GO:0044441	ciliary part	cellular_component	0.36801	2	2152	12	20542	102182311,102172982
GO:0001514	selenocysteine incorporation	biological_process	0.36804	1	2152	4	20542	102174364
GO:0006451	translational readthrough	biological_process	0.36804	1	2152	4	20542	102174364
GO:0031325	positive regulation of cellular metabolic process	biological_process	0.3683	24	2152	205	20542	102182946,106502505,102187181,102180754,102175009,102189847,102178526,102172137,102189466,102173115,102171716,102176882,102186866,106501743,102183261,102179515,102169966,102186469,106502594,102185574,102190524,102178172,102183822,102190654
GO:0003743	translation initiation factor activity	molecular_function	0.36836	7	2152	56	20542	102174280,102182187,102183667,102175557,106501720,102173366,102186866
GO:0050909	sensory perception of taste	biological_process	0.36853	6	2152	55	20542	102187794,102177405,102171852,102171271,102180504,102180457
GO:0030284	estrogen receptor activity	molecular_function	0.36899	1	2152	4	20542	102186671
GO:0016462	pyrophosphatase activity	molecular_function	0.36941	107	2152	955	20542	102171375,102184684,108634965,102183428,102181759,102183679,102189849,102174872,108637954,102187396,102189492,100861324,102183795,102169634,102179493,102187261,102176586,102191041,102186866,102189760,102188823,102181325,102173929,102176404,102171560,102186322,102175224,102168292,102171390,102183187,102184661,102181028,102185873,102170332,102181869,102175493,102181148,108635824,102187910,102174986…
GO:0008081	phosphoric diester hydrolase activity	molecular_function	0.3701	9	2152	69	20542	108636136,102171320,102169966,102173660,102171418,102183272,102185970,102175061,102179199
GO:0001682	tRNA 5'-leader removal	biological_process	0.37024	1	2152	4	20542	102179684
GO:0004512	inositol-3-phosphate synthase activity	molecular_function	0.37044	1	2152	4	20542	102186016
GO:0006021	inositol biosynthetic process	biological_process	0.37044	1	2152	4	20542	102186016
GO:0046173	polyol biosynthetic process	biological_process	0.37044	1	2152	4	20542	102186016
GO:0006817	phosphate ion transport	biological_process	0.37136	3	2152	20	20542	102180922,102174667,102184828
GO:0022804	active transmembrane transporter activity	molecular_function	0.37179	28	2152	235	20542	102187167,108636108,102181759,102184739,102186203,108637954,102187702,102184828,102184642,102191444,102174986,102189760,102174667,102189489,102181156,100860743,102179199,102187500,102174059,102190559,102171037,108637429,102171560,102188159,102173275,102187181,102185675,102176550
GO:0005199	structural constituent of cell wall	molecular_function	0.3721	1	2152	4	20542	102169972
GO:0016628	oxidoreductase activity, acting on the CH-CH group of donors, NAD or NADP as acceptor	molecular_function	0.37339	5	2152	37	20542	102188914,102190753,102172084,102191546,102178522
GO:0006308	DNA catabolic process	biological_process	0.37355	1	2152	4	20542	102188866
GO:0008131	primary amine oxidase activity	molecular_function	0.37376	2	2152	12	20542	102177774,102169793
GO:0008239	dipeptidyl-peptidase activity	molecular_function	0.37404	2	2152	12	20542	102183492,102169966
GO:0050776	regulation of immune response	biological_process	0.3741	5	2152	38	20542	102174153,102171058,102172400,102168591,102178264
GO:0000213	tRNA-intron endonuclease activity	molecular_function	0.37434	1	2152	4	20542	102174830
GO:0018193	peptidyl-amino acid modification	biological_process	0.37445	10	2152	84	20542	102183797,102190890,102183113,102178110,102184702,102171505,106504028,102180623,102173898,102176978
GO:0006612	protein targeting to membrane	biological_process	0.37544	8	2152	63	20542	102174800,102173435,102188987,102184661,102191041,102189849,102187396,102178805
GO:0030545	receptor regulator activity	molecular_function	0.37569	2	2152	12	20542	102179492,102181156
GO:0030547	receptor inhibitor activity	molecular_function	0.37569	2	2152	12	20542	102179492,102181156
GO:0030548	acetylcholine receptor regulator activity	molecular_function	0.37569	2	2152	12	20542	102179492,102181156
GO:0030550	acetylcholine receptor inhibitor activity	molecular_function	0.37569	2	2152	12	20542	102179492,102181156
GO:0005249	voltage-gated potassium channel activity	molecular_function	0.37576	11	2152	88	20542	102189489,102179783,102170811,102189099,102178823,102172555,102169526,102173861,102177072,102180849,102174524
GO:0051641	cellular localization	biological_process	0.37598	104	2152	921	20542	102179515,102172982,102174283,102190755,102175734,102186228,108636384,102180424,102176522,102183667,102182536,102182723,102189153,102183196,102190088,102169611,102175009,102185484,102173138,102178432,102183261,102180562,106501743,102186276,102190406,102183272,102190910,102172213,102179576,102189801,106503894,102178805,102174800,102178172,102190791,102186482,102172125,102188987,102186995,102190180…
GO:0004661	protein geranylgeranyltransferase activity	molecular_function	0.37821	1	2152	4	20542	108634141
GO:0004663	Rab geranylgeranyltransferase activity	molecular_function	0.37821	1	2152	4	20542	108634141
GO:0001527	microfibril	cellular_component	0.37937	1	2152	4	20542	106503616
GO:0043205	fibril	cellular_component	0.37937	1	2152	4	20542	106503616
GO:0044420	extracellular matrix component	cellular_component	0.37937	1	2152	4	20542	106503616
GO:0007096	regulation of exit from mitosis	biological_process	0.37947	1	2152	4	20542	102176476
GO:0010458	exit from mitosis	biological_process	0.37947	1	2152	4	20542	102176476
GO:0032102	negative regulation of response to external stimulus	biological_process	0.37955	2	2152	12	20542	106502594,102174800
GO:0008285	negative regulation of cell proliferation	biological_process	0.37982	1	2152	4	20542	102190767
GO:0016482	cytoplasmic transport	biological_process	0.38059	36	2152	311	20542	102183261,106501743,102191041,102182778,102182946,102175009,106503196,102175734,102190755,102176522,102180424,102186228,102182723,106503212,102179515,102182762,102189849,102187396,102173435,102169504,102168858,102184082,102186482,102178172,102190791,102190930,102172125,102182970,102188987,102177231,102184661,102174240,102190910,102179576,102178805,102189801
GO:0003779	actin binding	molecular_function	0.3816	40	2152	346	20542	102176334,102182093,102183797,102173180,102190755,102188557,102172982,102172418,108637954,102177914,102169870,102169991,102179716,106503374,102169859,102171636,102183113,102180562,102172400,102172137,102177614,102176216,102182015,100860761,102183647,102188806,102173151,102182111,102174741,106501764,102185214,108636009,102186276,102180617,102190910,102191359,102185402,102173366,102187781,102190161
GO:0006954	inflammatory response	biological_process	0.38221	3	2152	21	20542	102171712,102188354,102176382
GO:0009772	photosynthetic electron transport in photosystem II	biological_process	0.38246	1	2152	4	20542	106503168
GO:0008535	respiratory chain complex IV assembly	biological_process	0.3825	2	2152	12	20542	102170221,102186482
GO:0033617	mitochondrial respiratory chain complex IV assembly	biological_process	0.3825	2	2152	12	20542	102170221,102186482
GO:0044802	single-organism membrane organization	biological_process	0.38287	19	2152	161	20542	102187821,108633555,102173435,102181325,102191041,102172485,102175009,102175005,102189847,102178970,102184374,102174800,102184661,102188987,102187840,102169403,102178805,102187396,102189849
GO:0016866	intramolecular transferase activity	molecular_function	0.38288	5	2152	37	20542	102173856,102181924,102188203,102168439,102190249
GO:0004565	beta-galactosidase activity	molecular_function	0.38292	1	2152	4	20542	102178493
GO:0008479	queuine tRNA-ribosyltransferase activity	molecular_function	0.38324	1	2152	4	20542	102185709
GO:0020037	heme binding	molecular_function	0.38391	23	2152	200	20542	102190733,102175265,102191547,102182151,102174897,102177345,102179328,102190156,102172683,100860994,102177998,102169976,102177996,102175876,102168680,102174710,102187582,102188617,102180722,102169153,100860833,102182418,102176147
GO:0034755	iron ion transmembrane transport	biological_process	0.38397	1	2152	4	20542	102173346
GO:0007622	rhythmic behavior	biological_process	0.38408	1	2152	4	20542	102183738
GO:0016499	orexin receptor activity	molecular_function	0.38408	1	2152	4	20542	102183738
GO:0022410	circadian sleep/wake cycle process	biological_process	0.38408	1	2152	4	20542	102183738
GO:0042745	circadian sleep/wake cycle	biological_process	0.38408	1	2152	4	20542	102183738
GO:0048512	circadian behavior	biological_process	0.38408	1	2152	4	20542	102183738
GO:0000154	rRNA modification	biological_process	0.38479	3	2152	20	20542	102190612,102176952,102169633
GO:0031167	rRNA methylation	biological_process	0.38479	3	2152	20	20542	102169633,102190612,102176952
GO:0009451	RNA modification	biological_process	0.38482	22	2152	189	20542	102191141,102168439,102176952,102181924,102190612,102190249,102189489,102184296,102187262,102185871,102187910,102169633,102170180,102183679,102182461,102185709,102180274,102173856,102175876,102178357,102168292,102181419
GO:0006625	protein targeting to peroxisome	biological_process	0.38499	1	2152	4	20542	102178805
GO:0043574	peroxisomal transport	biological_process	0.38499	1	2152	4	20542	102178805
GO:0072662	protein localization to peroxisome	biological_process	0.38499	1	2152	4	20542	102178805
GO:0072663	establishment of protein localization to peroxisome	biological_process	0.38499	1	2152	4	20542	102178805
GO:0000372	Group I intron splicing	biological_process	0.3851	1	2152	4	20542	102171390
GO:0000376	RNA splicing, via transesterification reactions with guanosine as nucleophile	biological_process	0.3851	1	2152	4	20542	102171390
GO:0005245	voltage-gated calcium channel activity	molecular_function	0.38542	1	2152	4	20542	102178206
GO:0031122	cytoplasmic microtubule organization	biological_process	0.38543	1	2152	4	20542	102172982
GO:0035058	nonmotile primary cilium assembly	biological_process	0.38543	1	2152	4	20542	102172982
GO:0097546	ciliary base	cellular_component	0.38543	1	2152	4	20542	102172982
GO:0090544	BAF-type complex	cellular_component	0.38548	1	2152	4	20542	102191001
GO:0005685	U1 snRNP	cellular_component	0.38548	1	2152	4	20542	102186448
GO:0006376	mRNA splice site selection	biological_process	0.38548	1	2152	4	20542	102186448
GO:0030532	small nuclear ribonucleoprotein complex	cellular_component	0.38548	1	2152	4	20542	102186448
GO:0097525	spliceosomal snRNP complex	cellular_component	0.38548	1	2152	4	20542	102186448
GO:0000902	cell morphogenesis	biological_process	0.38712	13	2152	109	20542	106502322,102176088,102182723,102188538,102190930,102182120,102184342,102182240,102172982,102173394,102175939,108634517,102170167
GO:0032989	cellular component morphogenesis	biological_process	0.38712	13	2152	109	20542	102188538,102176088,106502322,102182723,102182120,102184342,102190930,102173394,102182240,102172982,102175939,108634517,102170167
GO:0006950	response to stress	biological_process	0.3873	129	2152	1183	20542	102180672,102190755,102177998,102178432,102183261,102169491,102175127,102174153,102179576,100860986,102185967,102173333,106501720,102182667,106502666,102178357,102174800,106502424,102186375,102174117,102168757,102168520,102173801,102181442,102188492,102190868,108634755,102189849,102190176,102172062,102169634,102177377,102171712,106503212,102180406,102190358,102172137,102177614,102182946,102170376…
GO:0030118	clathrin coat	cellular_component	0.38747	3	2152	20	20542	102181028,100860962,102171648
GO:0030260	entry into host cell	biological_process	0.38795	5	2152	37	20542	102168247,102176007,102177713,102191790,106503894
GO:0044409	entry into host	biological_process	0.38795	5	2152	37	20542	102176007,102168247,102177713,102191790,106503894
GO:0046718	viral entry into host cell	biological_process	0.38795	5	2152	37	20542	102177713,102168247,102176007,102191790,106503894
GO:0051806	entry into cell of other organism involved in symbiotic interaction	biological_process	0.38795	5	2152	37	20542	102177713,102168247,102176007,102191790,106503894
GO:0051828	entry into other organism involved in symbiotic interaction	biological_process	0.38795	5	2152	37	20542	106503894,102191790,102168247,102176007,102177713
GO:0016620	oxidoreductase activity, acting on the aldehyde or oxo group of donors, NAD or NADP as acceptor	molecular_function	0.3882	4	2152	31	20542	102190753,102171480,102170703,102176007
GO:0048522	positive regulation of cellular process	biological_process	0.38915	38	2152	336	20542	102178264,102178097,102186469,102169966,102176381,102173199,102168591,102190654,102178172,102190930,102189847,102178997,102180754,106502505,102185574,106502594,102179515,102181695,102182723,102183822,102184631,102190524,102173115,102189466,102172137,102178526,102187181,102182946,102175009,102186606,102183261,106501743,102176882,102186866,102171716,102180248,102174153,102176404
GO:0030154	cell differentiation	biological_process	0.38936	24	2152	208	20542	102179783,102182120,102180095,102176088,102181244,102168552,102168741,102188395,102186727,102168857,102190930,102184631,102186882,102180406,102177556,102182723,102171023,102179081,106502666,102183647,102182949,102183839,102182516,102176382
GO:0019238	cyclohydrolase activity	molecular_function	0.39031	2	2152	12	20542	102168247,102182764
GO:0042611	MHC protein complex	cellular_component	0.39039	5	2152	39	20542	102189356,102186727,108634694,102188986,102182304
GO:0042613	MHC class II protein complex	cellular_component	0.39039	5	2152	39	20542	102189356,102186727,108634694,102182304,102188986
GO:0046649	lymphocyte activation	biological_process	0.39082	2	2152	13	20542	108636887,102178783
GO:0045156	electron transporter, transferring electrons within the cyclic electron transport pathway of photosynthesis activity	molecular_function	0.39099	3	2152	20	20542	106503168,102188644,102188724
GO:1902582	single-organism intracellular transport	biological_process	0.39166	53	2152	465	20542	102169504,102173435,102172485,102168858,102184198,102187799,102176978,102184082,102185309,102178172,102190791,102186482,102190930,102174800,102172125,102188987,102182970,102190180,102177231,102184661,102186995,102186276,102174240,102172213,102190910,102179576,102178805,102189801,102188451,102183261,106501743,102191041,102169611,102182778,102182946,102175009,102179508,102178432,102175734,102190755…
GO:0016579	protein deubiquitination	biological_process	0.39335	12	2152	104	20542	108635499,108635377,102184785,102176627,108635014,102183646,102190013,102187396,108634565,108634734,102170701,108635442
GO:0070646	protein modification by small protein removal	biological_process	0.39335	12	2152	104	20542	108634565,108634734,108635442,102170701,108635499,108635377,102184785,102183646,102190013,102187396,108635014,102176627
GO:0022843	voltage-gated cation channel activity	molecular_function	0.39409	14	2152	115	20542	102189489,102179783,102170811,102178206,102178823,102182424,102189099,102169526,102172555,102177072,102176835,102173861,102174524,102180849
GO:0005891	voltage-gated calcium channel complex	cellular_component	0.39459	2	2152	12	20542	102178206,102182311
GO:0034704	calcium channel complex	cellular_component	0.39459	2	2152	12	20542	102178206,102182311
GO:0006778	porphyrin-containing compound metabolic process	biological_process	0.39464	8	2152	64	20542	102172084,102191546,102184110,102184208,102184386,102189453,102178522,102170657
GO:0043624	cellular protein complex disassembly	biological_process	0.39473	5	2152	39	20542	102176002,102170086,102188877,102175636,102184631
GO:0046912	transferase activity, transferring acyl groups, acyl groups converted into alkyl on transfer	molecular_function	0.39481	2	2152	12	20542	102177886,102176561
GO:0048584	positive regulation of response to stimulus	biological_process	0.39534	9	2152	75	20542	102168591,102180248,102174153,102178264,102172400,102171058,106502594,102181695,102178997
GO:0019072	viral genome packaging	biological_process	0.39598	2	2152	12	20542	102173861,102171957
GO:0006777	Mo-molybdopterin cofactor biosynthetic process	biological_process	0.39608	2	2152	13	20542	102171985,102170834
GO:0019720	Mo-molybdopterin cofactor metabolic process	biological_process	0.39608	2	2152	13	20542	102171985,102170834
GO:0016818	hydrolase activity, acting on acid anhydrides, in phosphorus-containing anhydrides	molecular_function	0.39635	113	2152	1015	20542	102187236,102169575,102190277,106503900,102187978,102186093,102181419,102189950,102175645,102178938,102180624,108637429,102184332,102177275,102175009,102180027,102175517,102181513,102169132,102191434,102177052,102177163,102168301,102181975,102191444,108633555,102181156,102177079,102170174,108637255,108635619,102184366,102173110,102172213,102170250,102187702,102187041,102183647,102178357,102187246…
GO:0050660	flavin adenine dinucleotide binding	molecular_function	0.39777	11	2152	88	20542	102180069,102188705,102178522,102176933,102172084,102173050,102191546,102182834,102172354,102182159,102172747
GO:0008556	potassium-transporting ATPase activity	molecular_function	0.39882	2	2152	12	20542	108637429,102187500
GO:0005911	cell-cell junction	cellular_component	0.39953	3	2152	21	20542	102186882,102182234,102172318
GO:0032559	adenyl ribonucleotide binding	molecular_function	0.39953	193	2152	1722	20542	102177406,102182002,108638059,102183685,102178357,102172213,102173110,102170250,102187702,102174910,108637255,102178200,102188492,102189489,102173735,102173801,102168520,102177716,102185675,102174117,106502520,102168465,102182138,100860798,102177952,108635327,108637486,102168983,102178938,106503460,102181467,102171530,102171863,102182183,102179195,102189485,102186202,102187362,102174153,102181156…
GO:0004659	prenyltransferase activity	molecular_function	0.39986	4	2152	29	20542	102176914,100860887,102173371,108634141
GO:0017111	nucleoside-triphosphatase activity	molecular_function	0.40008	105	2152	944	20542	102178938,102180624,102187978,102186093,102189950,102181419,102175645,102187236,102169575,102190277,106503900,108633555,102181156,102191434,102177052,102177163,102168301,102175009,102180027,102181513,102175517,108637429,102184332,102177275,102187246,102170440,102183647,102178357,102184366,102173110,102172213,102170250,102187702,102187041,102170174,102177079,108637255,108635619,102178942,102173435…
GO:0051187	cofactor catabolic process	biological_process	0.40019	3	2152	22	20542	102170657,102189453,102176455
GO:0044780	bacterial-type flagellum assembly	biological_process	0.40214	3	2152	21	20542	102180754,102175210,102175518
GO:0008172	S-methyltransferase activity	molecular_function	0.40327	2	2152	12	20542	106503649,102172599
GO:0044459	plasma membrane part	cellular_component	0.40335	26	2152	227	20542	102185402,102190190,102189714,102189356,108634694,102173346,102184985,102179017,102180079,102175009,102182311,102186727,102176835,102173383,102191379,102182304,102170811,102178206,102170559,102182424,102180102,102181028,102182183,102175861,102188986,102168561
GO:0016757	transferase activity, transferring glycosyl groups	molecular_function	0.40424	40	2152	354	20542	102172315,102168842,102189531,102177998,102185666,102172400,102175009,102185616,102189081,102175670,102187562,102182170,102184597,102173709,102190697,102170329,102181318,102183140,102189600,102183771,102182311,102186102,102180325,102185028,102184985,102169879,102181295,102180619,102182085,106503512,102178025,102184296,108633190,106503068,102186135,102182479,102180274,102177267,102187499,102185709
GO:0009579	thylakoid	cellular_component	0.40435	16	2152	138	20542	102178517,102190008,102178629,108636730,102180118,102186228,102189175,102178033,102182859,102183647,102183209,102186549,106502794,106501751,102171585,102176693
GO:0044436	thylakoid part	cellular_component	0.40435	16	2152	138	20542	102183647,102183209,102178033,102186228,102189175,102182859,102171585,102176693,106502794,102186549,106501751,102190008,102178629,102178517,102180118,108636730
GO:0019882	antigen processing and presentation	biological_process	0.40495	8	2152	67	20542	108635007,102188986,102186727,102182304,102171366,102189356,108634694,102172138
GO:0030554	adenyl nucleotide binding	molecular_function	0.40864	195	2152	1743	20542	102180095,102173784,102168858,102185773,102187910,106501913,102177837,102178752,102189847,102190431,102186424,102174741,106502252,102188792,102170332,102181468,102171023,102168292,102172000,102190759,102185689,102175493,102176298,102181869,102178248,102186140,102173929,102180932,102185184,102191041,102180282,102172788,102187261,102180899,102175224,102169516,106503920,102171560,102170283,102183679…
GO:0030354	melanin-concentrating hormone activity	molecular_function	0.40889	1	2152	5	20542	102186882
GO:0005730	nucleolus	cellular_component	0.4089	3	2152	21	20542	102176361,102168960,108636584
GO:0004861	cyclin-dependent protein serine/threonine kinase inhibitor activity	molecular_function	0.40954	1	2152	5	20542	102179898
GO:1901505	carbohydrate derivative transporter activity	molecular_function	0.40959	3	2152	21	20542	102177687,102191636,102188823
GO:0008104	protein localization	biological_process	0.40973	90	2152	801	20542	102181399,102172271,102185812,102174240,102180121,102179863,102186123,100860962,102176355,102169403,102181028,102171480,102184661,102184198,102175362,102171485,102181332,102168893,102189616,102185991,102168858,108635007,102179995,102189849,102187349,102182762,102187638,102189492,102187396,102173441,102187840,106503212,102178832,102182946,102182778,102171648,102172719,108638042,102188823,102170657…
GO:0019988	charged-tRNA amino acid modification	biological_process	0.40981	2	2152	13	20542	102180274,102184296
GO:0043399	tRNA A64-2'-O-ribosylphosphate transferase activity	molecular_function	0.40981	2	2152	13	20542	102180274,102184296
GO:0016671	oxidoreductase activity, acting on a sulfur group of donors, disulfide as acceptor	molecular_function	0.40985	2	2152	13	20542	102182021,102184296
GO:0043167	ion binding	molecular_function	0.40985	612	2152	5571	20542	102171828,102174943,102189237,102190277,102171555,102182421,106503900,102186301,102183115,106503133,102175645,100861393,102169015,102190156,108637637,102172212,102188350,108638125,108638093,102181975,102173001,102176487,102175949,106502753,102187010,102169966,108634525,102190380,102172123,102187246,102182859,102191334,102171649,102176192,102169526,102171867,102169545,102169785,102169740,106502082…
GO:0030031	cell projection assembly	biological_process	0.41013	5	2152	39	20542	102172982,102175210,102175518,102180754,102170167
GO:0008252	nucleotidase activity	molecular_function	0.41147	2	2152	13	20542	102172480,102180885
GO:0008253	5'-nucleotidase activity	molecular_function	0.41147	2	2152	13	20542	102172480,102180885
GO:0015081	sodium ion transmembrane transporter activity	molecular_function	0.41298	14	2152	116	20542	102190031,102176835,102171809,102186203,102180223,102187181,102176550,102187167,102182424,102173180,102179199,102190806,102174059,100861026
GO:0044433	cytoplasmic vesicle part	cellular_component	0.41371	9	2152	73	20542	102174240,102190156,102190755,102190791,102188724,102175734,102188644,102176355,102181028
GO:0048585	negative regulation of response to stimulus	biological_process	0.41382	4	2152	30	20542	102186333,102174800,106502594,102183492
GO:0006979	response to oxidative stress	biological_process	0.41467	4	2152	31	20542	102188950,102175632,102182723,102181442
GO:0009067	aspartate family amino acid biosynthetic process	biological_process	0.415	3	2152	22	20542	102190753,102172599,102188914
GO:0006605	protein targeting	biological_process	0.41551	30	2152	261	20542	102184082,102187799,102182946,102175009,102182778,102183261,106501743,102168858,102191041,102173435,102179576,102182762,102189849,102187396,102178805,102189801,102186276,102179515,102190910,106503212,102188987,102182536,102177231,102184661,102178172,102174800,102172125,102176522,102180424,102186228
GO:0004497	monooxygenase activity	molecular_function	0.41559	7	2152	55	20542	102184739,102187236,102182834,102188705,102179682,102191334,102185490
GO:0019079	viral genome replication	biological_process	0.41672	9	2152	73	20542	102180879,102174070,102173784,102168457,102178357,102187910,102191708,102173122,102172773
GO:0017048	Rho GTPase binding	molecular_function	0.41683	3	2152	21	20542	102173366,108636449,102190910
GO:0008146	sulfotransferase activity	molecular_function	0.4188	8	2152	63	20542	102191480,102174299,102183752,106502605,102191671,102168987,102168320,102175464
GO:0004800	thyroxine 5'-deiodinase activity	molecular_function	0.41937	1	2152	5	20542	102178591
GO:0005524	ATP binding	molecular_function	0.41994	192	2152	1719	20542	102172982,102172769,102186689,102190277,102176318,102182421,102179055,106503900,102170559,102186301,102187978,102188644,102181419,102185359,102189600,102169015,102180624,102176762,102191148,102170968,102181513,102175517,102169132,102177052,108635022,102173001,108638093,102181975,102176487,102170174,102185429,102187041,102187644,108634525,102169047,102178867,102187246,102185222,102169523,102191141…
GO:0034470	ncRNA processing	biological_process	0.42005	35	2152	307	20542	102180274,102178357,102168292,102169710,102188705,102185709,102185041,102191141,102176952,102168960,102178837,102185871,102187910,102178769,102189489,102184296,102172084,102176933,102169633,102173249,102186448,102191546,102175876,102181419,102170180,102183679,102174830,102179684,102180446,102190088,102181909,102180899,102175279,102190612,102173796
GO:0044212	transcription regulatory region DNA binding	molecular_function	0.4205	2	2152	13	20542	102190550,102179706
GO:0031423	hexon binding	molecular_function	0.42197	1	2152	5	20542	102169043
GO:0097034	mitochondrial respiratory chain complex IV biogenesis	biological_process	0.42307	2	2152	13	20542	102186482,102170221
GO:0019700	organic phosphonate catabolic process	biological_process	0.42316	1	2152	5	20542	102168457
GO:0042916	alkylphosphonate transport	biological_process	0.42316	1	2152	5	20542	102168457
GO:0008418	protein-N-terminal asparagine amidohydrolase activity	molecular_function	0.42343	1	2152	5	20542	102191207
GO:0005540	hyaluronic acid binding	molecular_function	0.42358	3	2152	21	20542	102173433,102174407,108635600
GO:0008203	cholesterol metabolic process	biological_process	0.42506	1	2152	5	20542	100860801
GO:1902652	secondary alcohol metabolic process	biological_process	0.42506	1	2152	5	20542	100860801
GO:0004869	cysteine-type endopeptidase inhibitor activity	molecular_function	0.42551	3	2152	24	20542	102184534,102169231,102183975
GO:0043414	macromolecule methylation	biological_process	0.42666	10	2152	84	20542	102169633,102180623,102176952,100861120,102183113,102183797,102175876,106503799,102190612,102174605
GO:0043161	proteasome-mediated ubiquitin-dependent protein catabolic process	biological_process	0.42708	6	2152	48	20542	102177614,102186619,102178110,102168292,100861393,102185402
GO:0004332	fructose-bisphosphate aldolase activity	molecular_function	0.42708	1	2152	5	20542	102175765
GO:0006323	DNA packaging	biological_process	0.4271	14	2152	130	20542	102178051,108634925,108635111,102171961,108635260,108635128,108634727,108635146,108635032,108634729,108634784,108634860,108635548,102169643
GO:0046906	tetrapyrrole binding	molecular_function	0.4271	24	2152	213	20542	102190733,102175265,102191547,102182151,102174897,102177345,102179328,102190156,102172683,100860994,102177998,102177996,102169976,102168680,102175876,102174710,102169153,102188617,102187582,102180722,100860833,102182418,102172599,102176147
GO:0006063	uronic acid metabolic process	biological_process	0.42811	1	2152	5	20542	102179457
GO:0006064	glucuronate catabolic process	biological_process	0.42811	1	2152	5	20542	102179457
GO:0008880	glucuronate isomerase activity	molecular_function	0.42811	1	2152	5	20542	102179457
GO:0019585	glucuronate metabolic process	biological_process	0.42811	1	2152	5	20542	102179457
GO:0051640	organelle localization	biological_process	0.42962	3	2152	21	20542	102190930,102172213,102182723
GO:0001671	ATPase activator activity	molecular_function	0.43033	1	2152	5	20542	102187365
GO:0004392	heme oxygenase (decyclizing) activity	molecular_function	0.43124	1	2152	5	20542	102189453
GO:0006788	heme oxidation	biological_process	0.43124	1	2152	5	20542	102189453
GO:0051539	4 iron, 4 sulfur cluster binding	molecular_function	0.43138	2	2152	13	20542	102182461,102170834
GO:0042221	response to chemical	biological_process	0.43159	31	2152	273	20542	102182120,100860915,108638628,102176088,102182982,102182570,102181674,102187889,102175236,100860906,102185480,102173383,102191680,102186671,102173861,102188350,102177406,102182658,100861393,102175632,102190185,102175665,102182723,102181653,102174518,102186333,106502594,102176075,102169808,102169793,102172701
GO:0016837	carbon-oxygen lyase activity, acting on polysaccharides	molecular_function	0.43183	1	2152	5	20542	102173535
GO:0032007	negative regulation of TOR signaling	biological_process	0.43238	1	2152	5	20542	102186333
GO:0038179	neurotrophin signaling pathway	biological_process	0.43238	1	2152	5	20542	102186333
GO:0048011	neurotrophin TRK receptor signaling pathway	biological_process	0.43238	1	2152	5	20542	102186333
GO:0070848	response to growth factor	biological_process	0.43238	1	2152	5	20542	102186333
GO:0071363	cellular response to growth factor stimulus	biological_process	0.43238	1	2152	5	20542	102186333
GO:1902532	negative regulation of intracellular signal transduction	biological_process	0.43238	1	2152	5	20542	102186333
GO:0008318	protein prenyltransferase activity	molecular_function	0.43281	2	2152	13	20542	108634141,102173371
GO:0007608	sensory perception of smell	biological_process	0.43324	1	2152	5	20542	102174138
GO:0030493	bacteriochlorophyll metabolic process	biological_process	0.43397	1	2152	5	20542	102184386
GO:0030494	bacteriochlorophyll biosynthetic process	biological_process	0.43397	1	2152	5	20542	102184386
GO:0004478	methionine adenosyltransferase activity	molecular_function	0.43398	1	2152	5	20542	102170704
GO:0006556	S-adenosylmethionine biosynthetic process	biological_process	0.43398	1	2152	5	20542	102170704
GO:0046500	S-adenosylmethionine metabolic process	biological_process	0.43398	1	2152	5	20542	102170704
GO:0030198	extracellular matrix organization	biological_process	0.43457	1	2152	5	20542	102188250
GO:0043062	extracellular structure organization	biological_process	0.43457	1	2152	5	20542	102188250
GO:0004421	hydroxymethylglutaryl-CoA synthase activity	molecular_function	0.43482	1	2152	5	20542	102176561
GO:0017176	phosphatidylinositol N-acetylglucosaminyltransferase activity	molecular_function	0.4368	1	2152	5	20542	102172315
GO:0004540	ribonuclease activity	molecular_function	0.43792	14	2152	123	20542	102177275,102174830,102179684,106502594,102186619,102176192,102172213,102180446,102178769,108634223,102180196,102190524,102179292,102180304
GO:0002161	aminoacyl-tRNA editing activity	molecular_function	0.43831	1	2152	5	20542	102170283
GO:0005758	mitochondrial intermembrane space	cellular_component	0.43844	1	2152	5	20542	102177445
GO:0016530	metallochaperone activity	molecular_function	0.43844	1	2152	5	20542	102177445
GO:0016531	copper chaperone activity	molecular_function	0.43844	1	2152	5	20542	102177445
GO:0031970	organelle envelope lumen	cellular_component	0.43844	1	2152	5	20542	102177445
GO:0006396	RNA processing	biological_process	0.43878	64	2152	574	20542	102180899,102173796,102190612,102175279,102179684,102174774,102178339,102177041,102175876,102182530,102183679,102190524,102169633,102178859,102172084,102187396,102186448,102173249,102188805,102171898,102178769,102187910,102185871,102174734,102169432,102169824,102176952,102168292,102171390,102180274,102190040,102185709,102188705,102183261,102174830,102181909,102190088,102180446,102181419,102179121…
GO:0042974	retinoic acid receptor binding	molecular_function	0.43883	1	2152	5	20542	102191664
GO:0003933	GTP cyclohydrolase activity	molecular_function	0.44007	1	2152	5	20542	102168247
GO:0016050	vesicle organization	biological_process	0.44058	2	2152	13	20542	102184400,102172485
GO:0008654	phospholipid biosynthetic process	biological_process	0.4415	9	2152	76	20542	106503774,102173874,102173809,108633188,102169969,102178450,102186016,102189531,102172315
GO:0032780	negative regulation of ATPase activity	biological_process	0.44208	2	2152	14	20542	102183647,108637268
GO:0000782	telomere cap complex	cellular_component	0.4422	1	2152	5	20542	102169144
GO:0000783	nuclear telomere cap complex	cellular_component	0.4422	1	2152	5	20542	102169144
GO:0070188	Stn1-Ten1 complex	cellular_component	0.4422	1	2152	5	20542	102169144
GO:0019722	calcium-mediated signaling	biological_process	0.44222	2	2152	13	20542	102172982,102180196
GO:0019932	second-messenger-mediated signaling	biological_process	0.44222	2	2152	13	20542	102180196,102172982
GO:0016197	endosomal transport	biological_process	0.44237	2	2152	13	20542	102190930,102182723
GO:0072330	monocarboxylic acid biosynthetic process	biological_process	0.44246	5	2152	40	20542	102184764,102186389,102176561,108635821,102178200
GO:0042597	periplasmic space	cellular_component	0.44321	4	2152	32	20542	102182658,102173535,102186123,100860994
GO:0004379	glycylpeptide N-tetradecanoyltransferase activity	molecular_function	0.44351	1	2152	5	20542	100861318
GO:0019107	myristoyltransferase activity	molecular_function	0.44351	1	2152	5	20542	100861318
GO:0000152	nuclear ubiquitin ligase complex	cellular_component	0.44402	15	2152	130	20542	102178110,102170648,102185340,102185036,102175949,102190496,102174601,102185232,102186619,102171649,102185967,102177837,102173121,102187799,102171867
GO:0005680	anaphase-promoting complex	cellular_component	0.44402	15	2152	130	20542	102185036,102185340,102170648,102178110,102174601,102185232,102190496,102175949,102185967,102186619,102171649,102171867,102187799,102173121,102177837
GO:0031461	cullin-RING ubiquitin ligase complex	cellular_component	0.44402	15	2152	130	20542	102186619,102185967,102171649,102177837,102173121,102171867,102187799,102178110,102170648,102185340,102185036,102175949,102190496,102174601,102185232
GO:0015291	secondary active transmembrane transporter activity	molecular_function	0.44421	11	2152	90	20542	102186203,102171037,102188159,102184828,102173275,102187181,102176550,102187167,102174667,102179199,102174059
GO:0043047	single-stranded telomeric DNA binding	molecular_function	0.44501	1	2152	5	20542	102176084
GO:0004809	tRNA (guanine-N2-)-methyltransferase activity	molecular_function	0.44549	1	2152	5	20542	102176952
GO:0008013	beta-catenin binding	molecular_function	0.44664	2	2152	13	20542	102173591,106503302
GO:0030515	snoRNA binding	molecular_function	0.44691	1	2152	6	20542	102187262
GO:0072588	box H/ACA RNP complex	cellular_component	0.44691	1	2152	6	20542	102187262
GO:0010927	cellular component assembly involved in morphogenesis	biological_process	0.44692	2	2152	14	20542	102170167,102172982
GO:0042384	cilium assembly	biological_process	0.44692	2	2152	14	20542	102170167,102172982
GO:0060271	cilium morphogenesis	biological_process	0.44692	2	2152	14	20542	102172982,102170167
GO:0016740	transferase activity	molecular_function	0.44737	324	2152	2950	20542	102187630,102182421,102179055,102172769,102180269,102172318,102169015,102189600,102184739,102191578,102185359,102186301,102189081,102176762,102172315,102175949,102176487,102173001,108638093,102175670,108638125,102186135,106503068,102186091,102174605,102169047,102185036,102183647,102171867,102176978,102181787,102172200,102171649,102190767,102176061,102187328,102191500,102176828,108637185,102169545…
GO:0007033	vacuole organization	biological_process	0.4482	2	2152	14	20542	106502794,102180672
GO:0022604	regulation of cell morphogenesis	biological_process	0.44878	2	2152	13	20542	102190930,102182723
GO:0009317	acetyl-CoA carboxylase complex	cellular_component	0.44924	1	2152	5	20542	108635821
GO:0072594	establishment of protein localization to organelle	biological_process	0.44982	26	2152	229	20542	102179515,102190910,102187396,102178805,102189801,102182762,102179576,102189849,102172125,102176522,102186228,102180424,102178172,102184661,102177231,106503212,102188987,102182946,102175009,102182778,102184082,102173435,106501743,102168858,102191041,102183261
GO:0016255	attachment of GPI anchor to protein	biological_process	0.45044	1	2152	5	20542	102178450
GO:0006026	aminoglycan catabolic process	biological_process	0.4508	3	2152	22	20542	102172194,102180614,102170834
GO:0006839	mitochondrial transport	biological_process	0.45104	4	2152	33	20542	102188451,102185309,102174283,102186995
GO:0003872	6-phosphofructokinase activity	molecular_function	0.45312	1	2152	5	20542	102186091
GO:0044163	host cytoskeleton	cellular_component	0.45319	1	2152	5	20542	106503894
GO:0075519	microtubule-dependent intracellular transport of viral material	biological_process	0.45319	1	2152	5	20542	106503894
GO:0075521	microtubule-dependent intracellular transport of viral material towards nucleus	biological_process	0.45319	1	2152	5	20542	106503894
GO:0075606	transport of viral material towards nucleus	biological_process	0.45319	1	2152	5	20542	106503894
GO:0009767	photosynthetic electron transport chain	biological_process	0.45325	1	2152	5	20542	106503168
GO:0002683	negative regulation of immune system process	biological_process	0.4538	1	2152	5	20542	102174800
GO:0002698	negative regulation of immune effector process	biological_process	0.4538	1	2152	5	20542	102174800
GO:0002832	negative regulation of response to biotic stimulus	biological_process	0.4538	1	2152	5	20542	102174800
GO:0030683	evasion or tolerance by virus of host immune response	biological_process	0.4538	1	2152	5	20542	102174800
GO:0031348	negative regulation of defense response	biological_process	0.4538	1	2152	5	20542	102174800
GO:0043901	negative regulation of multi-organism process	biological_process	0.4538	1	2152	5	20542	102174800
GO:0050687	negative regulation of defense response to virus	biological_process	0.4538	1	2152	5	20542	102174800
GO:0015016	[heparan sulfate]-glucosamine N-sulfotransferase activity	molecular_function	0.45406	1	2152	5	20542	102174299
GO:0034483	heparan sulfate sulfotransferase activity	molecular_function	0.45406	1	2152	5	20542	102174299
GO:0043605	cellular amide catabolic process	biological_process	0.45546	1	2152	5	20542	102187514
GO:0008174	mRNA methyltransferase activity	molecular_function	0.45547	1	2152	5	20542	102190040
GO:0048518	positive regulation of biological process	biological_process	0.45584	41	2152	373	20542	102175009,102187181,102182946,102178526,102172137,102189466,102173115,102172400,102174153,102176404,102180248,102171716,102183921,102186866,102176882,106501743,102183261,102186606,102181695,102179515,106502594,102185574,102190524,102184631,102183822,102182723,102180754,106502505,102178997,102189847,102173199,102176381,102186469,102169966,102178097,102178264,102171058,102190930,102178172,102190654…
GO:0048598	embryonic morphogenesis	biological_process	0.45591	1	2152	5	20542	102170332
GO:0072669	tRNA-splicing ligase complex	cellular_component	0.45591	1	2152	5	20542	102170332
GO:0004357	glutamate-cysteine ligase activity	molecular_function	0.45593	1	2152	5	20542	102187010
GO:0004609	phosphatidylserine decarboxylase activity	molecular_function	0.45593	1	2152	5	20542	102173874
GO:0006906	vesicle fusion	biological_process	0.45593	1	2152	5	20542	102172485
GO:0033926	glycopeptide alpha-N-acetylgalactosaminidase activity	molecular_function	0.45593	1	2152	5	20542	102179476
GO:0048280	vesicle fusion with Golgi apparatus	biological_process	0.45593	1	2152	5	20542	102172485
GO:0090174	organelle membrane fusion	biological_process	0.45593	1	2152	5	20542	102172485
GO:0044452	nucleolar part	cellular_component	0.45659	2	2152	14	20542	102176361,108636584
GO:0043549	regulation of kinase activity	biological_process	0.45793	2	2152	14	20542	106502594,102179899
GO:0045859	regulation of protein kinase activity	biological_process	0.45793	2	2152	14	20542	106502594,102179899
GO:0004003	ATP-dependent DNA helicase activity	molecular_function	0.4589	3	2152	23	20542	102169634,100861324,102181513
GO:0044712	single-organism catabolic process	biological_process	0.45979	23	2152	206	20542	102185041,102177998,102178025,102175765,102170657,102179730,102173245,102169966,102179457,106502794,102171418,102172354,102188141,102172480,102186619,102186091,102176455,100860801,102187514,102177788,102180672,102176082,102178110
GO:0005791	rough endoplasmic reticulum	cellular_component	0.46006	2	2152	14	20542	102181332,102174800
GO:0030867	rough endoplasmic reticulum membrane	cellular_component	0.46006	2	2152	14	20542	102181332,102174800
GO:0051716	cellular response to stimulus	biological_process	0.46027	415	2152	4135	20542	102184425,102188703,100861060,102186858,102181148,102184810,106503463,102181653,102169403,102189694,102179749,102180196,102183709,102174955,102176007,106503960,102178467,102171485,108637406,102181166,106503627,102184985,102184198,102188805,102172363,102184742,102185871,102177519,102178269,102177824,106502594,102191673,102181695,102179843,102182949,102174263,102175570,102176763,102189175,102173122…
GO:0033692	cellular polysaccharide biosynthetic process	biological_process	0.4615	3	2152	23	20542	102175009,102182479,102184985
GO:0044421	extracellular region part	cellular_component	0.462	38	2152	340	20542	102168404,102169695,102179259,102189753,108634755,102189390,100860743,108634826,102180754,102179505,102171905,102171480,102168680,102181735,102172125,100860759,102175810,102179292,102184534,102172162,102179374,102175311,102191747,102191378,102177275,102173115,102169125,106503616,102182946,102183797,102190367,106503212,102177438,102176522,102183822,102186921,106502594,102172062
GO:0007050	cell cycle arrest	biological_process	0.46227	2	2152	14	20542	102179898,102190767
GO:0045184	establishment of protein localization	biological_process	0.46238	83	2152	748	20542	102186276,102190910,102179576,102189801,102178805,102174800,102178172,102190791,102172125,102177025,102188987,102177231,102176082,102187799,102178970,102175005,102184082,102186836,102170070,102173435,102180057,102172485,102178851,102179515,102185188,102172982,102190755,102175734,102180424,108636384,102186228,102183667,102176522,102182536,102190088,102183196,102175009,102185484,102173138,102183261…
GO:0015740	C4-dicarboxylate transport	biological_process	0.46336	2	2152	14	20542	102173105,102182805
GO:0017016	Ras GTPase binding	molecular_function	0.46442	5	2152	40	20542	102173366,102178832,108636449,102179995,102190910
GO:0031267	small GTPase binding	molecular_function	0.46442	5	2152	40	20542	102190910,102179995,108636449,102178832,102173366
GO:0051020	GTPase binding	molecular_function	0.46442	5	2152	40	20542	102179995,102190910,108636449,102178832,102173366
GO:0015002	heme-copper terminal oxidase activity	molecular_function	0.4654	9	2152	83	20542	102185017,108636866,102188382,102188434,102191741,102168736,106502147,102182516,102183771
GO:0006919	activation of cysteine-type endopeptidase activity involved in apoptotic process	biological_process	0.46547	2	2152	14	20542	102172137,102171716
GO:0010950	positive regulation of endopeptidase activity	biological_process	0.46547	2	2152	14	20542	102172137,102171716
GO:0010952	positive regulation of peptidase activity	biological_process	0.46547	2	2152	14	20542	102172137,102171716
GO:0031638	zymogen activation	biological_process	0.46547	2	2152	14	20542	102172137,102171716
GO:0043280	positive regulation of cysteine-type endopeptidase activity involved in apoptotic process	biological_process	0.46547	2	2152	14	20542	102172137,102171716
GO:0045862	positive regulation of proteolysis	biological_process	0.46547	2	2152	14	20542	102172137,102171716
GO:0097202	activation of cysteine-type endopeptidase activity	biological_process	0.46547	2	2152	14	20542	102172137,102171716
GO:2001056	positive regulation of cysteine-type endopeptidase activity	biological_process	0.46547	2	2152	14	20542	102171716,102172137
GO:0016423	tRNA (guanine) methyltransferase activity	molecular_function	0.46736	3	2152	23	20542	102169633,102187097,102176952
GO:0051649	establishment of localization in cell	biological_process	0.46855	94	2152	850	20542	102187799,102176978,102186836,102184082,102170070,102173435,102178851,102172485,102172213,102190910,102186276,102190406,102178805,106503894,102189801,102179576,102172125,102190791,102186482,102178172,102174800,102177231,102190180,102176082,102186995,102188987,102185484,102175009,102169611,102190088,102183196,102189153,102178432,102173138,102180562,106501743,102183261,102179515,102174283,102172982…
GO:0052652	cyclic purine nucleotide metabolic process	biological_process	0.4692	3	2152	22	20542	102181156,102169019,102182418
GO:0000151	ubiquitin ligase complex	cellular_component	0.46978	15	2152	132	20542	102185232,102174601,102190496,102175949,102185340,102185036,102178110,102170648,102173121,102171867,102187799,102177837,102171649,102186619,102185967
GO:0006281	DNA repair	biological_process	0.47191	57	2152	513	20542	102189849,102189237,100861324,102175083,102169634,102177377,102182443,102181419,102189899,102190358,102190755,102169708,102181759,100861393,102191207,102177614,102171648,102170376,102183261,102172461,102175127,106503649,108638125,102169898,108638045,102173929,102174153,100860986,102184765,102190807,102182667,106501720,102168292,108634985,102178357,102178856,102176479,102187246,102184412,102169710…
GO:0030131	clathrin adaptor complex	cellular_component	0.47344	2	2152	14	20542	100860962,102171648
GO:0015079	potassium ion transmembrane transporter activity	molecular_function	0.47484	15	2152	130	20542	102187889,102172555,102186276,102169526,108637429,102174524,102180849,102177072,102173861,102187500,102170811,102179783,102189489,102189099,102178823
GO:0009893	positive regulation of metabolic process	biological_process	0.47489	24	2152	216	20542	102185574,106502594,102169966,102186469,102179515,102190654,102183822,102178172,102190524,102173115,102172137,102189466,102178526,102189847,102187181,106502505,102180754,102182946,102175009,102183261,106501743,102176882,102186866,102171716
GO:0006414	translational elongation	biological_process	0.47629	3	2152	25	20542	102174364,102173199,102171058
GO:0008201	heparin binding	molecular_function	0.47936	2	2152	14	20542	102174589,102173265
GO:1901677	phosphate transmembrane transporter activity	molecular_function	0.47943	2	2152	14	20542	102174667,102184828
GO:0008608	attachment of spindle microtubules to kinetochore	biological_process	0.47946	5	2152	42	20542	102175584,102182351,102175517,108633212,102175062
GO:0006480	N-terminal protein amino acid methylation	biological_process	0.47992	1	2152	6	20542	106503799
GO:0031365	N-terminal protein amino acid modification	biological_process	0.47992	1	2152	6	20542	106503799
GO:0000098	sulfur amino acid catabolic process	biological_process	0.48012	1	2152	6	20542	102172354
GO:0030328	prenylcysteine catabolic process	biological_process	0.48012	1	2152	6	20542	102172354
GO:0030329	prenylcysteine metabolic process	biological_process	0.48012	1	2152	6	20542	102172354
GO:0042219	cellular modified amino acid catabolic process	biological_process	0.48012	1	2152	6	20542	102172354
GO:0044273	sulfur compound catabolic process	biological_process	0.48012	1	2152	6	20542	102172354
GO:0090231	regulation of spindle checkpoint	biological_process	0.48052	1	2152	6	20542	102186619
GO:0090266	regulation of mitotic cell cycle spindle assembly checkpoint	biological_process	0.48052	1	2152	6	20542	102186619
GO:1901976	regulation of cell cycle checkpoint	biological_process	0.48052	1	2152	6	20542	102186619
GO:1903504	regulation of mitotic spindle checkpoint	biological_process	0.48052	1	2152	6	20542	102186619
GO:0031347	regulation of defense response	biological_process	0.48076	2	2152	15	20542	102171058,102174800
GO:0006783	heme biosynthetic process	biological_process	0.48088	3	2152	23	20542	102191546,102178522,102172084
GO:0044242	cellular lipid catabolic process	biological_process	0.48187	2	2152	14	20542	102188141,102177788
GO:0008242	omega peptidase activity	molecular_function	0.48197	3	2152	23	20542	102179816,108638010,102188805
GO:0032101	regulation of response to external stimulus	biological_process	0.48255	3	2152	24	20542	106502594,102171241,102174800
GO:0005272	sodium channel activity	molecular_function	0.48288	5	2152	42	20542	102182424,102190031,102176835,100861026,102190806
GO:0019201	nucleotide kinase activity	molecular_function	0.48301	21	2152	187	20542	102184412,102182002,102176479,102174507,106503168,106501720,102187285,102175083,102175127,102185871,108638125,102169545,102172461,102190581,108637185,102175224,102168465,102180097,108637406,102172798,102190559
GO:0006743	ubiquinone metabolic process	biological_process	0.48302	1	2152	6	20542	102180952
GO:0006744	ubiquinone biosynthetic process	biological_process	0.48302	1	2152	6	20542	102180952
GO:0016413	O-acetyltransferase activity	molecular_function	0.48305	1	2152	6	20542	102171824
GO:0033218	amide binding	molecular_function	0.48438	2	2152	15	20542	102187638,108634727
GO:0006621	protein retention in ER lumen	biological_process	0.48456	1	2152	6	20542	102187638
GO:0035437	maintenance of protein localization in endoplasmic reticulum	biological_process	0.48456	1	2152	6	20542	102187638
GO:0046923	ER retention sequence binding	molecular_function	0.48456	1	2152	6	20542	102187638
GO:0072595	maintenance of protein localization in organelle	biological_process	0.48456	1	2152	6	20542	102187638
GO:0008092	cytoskeletal protein binding	molecular_function	0.48492	62	2152	560	20542	102185214,106501764,102187961,108636009,102186619,102180617,102186276,102190910,102190654,102188806,102187134,106502666,102184480,102183647,102173151,102182111,102170332,102174741,102187781,102173366,102176002,108634826,102190161,106502622,102181048,102180754,102172387,102185402,102191359,102172418,102172982,108637954,102177914,102169870,106503374,102190277,102169991,102179716,102176334,102183797…
GO:0009187	cyclic nucleotide metabolic process	biological_process	0.48504	4	2152	32	20542	102169019,102171418,102181156,102182418
GO:0050852	T cell receptor signaling pathway	biological_process	0.48509	1	2152	6	20542	102172400
GO:0003954	NADH dehydrogenase activity	molecular_function	0.48536	6	2152	51	20542	102176871,102186099,102171860,102177445,102173052,102182982
GO:0019363	pyridine nucleotide biosynthetic process	biological_process	0.48672	2	2152	15	20542	102185616,102176455
GO:0036459	ubiquitinyl hydrolase activity	molecular_function	0.48683	12	2152	111	20542	108634734,108634565,108635442,102170701,108635377,102184785,108635499,102187396,102183646,102190013,102176627,108635014
GO:0046527	glucosyltransferase activity	molecular_function	0.48788	2	2152	15	20542	102175009,102184985
GO:0008514	organic anion transmembrane transporter activity	molecular_function	0.48902	11	2152	96	20542	102176550,102173224,102179479,102186203,102168759,102179199,102174059,102173105,102174727,102189785,102174667
GO:0005669	transcription factor TFIID complex	cellular_component	0.48912	4	2152	38	20542	102191435,102177790,102186170,102173518
GO:0015716	organic phosphonate transport	biological_process	0.48929	1	2152	6	20542	102168457
GO:0019634	organic phosphonate metabolic process	biological_process	0.48929	1	2152	6	20542	102168457
GO:0008373	sialyltransferase activity	molecular_function	0.48961	3	2152	23	20542	102169879,102170329,102182085
GO:0009247	glycolipid biosynthetic process	biological_process	0.4901	6	2152	52	20542	102173809,102178450,102169969,108633188,102172315,102189531
GO:0046467	membrane lipid biosynthetic process	biological_process	0.4901	6	2152	52	20542	102169969,102178450,102173809,102189531,102172315,108633188
GO:0009162	deoxyribonucleoside monophosphate metabolic process	biological_process	0.49049	1	2152	6	20542	102178025
GO:0042168	heme metabolic process	biological_process	0.49181	4	2152	33	20542	102172084,102178522,102189453,102191546
GO:0070972	protein localization to endoplasmic reticulum	biological_process	0.49187	7	2152	61	20542	102189849,102187638,102188987,102191041,102184661,102187396,102173435
GO:0003678	DNA helicase activity	molecular_function	0.49272	13	2152	115	20542	102169634,100861324,102181513,102189849,102173929,102187246,102185871,102173801,102185773,102178357,102168457,102181419,102187910
GO:0030117	membrane coat	cellular_component	0.49281	15	2152	131	20542	100860962,102170070,102190755,102186123,102175734,102190791,102181028,108638633,102178851,102178832,102173441,102176355,102171648,102174240,102190088
GO:0048475	coated membrane	cellular_component	0.49281	15	2152	131	20542	102190088,102174240,102171648,102173441,102176355,108638633,102181028,102178851,102178832,102186123,102190755,102175734,102190791,100860962,102170070
GO:0044257	cellular protein catabolic process	biological_process	0.49309	18	2152	167	20542	102186619,102178357,102182023,102178110,102168292,102176561,100861393,102177614,102188570,108633185,102174642,102181774,102171477,102189335,102188055,102168207,102175926,102185402
GO:0051603	proteolysis involved in cellular protein catabolic process	biological_process	0.49309	18	2152	167	20542	102186619,100861393,102178110,102182023,102178357,102168292,102176561,102181774,102174642,108633185,102171477,102177614,102188570,102175926,102185402,102189335,102168207,102188055
GO:0006020	inositol metabolic process	biological_process	0.49326	1	2152	6	20542	102186016
GO:0034702	ion channel complex	cellular_component	0.49343	5	2152	41	20542	102170811,102178206,102182424,102176835,102182311
GO:0034703	cation channel complex	cellular_component	0.49343	5	2152	41	20542	102178206,102170811,102182424,102176835,102182311
GO:0003916	DNA topoisomerase activity	molecular_function	0.49367	5	2152	43	20542	102175493,102181335,102191581,102186322,102179493
GO:0004348	glucosylceramidase activity	molecular_function	0.49421	1	2152	6	20542	102179944
GO:0005451	monovalent cation:proton antiporter activity	molecular_function	0.49433	1	2152	6	20542	102171037
GO:0015491	cation:cation antiporter activity	molecular_function	0.49433	1	2152	6	20542	102171037
GO:0030658	transport vesicle membrane	cellular_component	0.49445	5	2152	42	20542	102181028,102174240,102190755,102190791,102175734
GO:0046165	alcohol biosynthetic process	biological_process	0.49473	1	2152	6	20542	102186016
GO:0019062	virion attachment to host cell	biological_process	0.49572	1	2152	6	20542	106502397
GO:0044650	adhesion of symbiont to host cell	biological_process	0.49572	1	2152	6	20542	106502397
GO:0044781	bacterial-type flagellum organization	biological_process	0.49601	3	2152	24	20542	102175210,102175518,102180754
GO:0051607	defense response to virus	biological_process	0.49617	6	2152	53	20542	108634755,102186228,108636449,102174800,106502424,102179576
GO:0002697	regulation of immune effector process	biological_process	0.49723	1	2152	6	20542	102174800
GO:0050688	regulation of defense response to virus	biological_process	0.49723	1	2152	6	20542	102174800
GO:0050690	regulation of defense response to virus by virus	biological_process	0.49723	1	2152	6	20542	102174800
GO:0005956	protein kinase CK2 complex	cellular_component	0.49731	1	2152	6	20542	102171151
GO:0004683	calmodulin-dependent protein kinase activity	molecular_function	0.49823	1	2152	6	20542	102176762
GO:0016627	oxidoreductase activity, acting on the CH-CH group of donors	molecular_function	0.49875	11	2152	96	20542	102188705,102178522,102180069,102177788,102173050,102191546,102182159,102178752,102188914,102190753,102172084
GO:0003899	DNA-directed RNA polymerase activity	molecular_function	0.49886	22	2152	199	20542	102171327,102191578,108636855,102191207,102177824,102171252,102191664,108638125,102173899,102186866,102190424,102168282,102190767,102169195,102182045,102172798,102168682,100861345,102182946,100861003,102181452,108638013
GO:0031047	gene silencing by RNA	biological_process	0.49919	1	2152	6	20542	102181653
GO:0000052	citrulline metabolic process	biological_process	0.49959	1	2152	6	20542	102173898
GO:0018101	protein citrullination	biological_process	0.49959	1	2152	6	20542	102173898
GO:0019240	citrulline biosynthetic process	biological_process	0.49959	1	2152	6	20542	102173898
GO:0070008	serine-type exopeptidase activity	molecular_function	0.50048	8	2152	68	20542	102186123,102184231,102183492,102179992,102180035,102169966,102185816,102168248
GO:0003729	mRNA binding	molecular_function	0.50205	2	2152	15	20542	102186448,102185559
GO:0044822	poly(A) RNA binding	molecular_function	0.50205	2	2152	15	20542	102186448,102185559
GO:0046873	metal ion transmembrane transporter activity	molecular_function	0.50349	58	2152	525	20542	102175507,102177072,102187396,102185102,102174524,102191362,102183795,102169575,102176902,102175557,102173180,102178033,102183667,102170811,102170260,102171809,100860949,102183827,102176835,102180223,108637429,102180849,102170968,102176550,102187181,102178823,102189760,102179783,102172421,100861026,102190806,102173929,102186203,102172555,102186276,102173769,100860930,102187167,102188806,102189099…
GO:0016569	covalent chromatin modification	biological_process	0.50412	5	2152	42	20542	102176978,102183797,102171636,102183113,102180623
GO:0016570	histone modification	biological_process	0.50412	5	2152	42	20542	102176978,102183797,102171636,102183113,102180623
GO:0015103	inorganic anion transmembrane transporter activity	molecular_function	0.50468	4	2152	33	20542	100861025,102176028,102185964,102183008
GO:0006027	glycosaminoglycan catabolic process	biological_process	0.50476	1	2152	6	20542	102172194
GO:0008745	N-acetylmuramoyl-L-alanine amidase activity	molecular_function	0.50476	1	2152	6	20542	102172194
GO:0009253	peptidoglycan catabolic process	biological_process	0.50476	1	2152	6	20542	102172194
GO:0045735	nutrient reservoir activity	molecular_function	0.50499	2	2152	15	20542	102190013,102181130
GO:0072329	monocarboxylic acid catabolic process	biological_process	0.50513	2	2152	15	20542	102179457,102177788
GO:0018143	nucleic acid-protein covalent cross-linking	biological_process	0.50523	1	2152	6	20542	102189466
GO:0005905	coated pit	cellular_component	0.50524	1	2152	6	20542	102181028
GO:0012510	trans-Golgi network transport vesicle membrane	cellular_component	0.50524	1	2152	6	20542	102181028
GO:0030125	clathrin vesicle coat	cellular_component	0.50524	1	2152	6	20542	102181028
GO:0030130	clathrin coat of trans-Golgi network vesicle	cellular_component	0.50524	1	2152	6	20542	102181028
GO:0030132	clathrin coat of coated pit	cellular_component	0.50524	1	2152	6	20542	102181028
GO:0030136	clathrin-coated vesicle	cellular_component	0.50524	1	2152	6	20542	102181028
GO:0030140	trans-Golgi network transport vesicle	cellular_component	0.50524	1	2152	6	20542	102181028
GO:0030665	clathrin-coated vesicle membrane	cellular_component	0.50524	1	2152	6	20542	102181028
GO:0050896	response to stimulus	biological_process	0.50585	497	2152	4943	20542	102179515,102188926,102170686,102174943,102180922,102177405,102170236,102179631,102189237,100861393,102168936,102171574,102182232,102181419,102183115,102182723,102175645,102183530,102182433,102169036,102188350,102176692,108638125,102187794,102169231,102181975,102189698,108637658,102169966,102181395,102185623,102191269,102174862,102174230,102172125,102187246,102191379,102185631,102183647,108634985…
GO:0000784	nuclear chromosome, telomeric region	cellular_component	0.50614	1	2152	6	20542	102169144
GO:0006278	RNA-dependent DNA replication	biological_process	0.50663	2	2152	16	20542	102179813,102180719
GO:0031099	regeneration	biological_process	0.50681	2	2152	16	20542	102180406,102179783
GO:0042246	tissue regeneration	biological_process	0.50681	2	2152	16	20542	102179783,102180406
GO:0048589	developmental growth	biological_process	0.50681	2	2152	16	20542	102180406,102179783
GO:0031304	intrinsic component of mitochondrial inner membrane	cellular_component	0.50726	1	2152	6	20542	102184707
GO:0031305	integral component of mitochondrial inner membrane	cellular_component	0.50726	1	2152	6	20542	102184707
GO:0032592	integral component of mitochondrial membrane	cellular_component	0.50726	1	2152	6	20542	102184707
GO:0098573	intrinsic component of mitochondrial membrane	cellular_component	0.50726	1	2152	6	20542	102184707
GO:0003997	acyl-CoA oxidase activity	molecular_function	0.50791	1	2152	6	20542	102177788
GO:0006635	fatty acid beta-oxidation	biological_process	0.50791	1	2152	6	20542	102177788
GO:0009062	fatty acid catabolic process	biological_process	0.50791	1	2152	6	20542	102177788
GO:0019395	fatty acid oxidation	biological_process	0.50791	1	2152	6	20542	102177788
GO:0034440	lipid oxidation	biological_process	0.50791	1	2152	6	20542	102177788
GO:0019236	response to pheromone	biological_process	0.50846	1	2152	6	20542	102182982
GO:0048856	anatomical structure development	biological_process	0.50883	35	2152	326	20542	102175939,102183839,102170167,102180665,102190930,102170332,102183647,106502666,102188538,102177556,102171184,102178997,108634517,102182240,102182120,102184342,102168552,102191708,102181695,102172982,102176382,102184631,102179081,106502322,102182723,102180406,102168741,108637637,102173394,102168857,102186542,102179783,102183921,102176088,102181244
GO:0019941	modification-dependent protein catabolic process	biological_process	0.50916	16	2152	148	20542	102176561,102168292,102178357,102178110,102182023,100861393,102186619,102168207,102189335,102185402,102175926,102177614,102171477,102174642,108633185,102181774
GO:0043632	modification-dependent macromolecule catabolic process	biological_process	0.50916	16	2152	148	20542	102175926,102185402,102189335,102168207,108633185,102174642,102181774,102171477,102177614,100861393,102178357,102178110,102182023,102176561,102168292,102186619
GO:0030193	regulation of blood coagulation	biological_process	0.50917	1	2152	6	20542	102171241
GO:0050818	regulation of coagulation	biological_process	0.50917	1	2152	6	20542	102171241
GO:0061041	regulation of wound healing	biological_process	0.50917	1	2152	6	20542	102171241
GO:1900046	regulation of hemostasis	biological_process	0.50917	1	2152	6	20542	102171241
GO:1903034	regulation of response to wounding	biological_process	0.50917	1	2152	6	20542	102171241
GO:0008270	zinc ion binding	molecular_function	0.50921	184	2152	1686	20542	102186866,102189760,102170648,102172461,102171366,102174589,106503654,108638045,102188844,102186671,102184421,102189243,108636111,102171397,102188868,102173973,108633313,102171475,102191207,102169741,102177598,102179533,102168287,102181066,102172084,102191197,102185574,102182762,102174518,102187285,102185350,102170409,102178522,100861064,102185232,102174734,102171688,108637406,102168804,102179017…
GO:0005057	receptor signaling protein activity	molecular_function	0.50961	6	2152	52	20542	102173856,102174741,102186007,102185041,108635824,102168351
GO:0030141	secretory granule	cellular_component	0.50996	2	2152	15	20542	102183186,102191708
GO:0004826	phenylalanine-tRNA ligase activity	molecular_function	0.51097	1	2152	6	20542	102182245
GO:0006030	chitin metabolic process	biological_process	0.51127	3	2152	24	20542	102187263,102180614,102170834
GO:1901071	glucosamine-containing compound metabolic process	biological_process	0.51127	3	2152	24	20542	102187263,102170834,102180614
GO:0030145	manganese ion binding	molecular_function	0.51131	3	2152	24	20542	102169643,102178033,102178859
GO:0007034	vacuolar transport	biological_process	0.51135	3	2152	25	20542	102176978,102179508,102188868
GO:0004833	tryptophan 2,3-dioxygenase activity	molecular_function	0.51232	1	2152	6	20542	102177998
GO:0019902	phosphatase binding	molecular_function	0.5124	1	2152	6	20542	102178084
GO:0007128	meiotic prophase I	biological_process	0.51248	1	2152	6	20542	102182778
GO:0051324	prophase	biological_process	0.51248	1	2152	6	20542	102182778
GO:0098762	meiotic cell cycle phase	biological_process	0.51248	1	2152	6	20542	102182778
GO:0098764	meiosis I cell cycle phase	biological_process	0.51248	1	2152	6	20542	102182778
GO:0080134	regulation of response to stress	biological_process	0.51453	4	2152	35	20542	102171058,102171241,102175632,102174800
GO:0030507	spectrin binding	molecular_function	0.51462	1	2152	6	20542	106502666
GO:0032259	methylation	biological_process	0.5147	12	2152	108	20542	100861120,106503799,102175876,102183113,102183797,102175734,102174605,102190612,102169633,102180623,102178592,102176952
GO:0006613	cotranslational protein targeting to membrane	biological_process	0.51494	7	2152	62	20542	102189849,102188987,102191041,102187396,102184661,102174800,102173435
GO:0055082	cellular chemical homeostasis	biological_process	0.51524	10	2152	99	20542	102182805,102183667,102175557,102179502,102188806,102171480,102175507,106502594,102190146,102185102
GO:0030120	vesicle coat	cellular_component	0.51582	6	2152	52	20542	102176355,102181028,102175734,102190791,102190755,102174240
GO:0030135	coated vesicle	cellular_component	0.51582	6	2152	52	20542	102181028,102176355,102174240,102190755,102175734,102190791
GO:0030662	coated vesicle membrane	cellular_component	0.51582	6	2152	52	20542	102190755,102190791,102175734,102174240,102176355,102181028
GO:0016655	oxidoreductase activity, acting on NAD(P)H, quinone or similar compound as acceptor	molecular_function	0.51639	7	2152	62	20542	102182982,102187262,102181442,102171860,102177445,102186099,102176871
GO:0020012	evasion or tolerance of host immune response	biological_process	0.51641	1	2152	6	20542	102174800
GO:0051805	evasion or tolerance of immune response of other organism involved in symbiotic interaction	biological_process	0.51641	1	2152	6	20542	102174800
GO:0052564	response to immune response of other organism involved in symbiotic interaction	biological_process	0.51641	1	2152	6	20542	102174800
GO:0052572	response to host immune response	biological_process	0.51641	1	2152	6	20542	102174800
GO:0004521	endoribonuclease activity	molecular_function	0.5166	9	2152	84	20542	102178769,102179292,102186619,106502594,102179684,102174830,102177275,102180446,102172213
GO:0019843	rRNA binding	molecular_function	0.51675	4	2152	43	20542	102182120,108633188,102171864,102184586
GO:0001653	peptide receptor activity	molecular_function	0.51719	1	2152	6	20542	102183738
GO:0008528	G-protein coupled peptide receptor activity	molecular_function	0.51719	1	2152	6	20542	102183738
GO:0035306	positive regulation of dephosphorylation	biological_process	0.51741	1	2152	6	20542	102187181
GO:0035307	positive regulation of protein dephosphorylation	biological_process	0.51741	1	2152	6	20542	102187181
GO:0071595	Nem1-Spo7 phosphatase complex	cellular_component	0.51741	1	2152	6	20542	102187181
GO:0015031	protein transport	biological_process	0.51797	80	2152	731	20542	102184082,102186836,102187799,102172485,102178851,102173435,102170070,102180057,102179576,102189801,102178805,102186276,102190910,102177025,102188987,102176082,102177231,102174800,102190791,102178172,102172125,102173138,102183196,102190088,102175009,102185484,102183261,106501743,102180562,102181617,102172982,102185188,102179515,102182536,102190755,102175734,102180424,108636384,102186228,102183667…
GO:0034599	cellular response to oxidative stress	biological_process	0.51814	1	2152	6	20542	102182723
GO:0051656	establishment of organelle localization	biological_process	0.51818	2	2152	15	20542	102182723,102190930
GO:0008918	lipopolysaccharide 3-alpha-galactosyltransferase activity	molecular_function	0.51829	1	2152	6	20542	102182479
GO:0035250	UDP-galactosyltransferase activity	molecular_function	0.51829	1	2152	6	20542	102182479
GO:0008076	voltage-gated potassium channel complex	cellular_component	0.51829	1	2152	6	20542	102170811
GO:0034705	potassium channel complex	cellular_component	0.51829	1	2152	6	20542	102170811
GO:0032271	regulation of protein polymerization	biological_process	0.51841	6	2152	55	20542	102188877,102175636,102184631,102190930,102176002,102182723
GO:0043254	regulation of protein complex assembly	biological_process	0.51841	6	2152	55	20542	102182723,102176002,102184631,102190930,102175636,102188877
GO:0006399	tRNA metabolic process	biological_process	0.51876	33	2152	301	20542	102185709,102188705,102168292,102178357,102180274,102171023,102174910,102184296,102189489,102178769,102183622,102187910,102185871,102176952,102191141,102185041,102183679,102170180,102181419,102175876,102191546,102186448,102173249,102169633,102176933,102172084,102173796,102187362,102180899,102180446,102170283,102179684,102174830
GO:0040007	growth	biological_process	0.51892	9	2152	82	20542	102182764,102179017,102184134,102174299,102179783,100860887,102184354,102180950,102180406
GO:0016641	oxidoreductase activity, acting on the CH-NH2 group of donors, oxygen as acceptor	molecular_function	0.51919	3	2152	25	20542	102169793,102177774,102171545
GO:0045934	negative regulation of nucleobase-containing compound metabolic process	biological_process	0.51989	4	2152	35	20542	102191269,102179625,102185350,102188349
GO:0004129	cytochrome-c oxidase activity	molecular_function	0.52019	8	2152	77	20542	102185017,102188382,108636866,102188434,102191741,102168736,102182516,106502147
GO:0016675	oxidoreductase activity, acting on a heme group of donors	molecular_function	0.52019	8	2152	77	20542	106502147,102182516,102168736,102191741,102185017,102188434,108636866,102188382
GO:0016676	oxidoreductase activity, acting on a heme group of donors, oxygen as acceptor	molecular_function	0.52019	8	2152	77	20542	102182516,106502147,102185017,102188434,108636866,102188382,102191741,102168736
GO:0005739	mitochondrion	cellular_component	0.52051	42	2152	399	20542	102186995,102183647,102187134,102189785,102186482,108637295,102187041,102190182,102176381,102185388,102185017,102187821,102186099,102176061,102176349,102185309,102189847,102188644,102182536,102170221,102168736,102169457,102170445,102177445,102181759,102177072,102174283,102189492,102189919,102173052,102171860,106503362,102188382,102181325,108637268,102191741,108633555,102188451,102176404,102180223…
GO:0016538	cyclin-dependent protein serine/threonine kinase regulator activity	molecular_function	0.52085	1	2152	7	20542	102179898
GO:0031589	cell-substrate adhesion	biological_process	0.52204	2	2152	15	20542	102190930,102182723
GO:1901565	organonitrogen compound catabolic process	biological_process	0.52228	9	2152	82	20542	102180614,102177998,102172354,102187514,102170834,102170657,102176455,102189453,102172194
GO:0003724	RNA helicase activity	molecular_function	0.52256	10	2152	90	20542	102187246,102181156,102183679,102187910,102185871,102178357,102184661,102169634,102170174,102187396
GO:0009070	serine family amino acid biosynthetic process	biological_process	0.52697	1	2152	7	20542	102171824
GO:0009986	cell surface	cellular_component	0.52752	1	2152	7	20542	108636887
GO:0002218	activation of innate immune response	biological_process	0.53005	1	2152	7	20542	102171058
GO:0031349	positive regulation of defense response	biological_process	0.53005	1	2152	7	20542	102171058
GO:0032479	regulation of type I interferon production	biological_process	0.53005	1	2152	7	20542	102171058
GO:0032481	positive regulation of type I interferon production	biological_process	0.53005	1	2152	7	20542	102171058
GO:0032606	type I interferon production	biological_process	0.53005	1	2152	7	20542	102171058
GO:0045089	positive regulation of innate immune response	biological_process	0.53005	1	2152	7	20542	102171058
GO:0007610	behavior	biological_process	0.53072	5	2152	44	20542	102169895,102183738,102168301,102188805,106502594
GO:0051701	interaction with host	biological_process	0.53078	18	2152	166	20542	106502334,102174800,102187246,102191068,102176007,102178650,102177072,106503894,102173535,102177713,102191790,102189509,102168520,106503774,108638460,108633421,102185675,102168247
GO:0006888	ER to Golgi vesicle-mediated transport	biological_process	0.53196	5	2152	45	20542	102169504,102174240,102190755,102190791,102175734
GO:0004045	aminoacyl-tRNA hydrolase activity	molecular_function	0.53215	1	2152	7	20542	102169046
GO:0033108	mitochondrial respiratory chain complex assembly	biological_process	0.5323	2	2152	16	20542	102186482,102170221
GO:0016879	ligase activity, forming carbon-nitrogen bonds	molecular_function	0.53245	9	2152	81	20542	102186448,102187010,102191069,102179779,102172194,102178200,102183679,102180899,102186848
GO:0006790	sulfur compound metabolic process	biological_process	0.53399	10	2152	90	20542	102176353,102171824,102182243,102172354,102182004,102172599,102178172,102170704,102185492,102191041
GO:0000186	activation of MAPKK activity	biological_process	0.53818	1	2152	7	20542	106502594
GO:0001678	cellular glucose homeostasis	biological_process	0.53818	1	2152	7	20542	106502594
GO:0008343	adult feeding behavior	biological_process	0.53818	1	2152	7	20542	106502594
GO:0030534	adult behavior	biological_process	0.53818	1	2152	7	20542	106502594
GO:0032094	response to food	biological_process	0.53818	1	2152	7	20542	106502594
GO:0032095	regulation of response to food	biological_process	0.53818	1	2152	7	20542	106502594
GO:0032096	negative regulation of response to food	biological_process	0.53818	1	2152	7	20542	106502594
GO:0032098	regulation of appetite	biological_process	0.53818	1	2152	7	20542	106502594
GO:0032099	negative regulation of appetite	biological_process	0.53818	1	2152	7	20542	106502594
GO:0032104	regulation of response to extracellular stimulus	biological_process	0.53818	1	2152	7	20542	106502594
GO:0032105	negative regulation of response to extracellular stimulus	biological_process	0.53818	1	2152	7	20542	106502594
GO:0032107	regulation of response to nutrient levels	biological_process	0.53818	1	2152	7	20542	106502594
GO:0032108	negative regulation of response to nutrient levels	biological_process	0.53818	1	2152	7	20542	106502594
GO:0032147	activation of protein kinase activity	biological_process	0.53818	1	2152	7	20542	106502594
GO:0033500	carbohydrate homeostasis	biological_process	0.53818	1	2152	7	20542	106502594
GO:0033674	positive regulation of kinase activity	biological_process	0.53818	1	2152	7	20542	106502594
GO:0042593	glucose homeostasis	biological_process	0.53818	1	2152	7	20542	106502594
GO:0044708	single-organism behavior	biological_process	0.53818	1	2152	7	20542	106502594
GO:0045860	positive regulation of protein kinase activity	biological_process	0.53818	1	2152	7	20542	106502594
GO:0051347	positive regulation of transferase activity	biological_process	0.53818	1	2152	7	20542	106502594
GO:0044033	multi-organism metabolic process	biological_process	0.53848	6	2152	53	20542	102181759,102173122,102171207,102189489,102188314,102185418
GO:0002694	regulation of leukocyte activation	biological_process	0.5406	1	2152	7	20542	102178783
GO:0050865	regulation of cell activation	biological_process	0.5406	1	2152	7	20542	102178783
GO:0051249	regulation of lymphocyte activation	biological_process	0.5406	1	2152	7	20542	102178783
GO:0018022	peptidyl-lysine methylation	biological_process	0.54061	2	2152	16	20542	102183113,102183797
GO:0034968	histone lysine methylation	biological_process	0.54061	2	2152	16	20542	102183797,102183113
GO:0051345	positive regulation of hydrolase activity	biological_process	0.54126	2	2152	16	20542	102172137,102171716
GO:0004733	pyridoxamine-phosphate oxidase activity	molecular_function	0.5414	1	2152	7	20542	102171545
GO:0004866	endopeptidase inhibitor activity	molecular_function	0.54142	12	2152	110	20542	102168282,102169643,102189753,102188515,106502252,102169231,102176238,102173265,102179374,102183975,102183916,102184534
GO:0061135	endopeptidase regulator activity	molecular_function	0.54142	12	2152	110	20542	102183975,102179374,102173265,102169231,102176238,106502252,102188515,102189753,102169643,102168282,102184534,102183916
GO:0006206	pyrimidine nucleobase metabolic process	biological_process	0.54158	2	2152	16	20542	102175765,102171672
GO:0019856	pyrimidine nucleobase biosynthetic process	biological_process	0.54158	2	2152	16	20542	102171672,102175765
GO:0005185	neurohypophyseal hormone activity	molecular_function	0.54308	1	2152	7	20542	102180223
GO:0003964	RNA-directed DNA polymerase activity	molecular_function	0.5434	2	2152	17	20542	102180719,102179813
GO:0008238	exopeptidase activity	molecular_function	0.54375	16	2152	143	20542	108638010,102179227,102179932,102169966,102180035,102183492,102184231,102186123,102169643,102185816,102172006,102168248,102182943,102179816,102179992,102188805
GO:0005798	Golgi-associated vesicle	cellular_component	0.54512	2	2152	16	20542	102176355,102181028
GO:0030660	Golgi-associated vesicle membrane	cellular_component	0.54512	2	2152	16	20542	102181028,102176355
GO:0008026	ATP-dependent helicase activity	molecular_function	0.54533	4	2152	35	20542	102173784,102169634,100861324,102181513
GO:0070035	purine NTP-dependent helicase activity	molecular_function	0.54533	4	2152	35	20542	102173784,102169634,100861324,102181513
GO:0016887	ATPase activity	molecular_function	0.54533	49	2152	451	20542	102189760,102191434,102177052,102181156,102173929,108637429,102171560,102175517,102181513,102175009,102186322,102175224,102181419,108634965,102183679,102181759,102183428,102187396,108637954,100861324,102179493,102169634,102183795,108637185,102187910,102174986,102185773,102185871,102168457,102173784,108633209,102189489,102173435,102178942,102187500,102186424,102168465,102189847,102177837,102185675…
GO:0044391	ribosomal subunit	cellular_component	0.54571	3	2152	27	20542	102181130,102187784,102182259
GO:0005342	organic acid transmembrane transporter activity	molecular_function	0.54627	10	2152	91	20542	102179479,102186203,102173224,102176550,102173105,102174727,102174667,102168759,102179199,102174059
GO:0046943	carboxylic acid transmembrane transporter activity	molecular_function	0.54627	10	2152	91	20542	102173224,102176550,102186203,102179479,102179199,102174059,102168759,102174667,102174727,102173105
GO:0044413	avoidance of host defenses	biological_process	0.54632	2	2152	16	20542	102174800,106502334
GO:0044415	evasion or tolerance of host defenses	biological_process	0.54632	2	2152	16	20542	106502334,102174800
GO:0051832	avoidance of defenses of other organism involved in symbiotic interaction	biological_process	0.54632	2	2152	16	20542	106502334,102174800
GO:0051834	evasion or tolerance of defenses of other organism involved in symbiotic interaction	biological_process	0.54632	2	2152	16	20542	106502334,102174800
GO:0052173	response to defenses of other organism involved in symbiotic interaction	biological_process	0.54632	2	2152	16	20542	102174800,106502334
GO:0052200	response to host defenses	biological_process	0.54632	2	2152	16	20542	102174800,106502334
GO:0075136	response to host	biological_process	0.54632	2	2152	16	20542	106502334,102174800
GO:0000956	nuclear-transcribed mRNA catabolic process	biological_process	0.54693	2	2152	16	20542	102189849,102187427
GO:0043938	positive regulation of sporulation	biological_process	0.54714	1	2152	7	20542	102184631
GO:0045597	positive regulation of cell differentiation	biological_process	0.54714	1	2152	7	20542	102184631
GO:0045881	positive regulation of sporulation resulting in formation of a cellular spore	biological_process	0.54714	1	2152	7	20542	102184631
GO:0006793	phosphorus metabolic process	biological_process	0.54743	139	2152	1288	20542	102187041,102186091,102187644,102169047,102169523,102174079,102191500,102168457,102183250,102172769,102186689,102176318,102182421,102179055,102172982,102176455,102169015,102186301,102170559,102170834,102188644,102185359,102191148,108634151,102186016,102178150,102176762,102172315,102185058,102191586,102176487,102171208,106503774,102173001,108638093,102172551,102172480,102176007,108637485,102180263…
GO:0006032	chitin catabolic process	biological_process	0.54806	2	2152	16	20542	102170834,102180614
GO:0046348	amino sugar catabolic process	biological_process	0.54806	2	2152	16	20542	102180614,102170834
GO:1901072	glucosamine-containing compound catabolic process	biological_process	0.54806	2	2152	16	20542	102170834,102180614
GO:0051276	chromosome organization	biological_process	0.54811	35	2152	334	20542	102183113,102171636,108635146,108635128,102186322,102191001,102182778,102191581,102183797,102178110,102178051,102179949,102180623,102189849,102171961,102179493,102168457,102173801,108634729,108634784,108635111,108635260,108634727,102176978,102178856,102181335,108635032,108634860,102169643,108635548,102186619,108634925,102175493,108638624,106503385
GO:0006796	phosphate-containing compound metabolic process	biological_process	0.54833	138	2152	1279	20542	102182183,102188141,102189485,102179195,102183822,102181467,102168983,102177150,102171863,102171530,102173428,102185484,102187181,102176871,102180223,102181156,102173874,102175765,102186202,102176508,102191111,102176481,102187654,102184090,102183685,102177406,102176082,102177952,102168465,102182138,102174117,102185041,102188203,102178388,108637486,108635327,102173735,102184296,102188492,102168520…
GO:0072525	pyridine-containing compound biosynthetic process	biological_process	0.54932	2	2152	17	20542	102176455,102185616
GO:0033365	protein localization to organelle	biological_process	0.54968	28	2152	258	20542	102176522,102172125,102180424,102186228,102178172,102184661,102177231,106503212,102188987,102179515,102190910,102178805,102187396,102189801,102179576,102187638,102182762,102189849,102173435,106501743,102168858,102191041,102183261,102182778,102182946,102175009,102175005,102184082
GO:0005267	potassium channel activity	molecular_function	0.54969	13	2152	118	20542	102177072,102173861,102174524,102180849,102169526,102186276,102172555,102187889,102178823,102189099,102189489,102179783,102170811
GO:0006486	protein glycosylation	biological_process	0.54983	11	2152	101	20542	108637357,102168842,102186102,102182311,102184597,102170329,102190890,102181295,102169879,102182085,102187499
GO:0043413	macromolecule glycosylation	biological_process	0.54983	11	2152	101	20542	102170329,102184597,102182311,102186102,108637357,102168842,102182085,102187499,102181295,102190890,102169879
GO:0030659	cytoplasmic vesicle membrane	cellular_component	0.55023	6	2152	54	20542	102176355,102181028,102175734,102190791,102190755,102174240
GO:0016810	hydrolase activity, acting on carbon-nitrogen (but not peptide) bonds	molecular_function	0.55031	9	2152	81	20542	102186792,102172194,102191207,102174605,102173784,102173898,102182764,102168247,102172585
GO:0005581	collagen trimer	cellular_component	0.55037	3	2152	25	20542	102181735,102177438,100860743
GO:0005785	signal recognition particle receptor complex	cellular_component	0.55064	1	2152	7	20542	102181332
GO:0016888	endodeoxyribonuclease activity, producing 5'-phosphomonoesters	molecular_function	0.55188	4	2152	35	20542	102182004,102184810,106502666,108633369
GO:0097223	sperm part	cellular_component	0.5528	1	2152	7	20542	102182311
GO:0043130	ubiquitin binding	molecular_function	0.55298	3	2152	26	20542	102171819,102168460,106502972
GO:0044406	adhesion of symbiont to host	biological_process	0.55353	1	2152	7	20542	106502397
GO:0006873	cellular ion homeostasis	biological_process	0.55363	9	2152	92	20542	102175507,102190146,102185102,102175557,102188806,102179502,102171480,102182805,102183667
GO:0006875	cellular metal ion homeostasis	biological_process	0.55363	9	2152	92	20542	102190146,102185102,102175507,102183667,102182805,102171480,102188806,102179502,102175557
GO:0030003	cellular cation homeostasis	biological_process	0.55363	9	2152	92	20542	102175507,102185102,102190146,102182805,102183667,102175557,102171480,102188806,102179502
GO:0071949	FAD binding	molecular_function	0.5546	4	2152	35	20542	102191546,102178522,102176933,102172084
GO:0004784	superoxide dismutase activity	molecular_function	0.55626	1	2152	7	20542	102189517
GO:0016721	oxidoreductase activity, acting on superoxide radicals as acceptor	molecular_function	0.55626	1	2152	7	20542	102189517
GO:0006614	SRP-dependent cotranslational protein targeting to membrane	biological_process	0.55634	6	2152	55	20542	102173435,102188987,102189849,102184661,102187396,102191041
GO:0045047	protein targeting to ER	biological_process	0.55634	6	2152	55	20542	102187396,102184661,102191041,102188987,102189849,102173435
GO:0072599	establishment of protein localization to endoplasmic reticulum	biological_process	0.55634	6	2152	55	20542	102173435,102191041,102187396,102184661,102189849,102188987
GO:0016458	gene silencing	biological_process	0.5566	1	2152	7	20542	102181653
GO:0005784	Sec61 translocon complex	cellular_component	0.55662	1	2152	7	20542	102174800
GO:0071256	translocon complex	cellular_component	0.55662	1	2152	7	20542	102174800
GO:0009055	electron carrier activity	molecular_function	0.55684	24	2152	234	20542	102169976,100860994,102183195,102190156,102181588,102182151,108636866,102188382,102185017,102191741,102172703,102171058,100861025,102188176,106502147,102182516,102180762,102178971,102183209,102188644,106503168,102168736,102188434,102188724
GO:0004668	protein-arginine deiminase activity	molecular_function	0.55696	1	2152	7	20542	102173898
GO:0019867	outer membrane	cellular_component	0.5577	19	2152	177	20542	102177072,108637954,102189919,102168287,102189492,102176007,102191736,106503212,102182536,102169457,102187134,102189847,102173275,102168247,102175009,102181325,108633555,102187821,102191790
GO:0019080	viral gene expression	biological_process	0.55811	5	2152	45	20542	102185418,102181759,102189489,102188314,102171207
GO:0019082	viral protein processing	biological_process	0.55917	3	2152	26	20542	102185418,102189489,102188314
GO:0019538	protein metabolic process	biological_process	0.56153	358	2152	3449	20542	102188570,108634826,102190559,102169523,102174549,102190581,102170701,102174957,108633175,102170167,102183112,102179932,102187644,108636108,102184586,102184412,102182045,106504028,102178150,102169195,102189520,102191148,102186364,102189914,102170968,102178246,102171477,102173371,106501743,102171636,102173560,108633236,102178408,102171941,102177859,102168282,102184761,102176693,102180623,102172982…
GO:0015721	bile acid and bile salt transport	biological_process	0.56158	1	2152	7	20542	102173052
GO:0046982	protein heterodimerization activity	molecular_function	0.56158	1	2152	7	20542	102173052
GO:0007268	synaptic transmission	biological_process	0.56185	2	2152	17	20542	102191397,102186882
GO:0016872	intramolecular lyase activity	molecular_function	0.56308	1	2152	7	20542	102186016
GO:0016192	vesicle-mediated transport	biological_process	0.56445	41	2152	380	20542	102172213,102180121,102174240,102190406,102179813,102181399,108635175,102179576,100860962,108634860,102186123,102190930,102190791,102190441,102181028,102190180,102176355,102180754,102184198,102186836,102170070,102169504,102178851,102172485,102184216,102187349,102186228,102176522,102190755,102175734,102178832,102173441,102182723,102171648,102184400,102190088,102178432,102183173,102181325,108638633…
GO:0015643	toxic substance binding	molecular_function	0.56485	2	2152	17	20542	102176334,102185031
GO:0044877	macromolecular complex binding	molecular_function	0.56559	41	2152	389	20542	102170557,102189466,102190092,102177052,102180932,102176586,102187261,102177163,102174589,102188823,102169596,102190277,102169575,102179493,102187097,102186093,102174445,102176334,102182723,102171375,102189950,102181332,102186424,106502622,102181469,102186334,100861294,102181053,102187328,102178805,102187961,102170250,102187134,106502666,102184480,102188003,102190380,102170440,102178172,102170332…
GO:0012507	ER to Golgi transport vesicle membrane	cellular_component	0.56604	4	2152	36	20542	102174240,102190755,102190791,102175734
GO:0030127	COPII vesicle coat	cellular_component	0.56604	4	2152	36	20542	102174240,102190755,102190791,102175734
GO:0030134	ER to Golgi transport vesicle	cellular_component	0.56604	4	2152	36	20542	102174240,102190755,102175734,102190791
GO:0005523	tropomyosin binding	molecular_function	0.5668	1	2152	7	20542	102176002
GO:0051694	pointed-end actin filament capping	biological_process	0.5668	1	2152	7	20542	102176002
GO:0030212	hyaluronan metabolic process	biological_process	0.56728	1	2152	7	20542	102183916
GO:1903510	mucopolysaccharide metabolic process	biological_process	0.56728	1	2152	7	20542	102183916
GO:0016772	transferase activity, transferring phosphorus-containing groups	molecular_function	0.56799	183	2152	1692	20542	102184684,102182530,106503168,106503212,102183679,102184092,102187342,102181117,102172729,102176918,102184728,102185184,102180932,102175294,102180282,102191041,102178082,102172788,102183920,102176404,102180719,102175275,102190753,102189466,102168201,102175224,102182946,102169516,102181452,102181468,102172000,106502252,102188792,102186140,102178248,102190759,102185689,106501913,102186729,100861268…
GO:0006569	tryptophan catabolic process	biological_process	0.56823	1	2152	7	20542	102177998
GO:0009310	amine catabolic process	biological_process	0.56823	1	2152	7	20542	102177998
GO:0019441	tryptophan catabolic process to kynurenine	biological_process	0.56823	1	2152	7	20542	102177998
GO:0042402	cellular biogenic amine catabolic process	biological_process	0.56823	1	2152	7	20542	102177998
GO:0042436	indole-containing compound catabolic process	biological_process	0.56823	1	2152	7	20542	102177998
GO:0046218	indolalkylamine catabolic process	biological_process	0.56823	1	2152	7	20542	102177998
GO:0070189	kynurenine metabolic process	biological_process	0.56823	1	2152	7	20542	102177998
GO:0000795	synaptonemal complex	cellular_component	0.56837	1	2152	7	20542	102182778
GO:0012506	vesicle membrane	cellular_component	0.56849	6	2152	55	20542	102174240,102190791,102175734,102190755,102181028,102176355
GO:0009225	nucleotide-sugar metabolic process	biological_process	0.5708	1	2152	7	20542	102188203
GO:0075733	intracellular transport of virus	biological_process	0.57137	1	2152	7	20542	106503894
GO:1902583	multi-organism intracellular transport	biological_process	0.57137	1	2152	7	20542	106503894
GO:0008645	hexose transport	biological_process	0.57285	1	2152	7	20542	102190742
GO:0000245	spliceosomal complex assembly	biological_process	0.57298	1	2152	7	20542	102186448
GO:0043566	structure-specific DNA binding	molecular_function	0.57312	10	2152	99	20542	102181166,102186188,102184198,102190092,102176084,102169144,102185773,102176404,102178867,102181759
GO:0016682	oxidoreductase activity, acting on diphenols and related substances as donors, oxygen as acceptor	molecular_function	0.57345	1	2152	7	20542	102183771
GO:0005813	centrosome	cellular_component	0.57348	1	2152	7	20542	102172982
GO:0000446	nucleoplasmic THO complex	cellular_component	0.57352	1	2152	7	20542	102182970
GO:0009395	phospholipid catabolic process	biological_process	0.57352	1	2152	7	20542	102188141
GO:0008235	metalloexopeptidase activity	molecular_function	0.57482	3	2152	26	20542	102182943,102179932,102169643
GO:0050793	regulation of developmental process	biological_process	0.57495	7	2152	64	20542	102190930,102184631,102183921,102181695,102178997,102191708,102182723
GO:0070085	glycosylation	biological_process	0.5758	11	2152	103	20542	102170329,102184597,102182311,102186102,102168842,108637357,102187499,102182085,102181295,102190890,102169879
GO:0044707	single-multicellular organism process	biological_process	0.5767	68	2152	651	20542	102191378,108637637,102179861,102177275,102188395,102171477,102187794,102169231,102177405,102176382,102183492,102177438,102188250,102180754,102178997,102191708,102179259,108637277,100860743,102171241,102183839,102173199,102171271,108637658,102184602,106502666,102183647,102189069,102171184,102181735,102176555,102172125,102175636,102182770,102174642,102182946,108633185,102187999,102172162,102176088…
GO:0019222	regulation of metabolic process	biological_process	0.57693	260	2152	2425	20542	102178357,106502334,102173343,102177406,102191068,102178172,102172910,102191664,102190008,102190934,108637277,102170070,102187500,102190146,102179887,106502505,102188324,102181864,100860906,108638126,108635416,102169389,102178451,102180050,102177445,102184732,102183822,106502233,102175464,102182785,102191408,102175127,102183113,102168439,102175009,102171480,102175061,102182512,102190759,102185896…
GO:0016881	acid-amino acid ligase activity	molecular_function	0.57711	4	2152	36	20542	102187010,102172194,102179779,102178200
GO:0009991	response to extracellular stimulus	biological_process	0.57755	5	2152	48	20542	102180672,102185773,106502594,102169491,106502794
GO:0031668	cellular response to extracellular stimulus	biological_process	0.57755	5	2152	48	20542	106502794,102180672,102185773,106502594,102169491
GO:0071496	cellular response to external stimulus	biological_process	0.57755	5	2152	48	20542	106502794,102185773,102169491,106502594,102180672
GO:0030119	AP-type membrane coat adaptor complex	cellular_component	0.57773	2	2152	17	20542	100860962,102171648
GO:0016592	mediator complex	cellular_component	0.57938	16	2152	151	20542	106503774,102186025,102169859,102183261,102169464,102169393,102177406,102182680,102182712,102180274,102171480,102181141,102182723,108633313,108635416,102183904
GO:0030855	epithelial cell differentiation	biological_process	0.57945	8	2152	76	20542	102168857,102176382,102183839,102179081,102183647,102168552,102180406,102181244
GO:0009425	bacterial-type flagellum basal body	cellular_component	0.58075	1	2152	8	20542	102187236
GO:0000139	Golgi membrane	cellular_component	0.58152	5	2152	46	20542	102173275,102172485,102176355,102188159,102181028
GO:0007126	meiotic nuclear division	biological_process	0.58189	4	2152	36	20542	102170657,102182778,102187562,106502676
GO:1903046	meiotic cell cycle process	biological_process	0.58189	4	2152	36	20542	102182778,102170657,102187562,106502676
GO:0006959	humoral immune response	biological_process	0.58304	2	2152	17	20542	102190176,102183647
GO:0042381	hemolymph coagulation	biological_process	0.58304	2	2152	17	20542	102190176,102183647
GO:0031124	mRNA 3'-end processing	biological_process	0.58316	2	2152	18	20542	102171898,102178339
GO:0016209	antioxidant activity	molecular_function	0.5836	8	2152	77	20542	102170103,102181442,102190380,102175632,102189751,102189517,102189539,102188950
GO:0015994	chlorophyll metabolic process	biological_process	0.58423	2	2152	18	20542	102170657,102184386
GO:0001836	release of cytochrome c from mitochondria	biological_process	0.58502	2	2152	18	20542	102171716,102172137
GO:0008637	apoptotic mitochondrial changes	biological_process	0.58502	2	2152	18	20542	102171716,102172137
GO:0097190	apoptotic signaling pathway	biological_process	0.58502	2	2152	18	20542	102171716,102172137
GO:0009084	glutamine family amino acid biosynthetic process	biological_process	0.58583	2	2152	18	20542	102186848,102191069
GO:0006801	superoxide metabolic process	biological_process	0.58598	1	2152	8	20542	102189517
GO:0005048	signal sequence binding	molecular_function	0.58662	1	2152	8	20542	102187638
GO:0008137	NADH dehydrogenase (ubiquinone) activity	molecular_function	0.58681	5	2152	47	20542	102182982,102186099,102176871,102177445,102171860
GO:0050136	NADH dehydrogenase (quinone) activity	molecular_function	0.58681	5	2152	47	20542	102182982,102177445,102171860,102176871,102186099
GO:0042600	chorion	cellular_component	0.58764	10	2152	95	20542	102175636,102184602,102168552,102183647,102179081,102189069,102181244,102180406,102168857,102176382
GO:0034453	microtubule anchoring	biological_process	0.58868	5	2152	47	20542	102175584,102182351,102175517,108633212,102175062
GO:0031323	regulation of cellular metabolic process	biological_process	0.58895	249	2152	2326	20542	102178388,102179887,102190146,102187428,102181864,100860906,106502505,102188324,102185675,102168757,102190934,102190008,102170070,108637277,108634755,102172910,102186469,102191664,102185491,102182667,102173343,102178357,108634434,102187795,106502334,102182712,102191068,102174507,102178172,102177406,102189850,102177998,102169464,102176361,102178526,102187181,102168439,102175009,102183261,106502798…
GO:0007165	signal transduction	biological_process	0.58929	355	2152	3633	20542	102188350,102183530,102169036,102176692,102181975,102187794,102179515,102188926,102189237,102170236,102177405,100861393,102182723,102183115,102175645,102182232,102171574,102179505,102169526,102173228,102180754,102183812,102173972,102169960,102178569,102187328,102179199,102179259,102183622,102181395,108637658,102169966,102189698,102185623,102174862,102185631,102191379,102172125,102174230,102171957…
GO:0004514	nicotinate-nucleotide diphosphorylase (carboxylating) activity	molecular_function	0.58986	1	2152	8	20542	102185616
GO:0009435	NAD biosynthetic process	biological_process	0.58986	1	2152	8	20542	102185616
GO:0019674	NAD metabolic process	biological_process	0.58986	1	2152	8	20542	102185616
GO:0009262	deoxyribonucleotide metabolic process	biological_process	0.59053	2	2152	20	20542	102172480,102185058
GO:0048038	quinone binding	molecular_function	0.59188	2	2152	18	20542	102177774,102169793
GO:0018580	nitronate monooxygenase activity	molecular_function	0.59383	1	2152	8	20542	102188705
GO:0004714	transmembrane receptor protein tyrosine kinase activity	molecular_function	0.59395	2	2152	17	20542	102170559,102182183
GO:0019069	viral capsid assembly	biological_process	0.59453	4	2152	39	20542	108636449,102190910,102172270,102179749
GO:0007167	enzyme linked receptor protein signaling pathway	biological_process	0.59498	4	2152	36	20542	102186333,102182183,102187644,102170559
GO:0007169	transmembrane receptor protein tyrosine kinase signaling pathway	biological_process	0.59498	4	2152	36	20542	102187644,102170559,102182183,102186333
GO:0019205	nucleobase-containing compound kinase activity	molecular_function	0.59504	22	2152	208	20542	102168465,102175224,102190559,102172798,102180097,108637406,102171208,102190581,108637185,102172461,108638125,102169545,102185871,102175127,102175083,102187285,102174507,102182002,102176479,102184412,106503168,106501720
GO:0050801	ion homeostasis	biological_process	0.59521	9	2152	95	20542	102175507,102185102,102190146,102175557,102171480,102188806,102179502,102182805,102183667
GO:0055065	metal ion homeostasis	biological_process	0.59521	9	2152	95	20542	102188806,102179502,102171480,102175557,102183667,102182805,102190146,102185102,102175507
GO:0055080	cation homeostasis	biological_process	0.59521	9	2152	95	20542	102188806,102179502,102171480,102175557,102183667,102182805,102190146,102185102,102175507
GO:0098771	inorganic ion homeostasis	biological_process	0.59521	9	2152	95	20542	102185102,102190146,102175507,102171480,102188806,102179502,102175557,102183667,102182805
GO:0005811	lipid particle	cellular_component	0.59581	1	2152	8	20542	102181328
GO:0012511	monolayer-surrounded lipid storage body	cellular_component	0.59581	1	2152	8	20542	102181328
GO:0000271	polysaccharide biosynthetic process	biological_process	0.59584	3	2152	28	20542	102175009,102182479,102184985
GO:0017080	sodium channel regulator activity	molecular_function	0.59587	3	2152	29	20542	102172476,102171957,102191384
GO:0019871	sodium channel inhibitor activity	molecular_function	0.59587	3	2152	29	20542	102191384,102171957,102172476
GO:0007275	multicellular organismal development	biological_process	0.59638	33	2152	313	20542	102183921,102179783,102172162,102176088,102174642,102188395,102171477,102191378,108637637,102182770,102183492,102177438,102180406,102181695,102175926,100860743,102180095,108637277,102182120,102191708,102178997,102180665,100860759,102170332,102175636,102184602,106502666,102189069,102171184,102181735,102183839,102182516,108637658
GO:0016758	transferase activity, transferring hexosyl groups	molecular_function	0.59669	23	2152	222	20542	102183140,102177267,102189600,102184597,102190697,102173709,102182479,102181295,102175670,102187562,106503512,108633190,102172315,102183771,102185666,102189531,102172400,102177998,102180325,102175009,102189081,102184985,102185028
GO:0042173	regulation of sporulation resulting in formation of a cellular spore	biological_process	0.59673	1	2152	8	20542	102184631
GO:0043937	regulation of sporulation	biological_process	0.59673	1	2152	8	20542	102184631
GO:0008375	acetylglucosaminyltransferase activity	molecular_function	0.5979	3	2152	28	20542	102172315,102189081,106503512
GO:0009968	negative regulation of signal transduction	biological_process	0.5979	2	2152	18	20542	102183492,102186333
GO:0032403	protein complex binding	molecular_function	0.5984	34	2152	329	20542	102170250,102178805,102187961,102170440,102178172,102170332,102190930,102187134,106502666,102188003,102184480,106502622,102186424,102187328,102181053,102190277,102169575,102179493,102169596,102176334,102182723,102171375,102189950,102174445,102186093,102190092,102189466,102170557,102188823,102187261,102177163,102180932,102177052,102176586
GO:0008484	sulfuric ester hydrolase activity	molecular_function	0.59892	3	2152	27	20542	102173741,102176298,102190539
GO:0007018	microtubule-based movement	biological_process	0.5991	8	2152	74	20542	102169611,102175517,102190277,102187261,102177163,102188823,102170332,102178942
GO:0008144	drug binding	molecular_function	0.59976	1	2152	8	20542	108634727
GO:0034464	BBSome	cellular_component	0.60002	1	2152	8	20542	102170167
GO:0001614	purinergic nucleotide receptor activity	molecular_function	0.60021	1	2152	8	20542	102173383
GO:0004931	extracellular ATP-gated cation channel activity	molecular_function	0.60021	1	2152	8	20542	102173383
GO:0014074	response to purine-containing compound	biological_process	0.60021	1	2152	8	20542	102173383
GO:0016502	nucleotide receptor activity	molecular_function	0.60021	1	2152	8	20542	102173383
GO:0033198	response to ATP	biological_process	0.60021	1	2152	8	20542	102173383
GO:0035381	ATP-gated ion channel activity	molecular_function	0.60021	1	2152	8	20542	102173383
GO:0035586	purinergic receptor activity	molecular_function	0.60021	1	2152	8	20542	102173383
GO:0046683	response to organophosphorus	biological_process	0.60021	1	2152	8	20542	102173383
GO:0046914	transition metal ion binding	molecular_function	0.60043	222	2152	2072	20542	102170409,100861064,102178522,102175265,102185232,102174734,102183008,102183554,102168804,108637406,102171688,102180097,108636730,102179017,102187179,102173684,102186028,106502305,102190185,102181653,102175665,102173265,108636246,102182658,102180196,102176479,102174240,102173830,102190807,102170648,102189760,102186866,102171366,102172461,102174589,102188844,108638045,106503654,102184421,102186671…
GO:0051087	chaperone binding	molecular_function	0.60059	4	2152	38	20542	102186228,102169710,102187365,102185340
GO:0004789	thiamine-phosphate diphosphorylase activity	molecular_function	0.60061	1	2152	8	20542	102178861
GO:0030246	carbohydrate binding	molecular_function	0.601	10	2152	96	20542	102179677,108633865,102182433,102175412,102175378,102180072,102191380,102180339,102176678,102184208
GO:0002831	regulation of response to biotic stimulus	biological_process	0.60147	1	2152	8	20542	102174800
GO:0005047	signal recognition particle binding	molecular_function	0.60215	1	2152	8	20542	102181332
GO:0007224	smoothened signaling pathway	biological_process	0.6029	2	2152	18	20542	102172313,102179749
GO:0046365	monosaccharide catabolic process	biological_process	0.603	1	2152	8	20542	102179457
GO:0030163	protein catabolic process	biological_process	0.60392	18	2152	178	20542	102177614,102188570,102171477,102174642,108633185,102181774,102188055,102168207,102189335,102185402,102175926,102186619,102176561,102168292,102178357,102182023,102178110,100861393
GO:0006400	tRNA modification	biological_process	0.60405	14	2152	135	20542	102189489,102184296,102185709,102170180,102183679,102168292,102187910,102181419,102180274,102185871,102175876,102178357,102191141,102169633
GO:0008175	tRNA methyltransferase activity	molecular_function	0.60434	4	2152	38	20542	102187097,102176952,102169633,102175876
GO:0004177	aminopeptidase activity	molecular_function	0.60467	3	2152	28	20542	102183492,102169966,102169643
GO:0015995	chlorophyll biosynthetic process	biological_process	0.60587	1	2152	8	20542	102184386
GO:0006511	ubiquitin-dependent protein catabolic process	biological_process	0.60746	15	2152	147	20542	102176561,102168292,102168207,102178357,102178110,102189335,102185402,102175926,100861393,102177614,102186619,102171477,108633185,102174642,102181774
GO:0036128	CatSper complex	cellular_component	0.60754	1	2152	8	20542	102182311
GO:0023052	signaling	biological_process	0.60819	357	2152	3659	20542	102170439,102181014,102171852,102180121,102184789,102187558,102174156,102171480,102175061,102174741,102183738,102187357,102185480,102176802,108638013,102175750,102190064,102171592,108638628,108634223,102176376,102181053,102174687,102183795,102169019,102172062,102172270,102171375,102177571,102189281,102182040,102172400,108637612,102191747,102174823,102175275,106503196,102172137,102177147,102182946…
GO:0022613	ribonucleoprotein complex biogenesis	biological_process	0.60846	13	2152	127	20542	102169633,102172754,102190088,102168960,102186448,102181909,102176952,102178837,102187262,102187923,102190612,102169710,102175279
GO:0044699	single-organism process	biological_process	0.60857	953	2152	9179	20542	102186919,102185258,102183797,106503168,102180406,102190367,102172353,102172194,102173180,102179779,102179508,102170283,102171168,102184400,106503920,102176353,102168741,102191041,100860763,102182418,102181615,102176964,108637594,102171058,102183854,102171335,108637535,102188806,102172282,102175072,102177556,102182970,102172000,102183772,108634860,102185309,102191190,102181332,102179328,108633212…
GO:0051128	regulation of cellular component organization	biological_process	0.60869	20	2152	196	20542	102170557,102176002,102170568,102179017,102176476,102183173,102184354,102186619,108635175,102184134,102178110,102171375,102182723,102188877,102174299,108634860,102180950,102190930,102184631,102175636
GO:0019199	transmembrane receptor protein kinase activity	molecular_function	0.60926	6	2152	58	20542	102189714,102181467,102182183,102175294,102170559,102180269
GO:0008483	transaminase activity	molecular_function	0.61013	1	2152	8	20542	102176828
GO:0016769	transferase activity, transferring nitrogenous groups	molecular_function	0.61013	1	2152	8	20542	102176828
GO:0017150	tRNA dihydrouridine synthase activity	molecular_function	0.61014	1	2152	8	20542	102188705
GO:0051382	kinetochore assembly	biological_process	0.61069	3	2152	29	20542	102178856,102179949,108638624
GO:0051383	kinetochore organization	biological_process	0.61069	3	2152	29	20542	102178856,102179949,108638624
GO:0034227	tRNA thio-modification	biological_process	0.61075	1	2152	9	20542	102170180
GO:0044463	cell projection part	cellular_component	0.61116	3	2152	29	20542	102172982,102182311,102187236
GO:0000270	peptidoglycan metabolic process	biological_process	0.6118	1	2152	8	20542	102172194
GO:0044282	small molecule catabolic process	biological_process	0.61219	5	2152	49	20542	102177998,102177788,102187514,102172354,102179457
GO:0006900	membrane budding	biological_process	0.61263	1	2152	8	20542	102184400
GO:0006901	vesicle coating	biological_process	0.61263	1	2152	8	20542	102184400
GO:0007212	dopamine receptor signaling pathway	biological_process	0.61263	1	2152	8	20542	102184400
GO:0030276	clathrin binding	molecular_function	0.61263	1	2152	8	20542	102184400
GO:0032051	clathrin light chain binding	molecular_function	0.61263	1	2152	8	20542	102184400
GO:0048268	clathrin coat assembly	biological_process	0.61263	1	2152	8	20542	102184400
GO:0016286	small conductance calcium-activated potassium channel activity	molecular_function	0.6127	1	2152	8	20542	102187889
GO:0000781	chromosome, telomeric region	cellular_component	0.61289	1	2152	8	20542	102169144
GO:0019104	DNA N-glycosylase activity	molecular_function	0.61358	1	2152	8	20542	102184765
GO:0044700	single organism signaling	biological_process	0.61378	356	2152	3652	20542	102191747,102175275,102174823,102172137,106503196,102172400,108637612,102182946,102177147,102176586,102187999,102188723,102187562,102171716,102172062,102169019,102183795,102174687,102172270,102177571,102171375,102182040,102189281,102176802,102185480,102183738,102187357,102190064,102171592,102175750,108638013,108638628,108634223,102181053,102176376,102181014,102170439,102184789,102180121,102171852…
GO:0051090	regulation of sequence-specific DNA binding transcription factor activity	biological_process	0.61407	1	2152	8	20542	102170070
GO:0016634	oxidoreductase activity, acting on the CH-CH group of donors, oxygen as acceptor	molecular_function	0.61427	1	2152	8	20542	102177788
GO:0046677	response to antibiotic	biological_process	0.61438	2	2152	18	20542	102177406,102181674
GO:0008384	IkappaB kinase activity	molecular_function	0.61465	1	2152	9	20542	102177406
GO:0060590	ATPase regulator activity	molecular_function	0.6163	5	2152	49	20542	102183647,102187365,102184353,102186228,108637268
GO:0006855	drug transmembrane transport	biological_process	0.6164	2	2152	19	20542	102169793,102173861
GO:0015238	drug transmembrane transporter activity	molecular_function	0.6164	2	2152	19	20542	102169793,102173861
GO:0015893	drug transport	biological_process	0.6164	2	2152	19	20542	102173861,102169793
GO:0090484	drug transporter activity	molecular_function	0.6164	2	2152	19	20542	102169793,102173861
GO:0009064	glutamine family amino acid metabolic process	biological_process	0.61647	3	2152	29	20542	102191069,102186848,102179779
GO:0051188	cofactor biosynthetic process	biological_process	0.6181	14	2152	136	20542	102172084,102185616,102180952,102184110,102191546,102168465,102176508,102184386,102184208,102170834,102170704,102178522,102171985,102176455
GO:0042651	thylakoid membrane	cellular_component	0.61812	3	2152	29	20542	102180118,102183647,106501751
GO:0002253	activation of immune response	biological_process	0.61823	2	2152	19	20542	102172400,102171058
GO:0022618	ribonucleoprotein complex assembly	biological_process	0.6187	1	2152	8	20542	102186448
GO:0006310	DNA recombination	biological_process	0.61916	20	2152	193	20542	102169976,102171648,102185871,102187910,102183261,102187562,102174153,102173929,102170657,102168719,102181364,102173660,102169634,102178357,102181419,102189899,102174651,106503547,106502676,102187246
GO:0000124	SAGA complex	cellular_component	0.61936	1	2152	9	20542	102185552
GO:0033202	DNA helicase complex	cellular_component	0.61963	1	2152	10	20542	102190185
GO:0016893	endonuclease activity, active with either ribo- or deoxyribonucleic acids and producing 5'-phosphomonoesters	molecular_function	0.6198	11	2152	109	20542	102179292,102184810,102178769,106502666,108633369,102172213,102180446,102182004,102179684,102186619,106502594
GO:0044255	cellular lipid metabolic process	biological_process	0.61995	29	2152	276	20542	108635821,102178200,102170657,106503774,102173874,102185484,108634151,102186016,102178450,102174079,102172315,102189531,102173809,108633188,102176082,102176561,102177150,102177788,102179944,102182479,102191546,102169969,102172084,102172266,102176481,102186389,102184764,102187654,102188141
GO:0008440	inositol-1,4,5-trisphosphate 3-kinase activity	molecular_function	0.62106	1	2152	8	20542	102173853
GO:0015662	ATPase activity, coupled to transmembrane movement of ions, phosphorylative mechanism	molecular_function	0.62137	2	2152	18	20542	108637429,102187500
GO:0008653	lipopolysaccharide metabolic process	biological_process	0.62241	1	2152	8	20542	102182479
GO:0009103	lipopolysaccharide biosynthetic process	biological_process	0.62241	1	2152	8	20542	102182479
GO:0004176	ATP-dependent peptidase activity	molecular_function	0.62241	1	2152	8	20542	102183647
GO:0005544	calcium-dependent phospholipid binding	molecular_function	0.62248	2	2152	19	20542	102188853,102173262
GO:0034660	ncRNA metabolic process	biological_process	0.62307	40	2152	380	20542	102170180,102183679,102175876,102181419,102173249,102186448,102191546,102172084,102176933,102169633,102187362,102175279,102190612,102173796,102180899,102180446,102181909,102190088,102179684,102174830,102170283,102169710,102188705,102185709,102171023,102180274,102178357,102168292,102174910,102189489,102184296,102178837,102185871,102187910,102183622,102178769,102185041,102191141,102176952,102168960
GO:0008536	Ran GTPase binding	molecular_function	0.62324	2	2152	18	20542	102178832,102179995
GO:0003909	DNA ligase activity	molecular_function	0.62356	2	2152	19	20542	102171648,102174153
GO:0009877	nodulation	biological_process	0.62366	2	2152	19	20542	102191190,102187562
GO:0004601	peroxidase activity	molecular_function	0.62397	2	2152	19	20542	102181442,102188950
GO:0004386	helicase activity	molecular_function	0.62591	22	2152	212	20542	100861324,102172213,102169634,102189849,102187396,102170174,102187246,102178938,102183679,102181419,102184661,102178357,102181513,102181156,102173929,102187910,102173784,102168457,102185773,102186866,102185871,102173801
GO:0044087	regulation of cellular component biogenesis	biological_process	0.62614	6	2152	61	20542	102182723,102176002,102175636,102184631,102190930,102188877
GO:0052547	regulation of peptidase activity	biological_process	0.62669	3	2152	29	20542	102171716,106502252,102172137
GO:0052548	regulation of endopeptidase activity	biological_process	0.62669	3	2152	29	20542	102172137,106502252,102171716
GO:0006787	porphyrin-containing compound catabolic process	biological_process	0.62727	2	2152	20	20542	102170657,102189453
GO:0033015	tetrapyrrole catabolic process	biological_process	0.62727	2	2152	20	20542	102189453,102170657
GO:0045088	regulation of innate immune response	biological_process	0.62748	1	2152	9	20542	102171058
GO:0019083	viral transcription	biological_process	0.62768	2	2152	19	20542	102181759,102171207
GO:0004435	phosphatidylinositol phospholipase C activity	molecular_function	0.62781	2	2152	18	20542	102169966,102183272
GO:0004629	phospholipase C activity	molecular_function	0.62781	2	2152	18	20542	102169966,102183272
GO:0009791	post-embryonic development	biological_process	0.62817	1	2152	9	20542	102183921
GO:0015276	ligand-gated ion channel activity	molecular_function	0.62824	16	2152	152	20542	102189489,102182805,102186507,102174657,102185743,102185309,102190146,102173383,102169587,102183667,102174955,102175557,102188806,102184665,102175507,102185102
GO:0022834	ligand-gated channel activity	molecular_function	0.62824	16	2152	152	20542	102182805,102189489,102174657,102186507,102185743,102190146,102173383,102185309,102183667,102169587,102174955,102188806,102184665,102175557,102185102,102175507
GO:0003677	DNA binding	molecular_function	0.62886	257	2152	2460	20542	102186424,102182234,102173784,102185773,102185402,102168719,102186729,102182345,102175493,108634606,102173660,102181468,102179502,102181335,108634860,102169643,102168460,108636046,102170376,102188289,102176404,102173929,102177968,102189849,102171667,100860842,102190358,102179490,108635327,102187428,102173801,100861294,102190868,102186814,106503839,102190910,102185491,102187795,102185340,102189850…
GO:0045087	innate immune response	biological_process	0.63095	3	2152	29	20542	102190176,102183647,102171058
GO:0042175	nuclear outer membrane-endoplasmic reticulum membrane network	cellular_component	0.63154	19	2152	185	20542	102185188,102178264,102179863,102169969,108633188,102190890,102182723,108636384,102183667,102174800,100861146,102173809,108637357,102181332,102187181,102178450,102168403,102169491,102171636
GO:0005576	extracellular region	cellular_component	0.63224	151	2152	1454	20542	102190176,102169870,102171712,102171418,102172062,102184191,108638110,102188640,102173357,106503212,102180406,102190367,102189476,102183797,102170109,106503920,102178936,102182946,106503616,102173115,102169125,106503196,102191747,102175311,102189344,102174844,102181244,102179374,102172162,102173535,106502252,102174299,102182970,102175041,102171480,102168680,102179502,108638245,102168351,102182120…
GO:0042254	ribosome biogenesis	biological_process	0.63469	12	2152	120	20542	102175279,102190612,102169710,102187923,102187262,102178837,102176952,102190088,102168960,102181909,102172754,102169633
GO:0043015	gamma-tubulin binding	molecular_function	0.63546	1	2152	9	20542	102183920
GO:0000394	RNA splicing, via endonucleolytic cleavage and ligation	biological_process	0.63591	1	2152	9	20542	102174830
GO:0006388	tRNA splicing, via endonucleolytic cleavage and ligation	biological_process	0.63591	1	2152	9	20542	102174830
GO:0019898	extrinsic component of membrane	cellular_component	0.63634	10	2152	100	20542	102190190,102172387,102190654,102189314,102182778,102180754,102181048,102180079,108634826,102186619
GO:0002949	tRNA threonylcarbamoyladenosine modification	biological_process	0.63635	8	2152	79	20542	102183679,102189489,102178357,102185871,102168292,102187910,102181419,102191141
GO:0070525	tRNA threonylcarbamoyladenosine metabolic process	biological_process	0.63635	8	2152	79	20542	102191141,102183679,102189489,102185871,102178357,102168292,102187910,102181419
GO:0097159	organic cyclic compound binding	molecular_function	0.63688	611	2152	5765	20542	102182932,102189725,102188830,102168804,102175265,102189714,102182187,102176748,102180069,106503385,102175861,102190742,102177713,108635824,102183187,102182848,102173050,102191001,102172719,102185666,102187078,102176882,102179706,102189517,102182151,102179493,106502631,102169633,102185418,102168422,102188963,106503547,102186983,102175557,102186904,108634965,102191141,102180304,102186905,102186334…
GO:1901363	heterocyclic compound binding	molecular_function	0.63688	611	2152	5765	20542	102174476,102176879,102187246,102172125,102172123,102190550,102171957,102190380,108634525,108634985,102176192,102180754,102174155,102189528,106502082,102169740,102169545,106503900,102171555,102182421,102190277,102189237,102184773,102169015,100861393,106503133,102175645,102180006,102186301,102188350,102189665,108637637,102172212,102177790,102190156,106502753,102176487,102181975,108638093,102173001…
GO:0008250	oligosaccharyltransferase complex	cellular_component	0.63696	1	2152	9	20542	108637357
GO:0030291	protein serine/threonine kinase inhibitor activity	molecular_function	0.63719	1	2152	9	20542	102179898
GO:0005515	protein binding	molecular_function	0.63773	674	2152	6278	20542	102183685,108634734,102170440,102178172,102178357,106502666,102186995,102180738,106502334,102188938,102191664,102188144,102188428,102178756,102184296,102190424,102187803,102178837,102185098,102174964,102185683,102181048,102185041,102177445,102173637,102174883,102183822,102182444,106502554,102190405,102181011,102186425,102172313,102182183,102191102,102177163,102180562,102183942,102183196,102188249…
GO:0006730	one-carbon metabolic process	biological_process	0.63821	1	2152	9	20542	102182764
GO:0005578	proteinaceous extracellular matrix	cellular_component	0.63907	14	2152	135	20542	102191747,102191378,102179505,106503616,102190367,102177438,102181735,102183797,102172162,102168404,102175311,102189390,100860759,100860743
GO:0000160	phosphorelay signal transduction system	biological_process	0.63966	4	2152	40	20542	108634988,108635824,102185041,102174741
GO:1902589	single-organism organelle organization	biological_process	0.64054	52	2152	498	20542	108633212,102180754,102182603,102176978,102189847,102176002,102173366,102183289,102187821,102175518,102173801,102168457,102172485,102190910,102170167,102180617,108638624,102177079,102178805,102186619,102179576,102175062,102190930,102169643,106502676,102175636,102175210,102182351,102175584,102175009,102182778,102169611,102175517,102170557,102191485,102172400,108633555,102170657,102176476,102187562…
GO:0044003	modification by symbiont of host morphology or physiology	biological_process	0.64058	10	2152	101	20542	102191068,102174800,102168520,106502334,102189509,102173535,102185675,108638460,102178650,108633421
GO:0051817	modification of morphology or physiology of other organism involved in symbiotic interaction	biological_process	0.64058	10	2152	101	20542	106502334,102189509,102168520,102174800,102191068,102178650,108638460,108633421,102173535,102185675
GO:0008290	F-actin capping protein complex	cellular_component	0.64096	1	2152	10	20542	102188877
GO:0006364	rRNA processing	biological_process	0.64107	9	2152	89	20542	102190612,102169710,102175279,102178837,102176952,102190088,102181909,102168960,102169633
GO:0016072	rRNA metabolic process	biological_process	0.64107	9	2152	89	20542	102181909,102190088,102168960,102176952,102169633,102175279,102169710,102190612,102178837
GO:0048878	chemical homeostasis	biological_process	0.64107	10	2152	108	20542	102183667,102182805,102171480,102179502,102188806,102175557,106502594,102190146,102185102,102175507
GO:0031704	apelin receptor binding	molecular_function	0.64169	1	2152	9	20542	102182444
GO:0051704	multi-organism process	biological_process	0.64182	141	2152	1341	20542	102187644,102183647,102171957,102187246,102186091,106503068,102177315,106503894,102174862,102185964,102186334,102189509,102181469,102168457,106503608,102180911,102181751,102191708,102191500,102178942,102173462,108633421,108638460,102168247,102191384,102176522,102186228,102171369,102174943,102176382,102179515,102170686,102191546,106501743,102168301,106503774,102190013,102168857,102177275,102187729…
GO:0007548	sex differentiation	biological_process	0.64232	1	2152	9	20542	102180665
GO:0003682	chromatin binding	molecular_function	0.6424	7	2152	72	20542	100861294,102190380,102186334,102181469,102187097,102190092,102174589
GO:0004675	transmembrane receptor protein serine/threonine kinase activity	molecular_function	0.64267	4	2152	41	20542	102180269,102175294,102181467,102189714
GO:0008135	translation factor activity, RNA binding	molecular_function	0.64273	9	2152	93	20542	102174364,102170086,102173366,102183667,102182187,102174280,102186866,102175557,106501720
GO:0019888	protein phosphatase regulator activity	molecular_function	0.64283	2	2152	20	20542	102185489,102169526
GO:0019048	modulation by virus of host morphology or physiology	biological_process	0.64353	9	2152	92	20542	102178650,108638460,108633421,102173535,102185675,106502334,102168520,102174800,102191068
GO:0071944	cell periphery	cellular_component	0.64434	68	2152	659	20542	102173383,108636584,102171485,102186727,102180079,102179017,102184198,102184985,102168552,108634694,102189714,102185402,102180121,102175861,102181028,102184842,102176835,102189356,102181244,106503637,102173052,102168561,102169793,102187349,102169019,102184216,102188986,102180406,106503212,102170811,102188250,102186836,102182311,102173861,102173713,102169736,102187984,102173346,102173152,102187500…
GO:0008094	DNA-dependent ATPase activity	molecular_function	0.6448	5	2152	52	20542	102179493,102169634,102186322,100861324,102181513
GO:0031410	cytoplasmic vesicle	cellular_component	0.6454	12	2152	117	20542	102174240,102173394,102190156,102183186,102190791,102175734,102188724,102190755,102176355,102191708,102188644,102181028
GO:0000808	origin recognition complex	cellular_component	0.64682	2	2152	19	20542	102177831,102175861
GO:0006825	copper ion transport	biological_process	0.64691	2	2152	20	20542	102177445,102173769
GO:0042765	GPI-anchor transamidase complex	cellular_component	0.64757	1	2152	9	20542	102178450
GO:0009615	response to virus	biological_process	0.64778	7	2152	71	20542	102174800,108636449,108634755,102186228,102179576,106502424,102191509
GO:0044432	endoplasmic reticulum part	cellular_component	0.64882	19	2152	187	20542	102178450,108637357,102181332,102168403,102171636,102169491,102169969,102185188,102179863,102178264,108636384,102183667,102174800,102173809,100861146,108633188,102190890,102187134,102182723
GO:0009892	negative regulation of metabolic process	biological_process	0.6502	13	2152	130	20542	102186619,102191269,102188349,100861353,102185491,102185350,106502334,102179625,102183647,102181653,102172161,106502252,108637268
GO:0001076	transcription factor activity, RNA polymerase II transcription factor binding	molecular_function	0.65023	15	2152	148	20542	102186025,102181141,102171480,102180274,102183261,102169859,102182723,108635416,108633313,102169393,102177406,102182712,102182680,106503774,102169464
GO:0001104	RNA polymerase II transcription cofactor activity	molecular_function	0.65023	15	2152	148	20542	106503774,102182680,102182712,102169393,102177406,108633313,108635416,102182723,102169859,102183261,102180274,102171480,102186025,102181141,102169464
GO:0008173	RNA methyltransferase activity	molecular_function	0.65059	6	2152	60	20542	102175876,102190040,102169633,102176952,102190612,102187097
GO:0016817	hydrolase activity, acting on acid anhydrides	molecular_function	0.65137	119	2152	1128	20542	102183795,102169634,102179493,102174819,100861324,102187396,108637954,102189492,102186295,102182762,102174872,102189849,102183428,102181759,102183679,108634965,102184684,102171375,102186322,102175224,102171560,102173929,102176404,102188823,102181325,102176586,102186866,102191041,102189760,102187261,102181148,108635824,106503385,102175493,102181869,102185873,102170332,102184661,108633188,102181028…
GO:0030248	cellulose binding	molecular_function	0.65174	1	2152	9	20542	102175412
GO:0090066	regulation of anatomical structure size	biological_process	0.65238	6	2152	62	20542	102184631,102190930,102175636,102188877,102182723,102176002
GO:0044267	cellular protein metabolic process	biological_process	0.65248	275	2152	2715	20542	102169516,102178304,102190753,102189257,102170283,102180719,102180567,102185184,102188055,102172729,102184728,102187396,102187423,102184092,102173809,102183797,102182530,102190431,102185309,102186102,108635014,102182120,102185402,102168207,106501913,102171058,102181565,106502252,102189195,102187499,102181468,100861116,102172000,102187181,102173428,102180223,102191111,102176508,108634438,102184597…
GO:0016813	hydrolase activity, acting on carbon-nitrogen (but not peptide) bonds, in linear amidines	molecular_function	0.65272	1	2152	9	20542	102173898
GO:0007154	cell communication	biological_process	0.65286	359	2152	3696	20542	102183530,102169036,102188350,102187794,102181975,102176692,102189237,102170236,102177405,102179515,102188926,102182232,102171574,102183115,102175645,102182723,100861393,102173972,102183812,102169960,102179505,102169526,102180754,102173228,102183622,102179259,102178569,102187328,102179199,102185623,102174862,102169966,108637658,102181395,102189698,102171957,102183647,102189785,102191379,102185631…
GO:0030178	negative regulation of Wnt signaling pathway	biological_process	0.65288	1	2152	9	20542	102183492
GO:0009378	four-way junction helicase activity	molecular_function	0.65414	7	2152	71	20542	102181419,102187910,102185871,102178357,102187246,102169634,102173929
GO:0016836	hydro-lyase activity	molecular_function	0.65539	7	2152	69	20542	102185041,102178022,102172266,102191266,102190037,102179090,102181751
GO:0004017	adenylate kinase activity	molecular_function	0.65578	17	2152	166	20542	102175127,108638125,102169545,102172461,102190581,102180097,108637406,102172798,102190559,106503168,106501720,102184412,102176479,102182002,102174507,102187285,102175083
GO:0070403	NAD+ binding	molecular_function	0.65579	1	2152	9	20542	102171640
GO:0045892	negative regulation of transcription, DNA-templated	biological_process	0.65598	3	2152	31	20542	102185350,102188349,102179625
GO:0051253	negative regulation of RNA metabolic process	biological_process	0.65598	3	2152	31	20542	102179625,102188349,102185350
GO:1902679	negative regulation of RNA biosynthetic process	biological_process	0.65598	3	2152	31	20542	102188349,102185350,102179625
GO:1903507	negative regulation of nucleic acid-templated transcription	biological_process	0.65598	3	2152	31	20542	102185350,102188349,102179625
GO:0042180	cellular ketone metabolic process	biological_process	0.65615	2	2152	20	20542	102180952,102177998
GO:0050790	regulation of catalytic activity	biological_process	0.65633	15	2152	148	20542	102184306,102172137,106502594,102186619,102172201,106502252,102184374,102187500,102171716,108637268,102183647,102179899,102173295,102178823,102184208
GO:0031982	vesicle	cellular_component	0.65694	12	2152	118	20542	102181028,102188644,102191708,102176355,102190755,102190791,102175734,102188724,102183186,102173394,102190156,102174240
GO:0016573	histone acetylation	biological_process	0.65778	1	2152	9	20542	102176978
GO:0015099	nickel cation transmembrane transporter activity	molecular_function	0.65806	1	2152	10	20542	100860930
GO:0015675	nickel cation transport	biological_process	0.65806	1	2152	10	20542	100860930
GO:0035444	nickel cation transmembrane transport	biological_process	0.65806	1	2152	10	20542	100860930
GO:0015749	monosaccharide transport	biological_process	0.65835	1	2152	9	20542	102190742
GO:0008191	metalloendopeptidase inhibitor activity	molecular_function	0.65836	1	2152	9	20542	106502252
GO:0010576	metalloenzyme regulator activity	molecular_function	0.65836	1	2152	9	20542	106502252
GO:0048551	metalloenzyme inhibitor activity	molecular_function	0.65836	1	2152	9	20542	106502252
GO:0015399	primary active transmembrane transporter activity	molecular_function	0.65869	13	2152	128	20542	102187500,102181759,100860743,102181156,102189489,102189760,102191444,102174986,102185675,102187702,108637954,108637429,102171560
GO:0015405	P-P-bond-hydrolysis-driven transmembrane transporter activity	molecular_function	0.65869	13	2152	128	20542	102187500,100860743,102181759,102181156,102189489,102189760,102191444,102174986,102185675,102187702,108637954,102171560,108637429
GO:0004402	histone acetyltransferase activity	molecular_function	0.65884	2	2152	20	20542	102176978,102175464
GO:0009847	spore germination	biological_process	0.65913	1	2152	10	20542	108633212
GO:0019012	virion	cellular_component	0.65951	64	2152	617	20542	102168757,102172839,102182805,102178942,102184082,102179887,102176084,102191141,102177231,102174800,102186091,102168244,102172125,102177406,106503894,102185491,102174910,102172290,102185964,102176762,102190156,108635638,102175846,102189950,102186301,102176522,102184463,102188141,102171303,102175464,102174524,102171555,102190405,102169684,102179515,102168858,102175905,102184198,102186028,102177897…
GO:0098609	cell-cell adhesion	biological_process	0.66019	11	2152	110	20542	106502335,102180899,102177025,102185829,102182336,102184354,102191000,102182016,108636357,102191546,102187220
GO:0000287	magnesium ion binding	molecular_function	0.66044	10	2152	103	20542	102186202,102181468,100860746,102170409,102180885,102185041,102186689,102177952,102178450,108637637
GO:0009416	response to light stimulus	biological_process	0.66101	1	2152	9	20542	100860746
GO:0004222	metalloendopeptidase activity	molecular_function	0.66105	17	2152	165	20542	102181953,102169195,102189520,102181332,102178408,106503654,102177979,102173096,102179476,102168287,102187842,102181066,108638059,102170549,102182397,102181419,102183115
GO:0042537	benzene-containing compound metabolic process	biological_process	0.66156	1	2152	9	20542	102177998
GO:0006568	tryptophan metabolic process	biological_process	0.66156	1	2152	9	20542	102177998
GO:0006586	indolalkylamine metabolic process	biological_process	0.66156	1	2152	9	20542	102177998
GO:0042430	indole-containing compound metabolic process	biological_process	0.66156	1	2152	9	20542	102177998
GO:0051049	regulation of transport	biological_process	0.66198	3	2152	31	20542	108635175,108634860,102183173
GO:0008218	bioluminescence	biological_process	0.66214	1	2152	9	20542	102186188
GO:0005789	endoplasmic reticulum membrane	cellular_component	0.66263	18	2152	179	20542	102178450,108637357,102181332,102169491,102171636,102168403,102169969,102178264,102185188,102179863,102183667,108636384,102173809,100861146,102174800,102190890,108633188,102182723
GO:0000439	core TFIIH complex	cellular_component	0.66268	1	2152	9	20542	100861324
GO:0007346	regulation of mitotic cell cycle	biological_process	0.66274	4	2152	41	20542	102178970,102176476,102186619,102178110
GO:0015095	magnesium ion transmembrane transporter activity	molecular_function	0.66313	1	2152	9	20542	102170260
GO:0015693	magnesium ion transport	biological_process	0.66313	1	2152	9	20542	102170260
GO:0016503	pheromone receptor activity	molecular_function	0.66353	1	2152	12	20542	102171271
GO:0065009	regulation of molecular function	biological_process	0.66361	16	2152	158	20542	102172137,102172201,102170070,102187500,102171716,108637268,102173295,102178823,102184208,102184306,102186619,106502594,106502252,102184374,102179899,102183647
GO:0008023	transcription elongation factor complex	cellular_component	0.66377	3	2152	30	20542	102174280,102182970,102171636
GO:0015996	chlorophyll catabolic process	biological_process	0.66402	1	2152	10	20542	102170657
GO:0047746	chlorophyllase activity	molecular_function	0.66402	1	2152	10	20542	102170657
GO:0000413	protein peptidyl-prolyl isomerization	biological_process	0.66412	3	2152	35	20542	102178110,106504028,102184702
GO:0003755	peptidyl-prolyl cis-trans isomerase activity	molecular_function	0.66412	3	2152	35	20542	106504028,102178110,102184702
GO:0016859	cis-trans isomerase activity	molecular_function	0.66412	3	2152	35	20542	102184702,106504028,102178110
GO:0018208	peptidyl-proline modification	biological_process	0.66412	3	2152	35	20542	106504028,102178110,102184702
GO:0044454	nuclear chromosome part	cellular_component	0.66443	11	2152	111	20542	102177831,102177079,102175861,102175517,102182778,108633212,102169144,102175584,102190185,102182351,102175062
GO:0016891	endoribonuclease activity, producing 5'-phosphomonoesters	molecular_function	0.6646	7	2152	74	20542	102179292,102172213,102180446,102179684,106502594,102186619,102178769
GO:0001897	cytolysis by symbiont of host cells	biological_process	0.66545	1	2152	9	20542	102189509
GO:0019836	hemolysis by symbiont of host erythrocytes	biological_process	0.66545	1	2152	9	20542	102189509
GO:0051801	cytolysis in other organism involved in symbiotic interaction	biological_process	0.66545	1	2152	9	20542	102189509
GO:0052331	hemolysis in other organism involved in symbiotic interaction	biological_process	0.66545	1	2152	9	20542	102189509
GO:0007052	mitotic spindle organization	biological_process	0.66567	1	2152	9	20542	102172982
GO:0030865	cortical cytoskeleton organization	biological_process	0.6657	1	2152	9	20542	102172400
GO:0030866	cortical actin cytoskeleton organization	biological_process	0.6657	1	2152	9	20542	102172400
GO:0006733	oxidoreduction coenzyme metabolic process	biological_process	0.66571	6	2152	62	20542	102186091,102175765,102176455,102185616,102180952,102185041
GO:0003777	microtubule motor activity	molecular_function	0.66625	7	2152	69	20542	102177163,102187261,102178942,102190277,102170332,102188823,102175517
GO:0098797	plasma membrane protein complex	cellular_component	0.66699	16	2152	161	20542	102184985,102180079,102175009,102186727,102182311,102176835,102190190,102189356,108634694,102173346,102188986,102182304,102170811,102178206,102182424,102181028
GO:0042030	ATPase inhibitor activity	molecular_function	0.66753	2	2152	21	20542	102183647,108637268
GO:0051321	meiotic cell cycle	biological_process	0.66882	4	2152	40	20542	102182778,102170657,102187562,106502676
GO:0051168	nuclear export	biological_process	0.66903	3	2152	30	20542	102186482,106503196,102182970
GO:0009190	cyclic nucleotide biosynthetic process	biological_process	0.66964	3	2152	30	20542	102169019,102181156,102182418
GO:0043085	positive regulation of catalytic activity	biological_process	0.66999	3	2152	31	20542	102171716,106502594,102172137
GO:0005834	heterotrimeric G-protein complex	cellular_component	0.6705	2	2152	22	20542	102190190,102180079
GO:0019897	extrinsic component of plasma membrane	cellular_component	0.6705	2	2152	22	20542	102180079,102190190
GO:0031234	extrinsic component of cytoplasmic side of plasma membrane	cellular_component	0.6705	2	2152	22	20542	102190190,102180079
GO:0016829	lyase activity	molecular_function	0.67069	32	2152	310	20542	102178304,102180952,108634151,102178450,102180223,102179508,102171809,102171085,102181156,102173874,102175765,102178337,102176932,102169019,102179090,108637098,102181759,102173180,102190358,102177150,102185041,102181517,102178022,102168457,100860746,102181751,102173535,102184765,102172266,102182418,102190037,102191266
GO:1901136	carbohydrate derivative catabolic process	biological_process	0.67144	4	2152	41	20542	102180614,102170834,102172480,102172194
GO:0006534	cysteine metabolic process	biological_process	0.67155	1	2152	10	20542	102171824
GO:0019208	phosphatase regulator activity	molecular_function	0.67167	2	2152	21	20542	102169526,102185489
GO:0016796	exonuclease activity, active with either ribo- or deoxyribonucleic acids and producing 5'-phosphomonoesters	molecular_function	0.67203	15	2152	149	20542	102184208,108635821,102184374,102180304,102186228,102190524,102180196,102185574,102179576,108633212,102175009,102180754,102176192,102178526,108636449
GO:0003008	system process	biological_process	0.67343	10	2152	113	20542	102177405,106502594,108636136,102180457,102171271,102171852,102187999,102187794,102174138,102180504
GO:0016782	transferase activity, transferring sulfur-containing groups	molecular_function	0.67384	8	2152	80	20542	102191671,102175464,102168320,102168987,102191480,102174299,102183752,106502605
GO:0030030	cell projection organization	biological_process	0.67395	9	2152	92	20542	102169611,102180754,102170167,102172982,102175518,102175210,102182120,102176088,106502666
GO:0046983	protein dimerization activity	molecular_function	0.67479	35	2152	350	20542	108636131,102168858,100861042,102187463,100861003,102170813,102185041,108636730,102175584,102180738,102177231,108636457,102172125,102175412,108638462,106503351,102180703,102170492,102188229,108637738,102173570,108637637,106502979,102182946,102182778,102185359,102186228,102176522,102176693,102182762,106502233,102173052,102184216,108633321,108637528
GO:0019058	viral life cycle	biological_process	0.67533	35	2152	346	20542	102190910,102177713,102170439,106503894,102176007,102171957,102178357,102179749,102181520,102168247,102173861,106502397,102180879,102189489,102191708,102187910,102168457,102173784,102186334,102179515,102174070,102178974,102185418,106502594,102172773,102181759,102171369,102173122,102172270,102181457,108636449,102171207,102168439,102188314,102191790
GO:0098805	whole membrane	cellular_component	0.6755	19	2152	188	20542	102174240,102177072,102189492,102189919,102178805,102174368,102190755,102190791,102175734,102176355,102182536,102181028,102187134,102169457,102189847,102175009,102181325,108633555,102187821
GO:0042277	peptide binding	molecular_function	0.67587	1	2152	10	20542	102187638
GO:0003690	double-stranded DNA binding	molecular_function	0.67754	4	2152	42	20542	102181166,102178867,102181759,102184198
GO:0006952	defense response	biological_process	0.67811	37	2152	386	20542	102171058,102179576,102174862,102185967,102188354,102174800,102191736,102184810,102183647,106502666,102174117,106502424,102186375,102189714,108634755,102181751,102184208,102176748,102168520,102183975,102168552,102190176,102170686,102187525,102171712,102176382,102179631,102181066,102174943,102186228,102191397,108636449,102177998,102178432,102171666,102169231,102180899
GO:0019068	virion assembly	biological_process	0.67918	10	2152	107	20542	102171369,102172270,102171957,102179749,108636449,102181520,102190910,102173861,106503894,106502594
GO:0007267	cell-cell signaling	biological_process	0.68034	2	2152	21	20542	102191397,102186882
GO:0007166	cell surface receptor signaling pathway	biological_process	0.68235	20	2152	197	20542	102182120,102180095,106503302,102172363,102180899,102185756,102178450,106503196,102172400,102179749,102170559,102187644,102183492,102174687,102177093,102172313,102186333,102182183,108637658,102191197
GO:0002064	epithelial cell development	biological_process	0.68274	7	2152	73	20542	102180406,102176382,102181244,102179081,102168857,102183647,102168552
GO:0002065	columnar/cuboidal epithelial cell differentiation	biological_process	0.68274	7	2152	73	20542	102181244,102176382,102180406,102183647,102168857,102168552,102179081
GO:0002066	columnar/cuboidal epithelial cell development	biological_process	0.68274	7	2152	73	20542	102168552,102183647,102168857,102179081,102181244,102176382,102180406
GO:0005213	structural constituent of chorion	molecular_function	0.68274	7	2152	73	20542	102180406,102181244,102176382,102179081,102183647,102168552,102168857
GO:0007292	female gamete generation	biological_process	0.68274	7	2152	73	20542	102179081,102183647,102168857,102168552,102180406,102181244,102176382
GO:0007304	chorion-containing eggshell formation	biological_process	0.68274	7	2152	73	20542	102183647,102168857,102168552,102179081,102176382,102181244,102180406
GO:0030703	eggshell formation	biological_process	0.68274	7	2152	73	20542	102180406,102176382,102181244,102179081,102183647,102168552,102168857
GO:0030707	ovarian follicle cell development	biological_process	0.68274	7	2152	73	20542	102176382,102181244,102180406,102168552,102183647,102168857,102179081
GO:0048477	oogenesis	biological_process	0.68274	7	2152	73	20542	102168857,102183647,102168552,102179081,102176382,102181244,102180406
GO:0016776	phosphotransferase activity, phosphate group as acceptor	molecular_function	0.68327	18	2152	179	20542	102180097,108637406,102172798,102190559,102175127,102169545,108638125,102172461,102190581,102171208,102187285,102175083,106503168,106501720,102184412,102182002,102176479,102174507
GO:0019239	deaminase activity	molecular_function	0.68346	2	2152	20	20542	102172585,102190922
GO:0015925	galactosidase activity	molecular_function	0.68347	1	2152	10	20542	102178493
GO:0043281	regulation of cysteine-type endopeptidase activity involved in apoptotic process	biological_process	0.68451	2	2152	21	20542	102172137,102171716
GO:2000116	regulation of cysteine-type endopeptidase activity	biological_process	0.68451	2	2152	21	20542	102171716,102172137
GO:0045048	protein insertion into ER membrane	biological_process	0.68521	1	2152	10	20542	102175005
GO:0071816	tail-anchored membrane protein insertion into ER membrane	biological_process	0.68521	1	2152	10	20542	102175005
GO:0050853	B cell receptor signaling pathway	biological_process	0.68534	1	2152	10	20542	102172400
GO:0090305	nucleic acid phosphodiester bond hydrolysis	biological_process	0.68563	1	2152	10	20542	102188866
GO:0005198	structural molecule activity	molecular_function	0.68568	135	2152	1417	20542	108633236,108638125,106501743,102171941,102177859,102187729,102177275,102191507,102168857,102183123,102171477,102190088,102187784,102182259,102186301,102180424,102176522,102176382,102176693,102172982,102173756,102171555,102169684,102179515,102174549,102184082,102172585,102169222,102184690,102182603,102184586,102183647,102184651,102184412,102172125,102170167,102172290,102183112,102186409,102180885…
GO:0051179	localization	biological_process	0.68616	318	2152	2978	20542	102180223,102187181,102183261,102191444,102172580,102178823,102181156,108633555,102185188,102176937,102176902,102190755,102186882,102170260,102174654,102178938,102173713,102172895,102185675,102172485,102177812,102173152,102189489,102182805,102187528,102179576,102189801,102186203,102189766,102190406,102179813,102187702,102186276,102180978,102172213,102190910,102187167,102180701,102176082,102177231…
GO:0034212	peptide N-acetyltransferase activity	molecular_function	0.68663	2	2152	21	20542	102176978,102175464
GO:0061733	peptide-lysine-N-acetyltransferase activity	molecular_function	0.68663	2	2152	21	20542	102176978,102175464
GO:0010648	negative regulation of cell communication	biological_process	0.68708	2	2152	21	20542	102186333,102183492
GO:0023057	negative regulation of signaling	biological_process	0.68708	2	2152	21	20542	102186333,102183492
GO:0010942	positive regulation of cell death	biological_process	0.68828	4	2152	43	20542	102172137,102171716,102176404,102176381
GO:0043065	positive regulation of apoptotic process	biological_process	0.68828	4	2152	43	20542	102172137,102176381,102176404,102171716
GO:0043068	positive regulation of programmed cell death	biological_process	0.68828	4	2152	43	20542	102172137,102176404,102176381,102171716
GO:0016832	aldehyde-lyase activity	molecular_function	0.68833	1	2152	10	20542	102175765
GO:0016055	Wnt signaling pathway	biological_process	0.68884	6	2152	61	20542	102185756,108637658,102182120,102172363,102183492,106503302
GO:0005929	cilium	cellular_component	0.68896	10	2152	103	20542	102172290,102182778,102179255,102182762,102175412,102182311,102168290,102172982,102175557,108633188
GO:0018342	protein prenylation	biological_process	0.68956	1	2152	10	20542	102173371
GO:0097354	prenylation	biological_process	0.68956	1	2152	10	20542	102173371
GO:0009147	pyrimidine nucleoside triphosphate metabolic process	biological_process	0.68962	2	2152	24	20542	102171208,102185058
GO:0016053	organic acid biosynthetic process	biological_process	0.69162	15	2152	152	20542	102171824,102173898,102186345,102186389,102184764,102177998,102188914,102190753,102191069,102172599,102188705,108635821,102178200,102176561,102186848
GO:0046394	carboxylic acid biosynthetic process	biological_process	0.69162	15	2152	152	20542	102186848,102176561,102178200,108635821,102188705,102190753,102191069,102172599,102184764,102186389,102177998,102188914,102171824,102173898,102186345
GO:0070566	adenylyltransferase activity	molecular_function	0.69204	3	2152	33	20542	102183920,102186334,102176404
GO:0015850	organic hydroxy compound transport	biological_process	0.69262	1	2152	10	20542	102173052
GO:0044764	multi-organism cellular process	biological_process	0.69333	67	2152	655	20542	102191790,102172623,102181457,108636449,102171207,102172270,102181759,102173122,102172773,102185418,106502594,108637954,102173784,102187910,106502397,102172971,102173275,102172185,102179749,102173265,102176007,102183772,102180263,102178650,102170439,102177713,106503385,102173535,106503774,102188314,102168439,102176452,102171369,102176522,102177072,102178974,102174070,102179515,102176519,102186425…
GO:0046789	host cell surface receptor binding	molecular_function	0.6938	1	2152	11	20542	102177713
GO:0030126	COPI vesicle coat	cellular_component	0.69389	1	2152	10	20542	102176355
GO:0030137	COPI-coated vesicle	cellular_component	0.69389	1	2152	10	20542	102176355
GO:0030663	COPI-coated vesicle membrane	cellular_component	0.69389	1	2152	10	20542	102176355
GO:0006813	potassium ion transport	biological_process	0.69451	14	2152	140	20542	102177072,102173861,102174524,108637429,102180849,102186276,102169526,102172555,102187889,102178823,102189099,102189489,102179783,102170811
GO:0009898	cytoplasmic side of plasma membrane	cellular_component	0.6958	2	2152	23	20542	102180079,102190190
GO:0098552	side of membrane	cellular_component	0.6958	2	2152	23	20542	102180079,102190190
GO:0098562	cytoplasmic side of membrane	cellular_component	0.6958	2	2152	23	20542	102190190,102180079
GO:0006473	protein acetylation	biological_process	0.69701	1	2152	10	20542	102176978
GO:0006475	internal protein amino acid acetylation	biological_process	0.69701	1	2152	10	20542	102176978
GO:0018393	internal peptidyl-lysine acetylation	biological_process	0.69701	1	2152	10	20542	102176978
GO:0018394	peptidyl-lysine acetylation	biological_process	0.69701	1	2152	10	20542	102176978
GO:0043543	protein acylation	biological_process	0.69701	1	2152	10	20542	102176978
GO:2000026	regulation of multicellular organismal development	biological_process	0.69703	4	2152	42	20542	102183921,102181695,102178997,102191708
GO:0005779	integral component of peroxisomal membrane	cellular_component	0.69787	1	2152	10	20542	102178805
GO:0031231	intrinsic component of peroxisomal membrane	cellular_component	0.69787	1	2152	10	20542	102178805
GO:0004519	endonuclease activity	molecular_function	0.6983	17	2152	177	20542	102178769,102191199,102174830,102179684,102177275,102182004,102180446,108633369,106502666,102190358,102184810,102179292,108638110,102184765,106502594,102186619,102172213
GO:0030838	positive regulation of actin filament polymerization	biological_process	0.69898	2	2152	23	20542	102190930,102182723
GO:0034314	Arp2/3 complex-mediated actin nucleation	biological_process	0.69898	2	2152	23	20542	102190930,102182723
GO:0045010	actin nucleation	biological_process	0.69898	2	2152	23	20542	102182723,102190930
GO:0031123	RNA 3'-end processing	biological_process	0.69917	2	2152	22	20542	102178339,102171898
GO:0009314	response to radiation	biological_process	0.69937	1	2152	10	20542	100860746
GO:0009072	aromatic amino acid family metabolic process	biological_process	0.70081	2	2152	21	20542	102173786,102177998
GO:0004000	adenosine deaminase activity	molecular_function	0.70116	1	2152	10	20542	102172585
GO:0098588	bounding membrane of organelle	cellular_component	0.70121	40	2152	394	20542	102190791,100861146,102174800,108633188,102187134,102181028,102176355,102174240,102174368,102178805,102179863,102178264,102187821,102168403,102172485,102189847,102173275,108637357,102181332,102183667,108636384,102173809,102175734,102190755,102169457,102190890,102182536,102182723,102169969,102189919,102189492,102185188,102177072,108633555,102181325,102169491,102171636,102175009,102178450,102188159
GO:0070461	SAGA-type complex	cellular_component	0.70164	1	2152	11	20542	102185552
GO:0031514	motile cilium	cellular_component	0.70199	9	2152	94	20542	102175557,108633188,102172290,102182778,102179255,102182762,102175412,102182311,102168290
GO:0042493	response to drug	biological_process	0.70218	2	2152	22	20542	102173861,102169793
GO:0003993	acid phosphatase activity	molecular_function	0.70235	13	2152	127	20542	102177743,102176576,102175546,102187644,102168831,102191826,102181063,102178089,102183772,102180719,102171997,102183108,102174446
GO:0008616	queuosine biosynthetic process	biological_process	0.70295	1	2152	10	20542	102185709
GO:0046116	queuosine metabolic process	biological_process	0.70295	1	2152	10	20542	102185709
GO:0044423	virion part	cellular_component	0.70318	59	2152	579	20542	102168858,102172839,102175905,102178942,102182805,102179887,102184082,102177897,102191141,102186028,102176084,102184198,108633188,102177231,102183187,102182970,102177406,102175714,102185263,102168386,102172125,102168244,102176007,102186091,106503894,102169448,102181615,102177713,102172290,102174910,102185491,102180719,102191250,102190733,102170492,102181325,102176762,102190156,108636449,102175846…
GO:0043648	dicarboxylic acid metabolic process	biological_process	0.70346	2	2152	22	20542	102190753,102188914
GO:0071855	neuropeptide receptor binding	molecular_function	0.70404	1	2152	11	20542	102182444
GO:0035821	modification of morphology or physiology of other organism	biological_process	0.7044	10	2152	106	20542	108638460,102178650,108633421,102173535,102185675,102168520,106502334,102189509,102191068,102174800
GO:0005740	mitochondrial envelope	cellular_component	0.7047	25	2152	262	20542	102169457,102187134,102186995,102182536,102188644,102177445,102189919,102189492,102174283,102177072,102176381,102187041,102176404,108633555,102191741,102187821,102188451,102185017,102188382,102181325,102185388,102185309,102175009,102189847,102184707
GO:0009200	deoxyribonucleoside triphosphate metabolic process	biological_process	0.70475	1	2152	13	20542	102185058
GO:0009211	pyrimidine deoxyribonucleoside triphosphate metabolic process	biological_process	0.70475	1	2152	13	20542	102185058
GO:0046080	dUTP metabolic process	biological_process	0.70475	1	2152	13	20542	102185058
GO:0016706	oxidoreductase activity, acting on paired donors, with incorporation or reduction of molecular oxygen, 2-oxoglutarate as one donor, and incorporation of one atom each of oxygen into both donors	molecular_function	0.70497	3	2152	31	20542	102185896,102183140,102175670
GO:0002684	positive regulation of immune system process	biological_process	0.70506	2	2152	23	20542	102172400,102171058
GO:0050778	positive regulation of immune response	biological_process	0.70506	2	2152	23	20542	102172400,102171058
GO:0008200	ion channel inhibitor activity	molecular_function	0.70563	9	2152	94	20542	102172476,102191384,102171151,100860915,102174986,102171957,102188640,102191500,102188354
GO:0016248	channel inhibitor activity	molecular_function	0.70563	9	2152	94	20542	102172476,102171151,102191384,102171957,102174986,100860915,102188640,102191500,102188354
GO:0004550	nucleoside diphosphate kinase activity	molecular_function	0.70564	1	2152	11	20542	102171208
GO:0006183	GTP biosynthetic process	biological_process	0.70564	1	2152	11	20542	102171208
GO:0006228	UTP biosynthetic process	biological_process	0.70564	1	2152	11	20542	102171208
GO:0006241	CTP biosynthetic process	biological_process	0.70564	1	2152	11	20542	102171208
GO:0009148	pyrimidine nucleoside triphosphate biosynthetic process	biological_process	0.70564	1	2152	11	20542	102171208
GO:0009208	pyrimidine ribonucleoside triphosphate metabolic process	biological_process	0.70564	1	2152	11	20542	102171208
GO:0009209	pyrimidine ribonucleoside triphosphate biosynthetic process	biological_process	0.70564	1	2152	11	20542	102171208
GO:0046036	CTP metabolic process	biological_process	0.70564	1	2152	11	20542	102171208
GO:0046039	GTP metabolic process	biological_process	0.70564	1	2152	11	20542	102171208
GO:0046051	UTP metabolic process	biological_process	0.70564	1	2152	11	20542	102171208
GO:0046132	pyrimidine ribonucleoside biosynthetic process	biological_process	0.70564	1	2152	11	20542	102171208
GO:0046134	pyrimidine nucleoside biosynthetic process	biological_process	0.70564	1	2152	11	20542	102171208
GO:0003785	actin monomer binding	molecular_function	0.70575	1	2152	14	20542	102180617
GO:0016568	chromatin modification	biological_process	0.70658	7	2152	73	20542	106503385,102176978,102191001,102180623,102183797,102183113,102171636
GO:0003333	amino acid transmembrane transport	biological_process	0.70693	7	2152	74	20542	102183719,102174667,102174727,102179479,102184444,102173224,102168759
GO:0006109	regulation of carbohydrate metabolic process	biological_process	0.70701	1	2152	11	20542	108635824
GO:0010181	FMN binding	molecular_function	0.7071	2	2152	23	20542	102171545,102185490
GO:0004536	deoxyribonuclease activity	molecular_function	0.70717	18	2152	182	20542	108636449,108633369,102178526,108633212,102175009,102180754,102182004,102191199,108635821,102184208,102179576,102185574,102184765,102186228,102184374,102184810,106502666,102190358
GO:0009507	chloroplast	cellular_component	0.70762	1	2152	11	20542	102168714
GO:0009536	plastid	cellular_component	0.70762	1	2152	11	20542	102168714
GO:0007218	neuropeptide signaling pathway	biological_process	0.70775	5	2152	56	20542	102169895,102191708,102189344,102188805,102173972
GO:1901617	organic hydroxy compound biosynthetic process	biological_process	0.70799	1	2152	11	20542	102186016
GO:0007339	binding of sperm to zona pellucida	biological_process	0.70846	2	2152	21	20542	102173433,102173428
GO:0008037	cell recognition	biological_process	0.70846	2	2152	21	20542	102173428,102173433
GO:0009988	cell-cell recognition	biological_process	0.70846	2	2152	21	20542	102173428,102173433
GO:0035036	sperm-egg recognition	biological_process	0.70846	2	2152	21	20542	102173428,102173433
GO:1902578	single-organism localization	biological_process	0.70926	236	2152	2226	20542	102168858,108633287,102185310,108633209,102180095,102187821,102184005,102169714,102174059,102177468,102181332,102185309,102173046,102185743,102173275,102182970,102171480,102191636,102190446,108634860,102183932,102168606,102180121,102191041,102189285,102173929,102171168,102171560,102178925,102179508,102188159,106503920,102182946,106503212,102189476,102187840,102173180,102189849,102169596,102179621…
GO:0046872	metal ion binding	molecular_function	0.70994	376	2152	3537	20542	102175083,102184464,102186689,102180093,108635041,102179902,102176693,102172982,106503629,102172599,102174524,102174710,102187784,102191384,102169611,102171477,102185022,102189520,102169195,102182045,102174601,102178408,102171636,102169132,102170622,102187041,102179932,100861123,102178914,102169808,102185222,102190791,102168244,102184412,102186907,108638260,102187644,102189099,102187799,102175236…
GO:0006040	amino sugar metabolic process	biological_process	0.71029	3	2152	32	20542	102180614,102170834,102187263
GO:0030286	dynein complex	cellular_component	0.71161	2	2152	21	20542	102178942,102175517
GO:0031399	regulation of protein modification process	biological_process	0.71293	6	2152	64	20542	102173115,106502594,102186619,102179899,102183822,102187181
GO:0044093	positive regulation of molecular function	biological_process	0.71362	3	2152	33	20542	106502594,102172137,102171716
GO:0009036	Type II site-specific deoxyribonuclease activity	molecular_function	0.71378	2	2152	22	20542	102184810,106502666
GO:0015666	restriction endodeoxyribonuclease activity	molecular_function	0.71378	2	2152	22	20542	102184810,106502666
GO:0042301	phosphate ion binding	molecular_function	0.71386	1	2152	11	20542	102182859
GO:0000165	MAPK cascade	biological_process	0.71391	1	2152	11	20542	106502594
GO:0023014	signal transduction by protein phosphorylation	biological_process	0.71391	1	2152	11	20542	106502594
GO:0043408	regulation of MAPK cascade	biological_process	0.71391	1	2152	11	20542	106502594
GO:0043410	positive regulation of MAPK cascade	biological_process	0.71391	1	2152	11	20542	106502594
GO:0005509	calcium ion binding	molecular_function	0.7141	56	2152	541	20542	102173262,102187644,102179569,102177025,102190380,102185829,102186907,102169966,102182264,102187041,102171934,102177315,102177697,102187633,102175176,102172910,102171252,102187010,102189390,102169740,102188274,102177471,106502335,102168404,102169785,102188853,102171592,108636357,102186345,102179505,102182016,102175068,102180118,102179146,100861082,102187708,108635249,106502554,102183797,102190367…
GO:0046148	pigment biosynthetic process	biological_process	0.71439	5	2152	53	20542	102172194,102191546,102178522,102172084,102184386
GO:0016485	protein processing	biological_process	0.71543	7	2152	75	20542	102171716,102189489,102188314,102176519,102172270,102172137,102185418
GO:0051604	protein maturation	biological_process	0.71543	7	2152	75	20542	102172137,102185418,102172270,102176519,102188314,102189489,102171716
GO:0004867	serine-type endopeptidase inhibitor activity	molecular_function	0.71623	5	2152	53	20542	102188515,102169643,102183916,102173265,102176238
GO:0015743	malate transport	biological_process	0.71639	1	2152	11	20542	102182805
GO:0050829	defense response to Gram-negative bacterium	biological_process	0.71718	1	2152	11	20542	102174862
GO:0005201	extracellular matrix structural constituent	molecular_function	0.71724	3	2152	32	20542	102177438,102181735,100860743
GO:0016651	oxidoreductase activity, acting on NAD(P)H	molecular_function	0.71729	17	2152	175	20542	102171860,102173052,102179168,102177445,106503168,108633313,102187514,102176871,102175275,102176802,102171485,102186099,102181442,102187262,102173899,102182982,102183820
GO:0009654	photosystem II oxygen evolving complex	cellular_component	0.71765	1	2152	11	20542	106501751
GO:0004860	protein kinase inhibitor activity	molecular_function	0.71813	2	2152	23	20542	102178122,102179898
GO:0019210	kinase inhibitor activity	molecular_function	0.71813	2	2152	23	20542	102179898,102178122
GO:1901661	quinone metabolic process	biological_process	0.71877	1	2152	11	20542	102180952
GO:1901663	quinone biosynthetic process	biological_process	0.71877	1	2152	11	20542	102180952
[truncated: 1,084 more rows]
