# Supplementary material for: RNA-Seq Reveals miRNA Role Shifts in Seven Stages of Skeletal Muscles in Goat Fetuses and Kids
Source: Front Genet. 2020 Jul 7;11:684. doi: 10.3389/fgene.2020.00684 (PMC7358459; doi:10.3389/fgene.2020.00684)
Supplement: TABLE S9 — The KEGG enrichment of profile 11. [file Table_9.XLSX]

## Sheet: Sheet1
The KEGG enrichment of profile 11.
#Term	Database	ID	Input number	Background number	P-Value	Input	KEGG_ID/KO	Entrez_ID
Ribosome	KEGG PATHWAY	chx03010	57	289	0.00137914	102190901|102179816|102191140|102181086|102176809|102184246|102183819|102185441|102191735|102173161|102176734|102190708|102190706|102184586|102191507|102176532|102178990|102175926|102174549|102183065|102176693|102183123|102179405|108638634|102173027|102171864|102172754|102175446|102180916|102186549|102186409|106503211|106503318|102180154|108637989|102170167|106502366|102179977|108636413|100861065…	chx:102190901|chx:102189233|chx:102180725|chx:102172449|chx:100860783|chx:102184991|chx:102186914|chx:102173919|chx:102177734|chx:102190901|chx:100860776|chx:102184465|chx:102173056|chx:102181054|chx:102191507|chx:102183345|chx:102173078|chx:100860776|chx:102174549|chx:102176283|chx:102186914|chx:100861018|chx:102181665|chx:102175425|chx:100860776|chx:102171864|chx:102172754|chx:102177091|chx:102…	102190901|102189233|102180725|102172449|100860783|102184991|102186914|102173919|102177734|102190901|100860776|102184465|102173056|102181054|102191507|102183345|102173078|100860776|102174549|102176283|102186914|100861018|102181665|102175425|100860776|102171864|102172754|102177091|102176639|102186914|100861018|102180725|100861018|102184311|102189233|102170167|102181619|102179977|100861018|100861065…
Insulin secretion	KEGG PATHWAY	chx04911	18	84	0.0300397	102169145|102185675|108634554|102169019|102185429|102174800|102184768|102169575|102176762|102186276|102175193|102169966|102183561|102171574|102189950|102171480|102170904|102187889	chx:102169145|chx:102185675|chx:102172538|chx:102169019|chx:102185429|chx:102174800|chx:102184768|chx:102169575|chx:102176762|chx:102186276|chx:102182435|chx:102169966|chx:102183561|chx:102183935|chx:102189950|chx:102171480|chx:102170904|chx:102187889|	102169145|102185675|102172538|102169019|102185429|102174800|102184768|102169575|102176762|102186276|102182435|102169966|102183561|102183935|102189950|102171480|102170904|102187889|
Phototransduction	KEGG PATHWAY	chx04744	8	28	0.0395404	102191747|108634844|102180079|102175311|102186433|102176894|102191362|108636136	chx:102191747|chx:102187070|chx:102180079|chx:102175311|chx:102186433|chx:102176894|chx:102191362|chx:102171463|	102191747|102187070|102180079|102175311|102186433|102176894|102191362|102171463|
Sulfur relay system	KEGG PATHWAY	chx04122	4	9	0.0469451	102178335|102177312|102170834|102170180	chx:102178335|chx:102177312|chx:102170834|chx:100860803|	102178335|102177312|102170834|100860803|
Arginine and proline metabolism	KEGG PATHWAY	chx00330	13	59	0.0504614	102171672|102177774|102174989|102186848|102184631|102185490|102171613|102176603|102180002|102191069|102176816|102179224|102173140	chx:102171672|chx:102177774|chx:102174989|chx:102191069|chx:102184631|chx:102185490|chx:102171613|chx:102176603|chx:102180002|chx:102191069|chx:102176816|chx:102179224|chx:102173140|	102171672|102177774|102174989|102191069|102184631|102185490|102171613|102176603|102180002|102191069|102176816|102179224|102173140|
Endocytosis	KEGG PATHWAY	chx04144	37	220	0.0563816	102175939|102169389|102187310|102168460|102178432|102187499|102181028|102188868|102172138|108636584|102189492|102170622|102179508|102174079|102176556|102188413|102185102|102173973|102176894|102176978|102183685|108633168|102177645|102190402|106503668|102182240|102173151|102190008|108638042|102186696|102184425|102171957|102186433|102185098|102187558|102186301|102177079	chx:102182240|chx:102169389|chx:102170938|chx:102168460|chx:102178432|chx:102187499|chx:102181028|chx:102188868|chx:102172138|chx:102185102|chx:102189492|chx:102170622|chx:102179508|chx:102174079|chx:102176556|chx:102188413|chx:102185102|chx:102173973|chx:102176894|chx:102176978|chx:102183685|chx:102179174|chx:102177645|chx:102190402|chx:102179381|chx:102182240|chx:102178660|chx:102190008|chx:102…	102182240|102169389|102170938|102168460|102178432|102187499|102181028|102188868|102172138|102185102|102189492|102170622|102179508|102174079|102176556|102188413|102185102|102173973|102176894|102176978|102183685|102179174|102177645|102190402|102179381|102182240|102178660|102190008|102181071|102186696|102184425|102171957|102186433|102185098|102179381|102186301|102177079|
Other glycan degradation	KEGG PATHWAY	chx00511	7	25	0.0565447	102179566|102179944|102171682|102178493|102175518|102173830|102188844	chx:102179566|chx:102179944|chx:102171400|chx:102178493|chx:102175518|chx:102174106|chx:102174106|	102179566|102179944|102171400|102178493|102175518|102174106|102174106|
Metabolic pathways	KEGG PATHWAY	chx01100	179	1270	0.0578424	102185429|100861249|102179944|108633190|102177459|102191221|102170016|102176828|102184597|102182091|102183679|102183771|102191500|102189889|102172839|102171672|102172073|102181295|102172194|102174710|108637357|102181924|102171860|102171985|102172770|102180069|102173368|102171613|102191741|102187342|102185666|102186091|102176914|102190539|102170329|102175265|102184739|102168736|100860947|102179224…	chx:102185429|chx:100861249|chx:102179944|chx:102168532|chx:102177459|chx:102191221|chx:102170016|chx:102176828|chx:102184597|chx:102182369|chx:102183679|chx:102183771|chx:102191500|chx:102189889|chx:102172839|chx:102171672|chx:102172073|chx:102181295|chx:102172194|chx:102174710|chx:102181316|chx:102181924|chx:102171860|chx:102171985|chx:102172770|chx:102180069|chx:102173368|chx:102171613|chx:102…	102185429|100861249|102179944|102168532|102177459|102191221|102170016|102176828|102184597|102182369|102183679|102183771|102191500|102189889|102172839|102171672|102172073|102181295|102172194|102174710|102181316|102181924|102171860|102171985|102172770|102180069|102173368|102171613|102188382|102187342|102185666|102186091|102176914|102190539|102170329|102175265|102184739|102168736|100860947|102179224…
Glycerolipid metabolism	KEGG PATHWAY	chx00561	12	55	0.0617373	102185709|108633884|102174989|102183921|102175275|102169567|102186550|102176082|102173368|102191496|102171485|102181747	chx:102185709|chx:102170308|chx:102174989|chx:102183921|chx:102175275|chx:102169567|chx:102170308|chx:102176082|chx:102173368|chx:102184173|chx:102171485|chx:102181747|	102185709|102170308|102174989|102183921|102175275|102169567|102170308|102176082|102173368|102184173|102171485|102181747|
Taste transduction	KEGG PATHWAY	chx04742	9	38	0.069223	100861026|102190031|108634844|102184768|102171852|102190190|102168441|102180457|102177405	chx:100861026|chx:102190031|chx:102187070|chx:102184768|chx:102171852|chx:102190190|chx:102168441|chx:102180457|chx:102177405|	100861026|102190031|102187070|102184768|102171852|102190190|102168441|102180457|102177405|
Retinol metabolism	KEGG PATHWAY	chx00830	12	57	0.074157	102190108|102188176|102179453|108633190|102175265|102175670|102168524|102180722|102190668|102172683|102186703|102183140	chx:102183851|chx:102188176|chx:102179453|chx:102168532|chx:102175265|chx:102175670|chx:102168524|chx:102185708|chx:102183851|chx:102174619|chx:102186703|chx:102183140|	102183851|102188176|102179453|102168532|102175265|102175670|102168524|102185708|102183851|102174619|102186703|102183140|
Salivary secretion	KEGG PATHWAY	chx04970	16	83	0.0765534	102187558|102169019|102189554|102184768|102182418|102184534|102175311|106503668|102186276|102169966|102169231|102185490|102189950|100860761|102183561|102187889	chx:102179381|chx:102169019|chx:102189554|chx:102184768|chx:102182418|chx:102184534|chx:102175311|chx:102179381|chx:102186276|chx:102169966|chx:102169231|chx:102185490|chx:102189950|chx:100860761|chx:102183561|chx:102187889|	102179381|102169019|102189554|102184768|102182418|102184534|102175311|102179381|102186276|102169966|102169231|102185490|102189950|100860761|102183561|102187889|
Glycosaminoglycan biosynthesis - heparan sulfate / heparin	KEGG PATHWAY	chx00534	6	23	0.0934394	102182004|106502605|102178172|102182243|102191480|102174299	chx:102182004|chx:102180112|chx:102178172|chx:102182243|chx:102176640|chx:102174299|	102182004|102180112|102178172|102182243|102176640|102174299|
ABC transporters	KEGG PATHWAY	chx02010	12	60	0.0955917	102185675|102175224|102183428|108634965|102174986|102181156|102173435|108637255|102187702|102181759|102177837|102189489	chx:102185675|chx:102175224|chx:102179197|chx:102170612|chx:102174986|chx:102181156|chx:102173435|chx:102186581|chx:102187702|chx:102181759|chx:102177837|chx:102189489|	102185675|102175224|102179197|102170612|102174986|102181156|102173435|102186581|102187702|102181759|102177837|102189489|
Legionellosis	KEGG PATHWAY	chx05134	14	73	0.0956909	102177645|102191581|102170440|102174883|102175939|102176586|102185222|102170250|102188830|102178357|100860844|102184219|100861232|102182240	chx:102177645|chx:102191581|chx:100860780|chx:102174883|chx:102182240|chx:100860780|chx:102185222|chx:102180659|chx:102188830|chx:102178357|chx:100860844|chx:102184219|chx:100861232|chx:102182240|	102177645|102191581|100860780|102174883|102182240|100860780|102185222|102180659|102188830|102178357|100860844|102184219|100861232|102182240|
Porphyrin and chlorophyll metabolism	KEGG PATHWAY	chx00860	8	36	0.106484	108633190|102172266|102177459|102176914|102175670|102189453|102181751|102183140	chx:102168532|chx:102172266|chx:102177459|chx:102176914|chx:102175670|chx:102189453|chx:102181751|chx:102183140|	102168532|102172266|102177459|102176914|102175670|102189453|102181751|102183140|
p53 signaling pathway	KEGG PATHWAY	chx04115	14	75	0.110251	102186469|102174642|102179898|102170610|102187071|102181998|102182654|102178683|102175632|102177668|102183854|102188830|102176530|102178054	chx:102186469|chx:102176068|chx:102179898|chx:102170610|chx:102171306|chx:102181998|chx:102178054|chx:102178683|chx:102187135|chx:102177668|chx:102183854|chx:102188830|chx:102183129|chx:102178054|	102186469|102176068|102179898|102170610|102171306|102181998|102178054|102178683|102187135|102177668|102183854|102188830|102183129|102178054|
RNA transport	KEGG PATHWAY	chx03013	27	165	0.113021	102179684|102168232|102179121|102187115|102185347|102189849|102179995|102173784|102189801|102170250|102177017|102173249|102186123|102186142|102176586|102182187|102178769|102177972|102184219|102176261|102180304|102180446|102171424|102170440|102174280|102177127|102191442	chx:102179684|chx:102168232|chx:102188185|chx:102168232|chx:102169026|chx:102189849|chx:102179995|chx:102173784|chx:102189801|chx:102180659|chx:102177017|chx:102173249|chx:102186123|chx:102186142|chx:100860780|chx:102182187|chx:102180446|chx:102173145|chx:102184219|chx:102176261|chx:102180304|chx:102180446|chx:102171424|chx:100860780|chx:102174280|chx:102184921|chx:102191442|	102179684|102168232|102188185|102168232|102169026|102189849|102179995|102173784|102189801|102180659|102177017|102173249|102186123|102186142|100860780|102182187|102180446|102173145|102184219|102176261|102180304|102180446|102171424|100860780|102174280|102184921|102191442|
ECM-receptor interaction	KEGG PATHWAY	chx04512	16	89	0.114564	106502271|102188640|102188249|100860743|102173037|102181735|102171155|102169403|102179246|102177438|102191378|102185415|102181695|102169643|102175890|102174446	chx:102190117|chx:102188640|chx:102188249|chx:100860743|chx:102170256|chx:102181735|chx:102171155|chx:102169403|chx:102179246|chx:102177438|chx:102191378|chx:102185415|chx:102181695|chx:102169643|chx:102175890|chx:102174446|	102190117|102188640|102188249|100860743|102170256|102181735|102171155|102169403|102179246|102177438|102191378|102185415|102181695|102169643|102175890|102174446|
Lysosome	KEGG PATHWAY	chx04142	21	125	0.125298	102177702|102169152|100860834|102186995|102178493|102169278|102190539|102188128|102178441|102191393|102187702|102173365|108633309|102188808|102181028|102171648|102187709|102173295|102191199|102175754|106502971	chx:102177702|chx:102169152|chx:100860834|chx:102186995|chx:102178493|chx:102169278|chx:102190539|chx:102188128|chx:102178441|chx:102191393|chx:102187702|chx:102173365|chx:102175113|chx:102188808|chx:102181028|chx:102171648|chx:102187709|chx:102173295|chx:102191199|chx:102175754|chx:102186936|	102177702|102169152|100860834|102186995|102178493|102169278|102190539|102188128|102178441|102191393|102187702|102173365|102175113|102188808|102181028|102171648|102187709|102173295|102191199|102175754|102186936|
Pyrimidine metabolism	KEGG PATHWAY	chx00240	17	98	0.130396	102168682|102180885|102179779|108637182|100861003|102174589|102191546|102185058|102190767|102168465|102173899|102182284|102172480|102188661|100861345|102174503|102171208	chx:102168682|chx:102180885|chx:102179779|chx:102189182|chx:100861003|chx:102174589|chx:102182855|chx:102180676|chx:102190767|chx:102168465|chx:102173899|chx:102182284|chx:102172480|chx:102188661|chx:102183167|chx:102174503|chx:102171208|	102168682|102180885|102179779|102189182|100861003|102174589|102182855|102180676|102190767|102168465|102173899|102182284|102172480|102188661|102183167|102174503|102171208|
Protein processing in endoplasmic reticulum	KEGG PATHWAY	chx04141	28	176	0.133897	102168403|102177645|102189335|102179863|102177614|102184597|102183714|102178357|102190218|102171576|102170648|102188805|102171726|102175939|102180952|108637357|102188574|102171985|102182048|108633185|102190380|102191312|102187633|102168207|102182240|102181328|102170408|102175557	chx:102168403|chx:102177645|chx:102189335|chx:102179863|chx:102177614|chx:102184597|chx:102183714|chx:102178357|chx:102190218|chx:102171576|chx:102170648|chx:102188805|chx:102171726|chx:102182240|chx:102187862|chx:102181316|chx:102188574|chx:102171985|chx:102182048|chx:102174738|chx:102190380|chx:102191312|chx:102187633|chx:102168207|chx:102182240|chx:102183636|chx:102170408|chx:102175557|	102168403|102177645|102189335|102179863|102177614|102184597|102183714|102178357|102190218|102171576|102170648|102188805|102171726|102182240|102187862|102181316|102188574|102171985|102182048|102174738|102190380|102191312|102187633|102168207|102182240|102183636|102170408|102175557|
Base excision repair	KEGG PATHWAY	chx03410	7	33	0.146608	102174734|102184765|102174153|102170376|102190358|102174589|102182284	chx:102174734|chx:102184765|chx:102174153|chx:102170376|chx:102190358|chx:102174589|chx:102182284|	102174734|102184765|102174153|102170376|102190358|102174589|102182284|
Glycine, serine and threonine metabolism	KEGG PATHWAY	chx00260	9	46	0.148205	102187342|102176828|102178337|102183921|102176603|102178128|102168386|102169793|102179224	chx:102187342|chx:102176828|chx:102178337|chx:102183921|chx:102176603|chx:102178128|chx:102168386|chx:102169793|chx:102179224|	102187342|102176828|102178337|102183921|102176603|102178128|102168386|102169793|102179224|
Inflammatory bowel disease (IBD)	KEGG PATHWAY	chx05321	12	66	0.148536	102189356|102186727|100860746|102191269|102176576|102188180|102176382|102186424|102188986|100860844|100861232|102188755	chx:102189356|chx:102186727|chx:100860746|chx:102191269|chx:102176576|chx:102188180|chx:102176382|chx:102186424|chx:102188986|chx:100860844|chx:100861232|chx:102188755|	102189356|102186727|100860746|102191269|102176576|102188180|102176382|102186424|102188986|100860844|100861232|102188755|
Synaptic vesicle cycle	KEGG PATHWAY	chx04721	12	66	0.148536	102175282|102190402|102176937|102190515|102186995|102169575|102191393|102168441|102181028|102171480|102177079|102189492	chx:102176937|chx:102190402|chx:102176937|chx:102190515|chx:102186995|chx:102169575|chx:102191393|chx:102168441|chx:102181028|chx:102171480|chx:102177079|chx:102189492|	102176937|102190402|102176937|102190515|102186995|102169575|102191393|102168441|102181028|102171480|102177079|102189492|
Systemic lupus erythematosus	KEGG PATHWAY	chx05322	20	122	0.15293	102189356|102186727|102185049|106503803|102190868|102189753|108633916|102177790|100860746|108636046|100861232|102188986|102182848|108633309|108634231|102187545|102186170|102176966|102187279|102171024	chx:102189356|chx:102186727|chx:102185049|chx:102172246|chx:102186446|chx:102177484|chx:102191748|chx:102177790|chx:100860746|chx:102171676|chx:100861232|chx:102188986|chx:102182848|chx:102175113|chx:102189503|chx:102187545|chx:102186170|chx:102176966|chx:102187279|chx:102171024|	102189356|102186727|102185049|102172246|102186446|102177484|102191748|102177790|100860746|102171676|100861232|102188986|102182848|102175113|102189503|102187545|102186170|102176966|102187279|102171024|
Leishmaniasis	KEGG PATHWAY	chx05140	13	74	0.160249	102189356|102186727|102191269|100860746|102172719|102174883|108637962|102188617|100861232|102181421|102171472|102188986|102184463	chx:102189356|chx:102186727|chx:102191269|chx:100860746|chx:102172719|chx:102174883|chx:102171472|chx:102188617|chx:100861232|chx:102181421|chx:102171472|chx:102188986|chx:102184463|	102189356|102186727|102191269|100860746|102172719|102174883|102171472|102188617|100861232|102181421|102171472|102188986|102184463|
Glyoxylate and dicarboxylate metabolism	KEGG PATHWAY	chx00630	6	28	0.166799	102180992|102183921|102186848|102168386|102191069|102169957	chx:102180992|chx:102183921|chx:102191069|chx:102168386|chx:102191069|chx:102169957|	102180992|102183921|102191069|102168386|102191069|102169957|
Natural killer cell mediated cytotoxicity	KEGG PATHWAY	chx04650	19	117	0.169006	102178569|102176802|102170874|102191269|102176598|102182304|108635115|108635218|108634694|102184810|108636743|102188180|102178783|106503960|108635334|102189677|106502798|100861232|102172623	chx:102178569|chx:102189645|chx:102185735|chx:102191269|chx:102176598|chx:102172624|chx:102175959|chx:102185735|chx:102185735|chx:102184810|chx:102182221|chx:102188180|chx:102178783|chx:102175959|chx:102175959|chx:102189677|chx:102174857|chx:100861232|chx:102191696|	102178569|102189645|102185735|102191269|102176598|102172624|102175959|102185735|102185735|102184810|102182221|102188180|102178783|102175959|102175959|102189677|102174857|100861232|102191696|
NF-kappa B signaling pathway	KEGG PATHWAY	chx04064	15	89	0.171026	102174844|102191581|102172719|102182975|102185543|108634142|102174883|102178783|102184789|102186029|102183854|100861232|102169556|102177406|102180248	chx:102174844|chx:102191581|chx:102172719|chx:102182975|chx:102185543|chx:102169556|chx:102174883|chx:102178783|chx:102184789|chx:102186029|chx:102183854|chx:100861232|chx:102169556|chx:102177406|chx:102180248|	102174844|102191581|102172719|102182975|102185543|102169556|102174883|102178783|102184789|102186029|102183854|100861232|102169556|102177406|102180248|
Glycosaminoglycan degradation	KEGG PATHWAY	chx00531	5	22	0.171293	102188128|102172212|102172770|102178493|102190539	chx:102188128|chx:102172212|chx:102172770|chx:102178493|chx:102190539|	102188128|102172212|102172770|102178493|102190539|
Nitrogen metabolism	KEGG PATHWAY	chx00910	4	16	0.17275	102174871|102191069|102171159|102186848	chx:102174871|chx:102191069|chx:102171159|chx:102191069|	102174871|102191069|102171159|102191069|
Starch and sucrose metabolism	KEGG PATHWAY	chx00500	9	48	0.172999	102185666|102185429|102183140|108633190|102175670|102183771|102189487|102190697|102190759	chx:102185666|chx:102185429|chx:102183140|chx:102168532|chx:102175670|chx:102183771|chx:102189487|chx:102190697|chx:102190759|	102185666|102185429|102183140|102168532|102175670|102183771|102189487|102190697|102190759|
Butirosin and neomycin biosynthesis	KEGG PATHWAY	chx00524	2	5	0.176196	102185429|102190759	chx:102185429|chx:102190759|	102185429|102190759|
Staphylococcus aureus infection	KEGG PATHWAY	chx05150	10	55	0.176301	102189356|102173560|102169785|102189753|102186727|102170076|100860746|102188986|102187545|102187279	chx:102189356|chx:102173560|chx:102169785|chx:102177484|chx:102186727|chx:102170076|chx:100860746|chx:102188986|chx:102187545|chx:102187279|	102189356|102173560|102169785|102177484|102186727|102170076|100860746|102188986|102187545|102187279|
Type II diabetes mellitus	KEGG PATHWAY	chx04930	8	42	0.182079	102185675|102185429|102170408|102190759|102177581|102168441|100861232|102177406	chx:102185675|chx:102185429|chx:102170408|chx:102190759|chx:102187163|chx:102168441|chx:100861232|chx:102177406|	102185675|102185429|102170408|102190759|102187163|102168441|100861232|102177406|
Glycosphingolipid biosynthesis - ganglio series	KEGG PATHWAY	chx00604	4	17	0.195957	102182085|102170329|102169879|102178493	chx:102182085|chx:102170329|chx:102169879|chx:102178493|	102182085|102170329|102169879|102178493|
Ras signaling pathway	KEGG PATHWAY	chx04014	33	223	0.196773	102189099|102183836|100861013|102174268|102184306|102190190|102184366|102184208|102185645|102182530|102187310|108634844|102187410|102176556|100860973|102185873|102183685|102177406|102186140|102179970|102178126|102180282|102178783|102180406|102178569|102170408|102183115|102175311|102188463|102189677|102179823|102182111|102188141	chx:102189099|chx:102185873|chx:100861013|chx:102174268|chx:102184306|chx:102190190|chx:102184366|chx:102184208|chx:102185645|chx:102181217|chx:102170938|chx:102187070|chx:102187410|chx:102176556|chx:100860973|chx:102185873|chx:102183685|chx:102177406|chx:102186140|chx:102179970|chx:102178126|chx:102180282|chx:102178783|chx:102180406|chx:102178569|chx:102170408|chx:102183115|chx:102175311|chx:102…	102189099|102185873|100861013|102174268|102184306|102190190|102184366|102184208|102185645|102181217|102170938|102187070|102187410|102176556|100860973|102185873|102183685|102177406|102186140|102179970|102178126|102180282|102178783|102180406|102178569|102170408|102183115|102175311|102191178|102189677|102179823|102182111|102188141|
Fatty acid metabolism	KEGG PATHWAY	chx01212	9	50	0.199553	102184764|102177788|102178200|108637647|102191221|102173050|102187923|100860763|102180069	chx:102184764|chx:102177788|chx:102178200|chx:100861212|chx:102191221|chx:102181987|chx:102187923|chx:100860763|chx:102180069|	102184764|102177788|102178200|100861212|102191221|102181987|102187923|100860763|102180069|
African trypanosomiasis	KEGG PATHWAY	chx05143	7	37	0.207678	100860746|102174883|102168680|102189950|102175876|102169966|100861232	chx:100860746|chx:102174883|chx:102168959|chx:102189950|chx:102175876|chx:102169966|chx:100861232|	100860746|102174883|102168959|102189950|102175876|102169966|100861232|
Alzheimer's disease	KEGG PATHWAY	chx05010	29	195	0.207869	102188382|102170016|100861232|100860782|102168606|108638016|102189950|102188434|102170703|102183195|102169966|102171860|106502147|102182021|108634554|102191741|102183920|102173809|102184768|102190753|102168736|102188830|102178955|102185490|102182696|102180095|102175311|102169976|102187450	chx:102188382|chx:102170016|chx:100861232|chx:100860782|chx:102168606|chx:102168606|chx:102189950|chx:102175092|chx:100860872|chx:102183195|chx:102169966|chx:102171860|chx:102188434|chx:102182021|chx:102172538|chx:102188382|chx:102173603|chx:102173809|chx:102184768|chx:100860872|chx:102168736|chx:102188830|chx:102180353|chx:102185490|chx:102182696|chx:102186463|chx:102175311|chx:102169976|chx:102…	102188382|102170016|100861232|100860782|102168606|102168606|102189950|102175092|100860872|102183195|102169966|102171860|102188434|102182021|102172538|102188382|102173603|102173809|102184768|100860872|102168736|102188830|102180353|102185490|102182696|102186463|102175311|102169976|102187450|
Biosynthesis of unsaturated fatty acids	KEGG PATHWAY	chx01040	5	24	0.211138	102184764|100860763|102177788|102180523|108637647	chx:102184764|chx:100860763|chx:102177788|chx:102180523|chx:100861212|	102184764|100860763|102177788|102180523|100861212|
Pentose and glucuronate interconversions	KEGG PATHWAY	chx00040	6	31	0.219563	102183140|108633190|102179744|102175670|102190167|102181747	chx:102183140|chx:102168532|chx:102186213|chx:102175670|chx:102178305|chx:102181747|	102183140|102168532|102186213|102175670|102178305|102181747|
Wnt signaling pathway	KEGG PATHWAY	chx04310	21	138	0.223707	108633185|102178569|102170408|102191141|102172719|102188180|108637658|102180102|102173591|102191197|102169503|102176762|102174642|102168207|102189698|102182444|102169966|106502798|102174518|106503755|102168244	chx:102174738|chx:102178569|chx:102170408|chx:102191141|chx:102172719|chx:102188180|chx:102182009|chx:102180102|chx:102173591|chx:102178446|chx:102169503|chx:102176762|chx:102176068|chx:102168207|chx:102189698|chx:102182444|chx:102169966|chx:102174857|chx:102174518|chx:102187110|chx:102168244|	102174738|102178569|102170408|102191141|102172719|102188180|102182009|102180102|102173591|102178446|102169503|102176762|102176068|102168207|102189698|102182444|102169966|102174857|102174518|102187110|102168244|
Phosphatidylinositol signaling system	KEGG PATHWAY	chx04070	13	80	0.224273	102187654|102172073|102184768|102174079|102173853|102172394|102175275|102175311|102181924|102169966|102191496|102171485|100861268	chx:102187654|chx:102172073|chx:102184768|chx:102174079|chx:102173853|chx:102172398|chx:102175275|chx:102175311|chx:102181924|chx:102169966|chx:102184173|chx:102171485|chx:100861268|	102187654|102172073|102184768|102174079|102173853|102172398|102175275|102175311|102181924|102169966|102184173|102171485|100861268|
mRNA surveillance pathway	KEGG PATHWAY	chx03015	16	102	0.228506	102169823|102185489|102169526|102186135|102180253|102176879|102185031|102168232|102179121|102189849|102187115|102177972|102170070|102178650|102174524|102171898	chx:102169823|chx:102185489|chx:102169526|chx:102186135|chx:102180253|chx:102176879|chx:102178650|chx:102168232|chx:102188185|chx:102189849|chx:102168232|chx:102173145|chx:102170070|chx:102178650|chx:102174524|chx:102171898|	102169823|102185489|102169526|102186135|102180253|102176879|102178650|102168232|102188185|102189849|102168232|102173145|102170070|102178650|102174524|102171898|
Purine metabolism	KEGG PATHWAY	chx00230	26	176	0.23212	102171320|102190922|102190573|102190767|102173899|102183679|100861345|102173660|102168682|102174589|102172194|102182284|102175061|102171208|108637182|102182002|102191405|102182418|100861003|102179199|102172001|102172480|102170737|102180885|102169019|108636136	chx:102171320|chx:102190922|chx:102175719|chx:102190767|chx:102173899|chx:102183679|chx:102183167|chx:102173660|chx:102168682|chx:102174589|chx:102172194|chx:102182284|chx:102175061|chx:102171208|chx:102189182|chx:102182002|chx:102186940|chx:102182418|chx:100861003|chx:102179199|chx:102172001|chx:102172480|chx:102170737|chx:102180885|chx:102169019|chx:102171463|	102171320|102190922|102175719|102190767|102173899|102183679|102183167|102173660|102168682|102174589|102172194|102182284|102175061|102171208|102189182|102182002|102186940|102182418|100861003|102179199|102172001|102172480|102170737|102180885|102169019|102171463|
GnRH signaling pathway	KEGG PATHWAY	chx04912	14	88	0.233536	102170408|108634554|102184810|102169019|102169516|102176556|102184768|102176762|102175311|102169966|102189950|102171992|102168287|102188141	chx:102170408|chx:102172538|chx:102184810|chx:102169019|chx:102169516|chx:102176556|chx:102184768|chx:102176762|chx:102175311|chx:102169966|chx:102189950|chx:102171992|chx:100861171|chx:102188141|	102170408|102172538|102184810|102169019|102169516|102176556|102184768|102176762|102175311|102169966|102189950|102171992|100861171|102188141|
PPAR signaling pathway	KEGG PATHWAY	chx03320	12	74	0.238002	102184764|102177788|108637647|102182091|108634606|102191252|102174518|100860906|102187923|100860763|102172839|100861393	chx:102184764|chx:102177788|chx:100861212|chx:102182369|chx:102170009|chx:102191252|chx:102174518|chx:100860906|chx:102187923|chx:100860763|chx:102172839|chx:100861393|	102184764|102177788|100861212|102182369|102170009|102191252|102174518|100860906|102187923|100860763|102172839|100861393|
Galactose metabolism	KEGG PATHWAY	chx00052	6	32	0.238275	102185429|102190759|102178493|102186091|102177347|102189487	chx:102185429|chx:102190759|chx:102178493|chx:102186091|chx:102177347|chx:102189487|	102185429|102190759|102178493|102186091|102177347|102189487|
One carbon pool by folate	KEGG PATHWAY	chx00670	4	19	0.244852	102168386|102172599|102172194|102189931	chx:102168386|chx:102172599|chx:102172194|chx:102189931|	102168386|102172599|102172194|102189931|
Cytosolic DNA-sensing pathway	KEGG PATHWAY	chx04623	9	54	0.257166	102171058|102185184|102172585|102168682|100861003|102190767|102181421|102177406|100861345	chx:102171058|chx:102185184|chx:102172585|chx:102168682|chx:100861003|chx:102190767|chx:102181421|chx:102177406|chx:102183167|	102171058|102185184|102172585|102168682|100861003|102190767|102181421|102177406|102183167|
Biosynthesis of amino acids	KEGG PATHWAY	chx01230	12	76	0.263112	102187342|102170703|102170704|102186848|102172599|102186091|102190753|102178128|102168386|102191069|102175765|102171613	chx:102187342|chx:100860872|chx:102170704|chx:102191069|chx:102172599|chx:102186091|chx:100860872|chx:102178128|chx:102168386|chx:102191069|chx:102175765|chx:102171613|	102187342|100860872|102170704|102191069|102172599|102186091|100860872|102178128|102168386|102191069|102175765|102171613|
Circadian entrainment	KEGG PATHWAY	chx04713	15	98	0.26398	102191022|102169019|108634844|102177581|102182418|102188463|102176762|102175311|102190190|102184768|102169966|102185490|102189950|102171574|102178971	chx:102191054|chx:102169019|chx:102187070|chx:102187163|chx:102182418|chx:102191178|chx:102176762|chx:102175311|chx:102190190|chx:102184768|chx:102169966|chx:102185490|chx:102189950|chx:102183935|chx:102178971|	102191054|102169019|102187070|102187163|102182418|102191178|102176762|102175311|102190190|102184768|102169966|102185490|102189950|102183935|102178971|
Fat digestion and absorption	KEGG PATHWAY	chx04975	8	48	0.274753	102185709|108633884|102184874|102183428|102179090|102190037|102186550|102172465	chx:102185709|chx:102170308|chx:102184874|chx:102179197|chx:102179090|chx:102172465|chx:102170308|chx:102172465|	102185709|102170308|102184874|102179197|102179090|102172465|102170308|102172465|
MAPK signaling pathway	KEGG PATHWAY	chx04010	35	250	0.277829	102191022|102168441|102183836|102171085|102176592|102174268|102191581|102184366|102180282|102172719|102186433|102175939|102188644|102185873|102183685|102177406|102177645|102178206|108634554|102169516|102177581|102178150|102187630|102180223|100861232|102182240|102178569|102170408|102180932|102174727|102188180|102175557|102187310|102178859|102188141	chx:102191054|chx:102168441|chx:102185873|chx:102171085|chx:102176592|chx:102174268|chx:102191581|chx:102184366|chx:102180282|chx:102172719|chx:102186433|chx:102182240|chx:102188644|chx:102185873|chx:102183685|chx:102177406|chx:102177645|chx:102178206|chx:102172538|chx:102169516|chx:102187163|chx:102168517|chx:102187630|chx:102180223|chx:100861232|chx:102182240|chx:102178569|chx:102170408|chx:102…	102191054|102168441|102185873|102171085|102176592|102174268|102191581|102184366|102180282|102172719|102186433|102182240|102188644|102185873|102183685|102177406|102177645|102178206|102172538|102169516|102187163|102168517|102187630|102180223|100861232|102182240|102178569|102170408|102180932|102174727|102188180|102175557|102170938|102178859|102188141|
RIG-I-like receptor signaling pathway	KEGG PATHWAY	chx04622	11	70	0.280006	102171058|102172719|102187179|102181421|102183820|102171046|102170408|100861232|102177406|102173368|102180248	chx:102171058|chx:102172719|chx:102187179|chx:102181421|chx:102183820|chx:102171046|chx:102170408|chx:100861232|chx:102177406|chx:102173368|chx:102180248|	102171058|102172719|102187179|102181421|102183820|102171046|102170408|100861232|102177406|102173368|102180248|
Axon guidance	KEGG PATHWAY	chx04360	18	122	0.282942	102178569|102187644|102182949|102179434|102173931|102177330|102176216|102175861|102181171|102182530|102170660|106502798|100860973|106503424|106502149|108638641|102174862|102178126	chx:102178569|chx:102187644|chx:102182949|chx:102179434|chx:102173931|chx:102177330|chx:102176216|chx:102175861|chx:102181171|chx:102181217|chx:102170660|chx:102174857|chx:100860973|chx:102172850|chx:102177280|chx:102173812|chx:102174862|chx:102178126|	102178569|102187644|102182949|102179434|102173931|102177330|102176216|102175861|102181171|102181217|102170660|102174857|100860973|102172850|102177280|102173812|102174862|102178126|
Adipocytokine signaling pathway	KEGG PATHWAY	chx04920	11	71	0.29382	102187923|102181909|108634606|102174800|102170408|102179737|102181421|100861232|102177406|100861393|102180248	chx:102187923|chx:102181909|chx:102170009|chx:102174800|chx:102170408|chx:102179737|chx:102181421|chx:100861232|chx:102177406|chx:100861393|chx:102180248|	102187923|102181909|102170009|102174800|102170408|102179737|102181421|100861232|102177406|100861393|102180248|
Vitamin B6 metabolism	KEGG PATHWAY	chx00750	2	8	0.304603	102171545|102188176	chx:102171545|chx:102188176|	102171545|102188176|
Allograft rejection	KEGG PATHWAY	chx05330	8	50	0.308214	102189356|102186727|100860746|102176598|102188986|100861232|102172623|102172138	chx:102189356|chx:102186727|chx:100860746|chx:102176598|chx:102188986|chx:100861232|chx:102191696|chx:102172138|	102189356|102186727|100860746|102176598|102188986|100861232|102191696|102172138|
Rap1 signaling pathway	KEGG PATHWAY	chx04015	28	201	0.312971	102189099|102189153|102183812|102183836|102174268|102189175|102184366|102180282|102189950|102185645|102178126|102187310|102187410|102185873|102169966|102183685|102169516|102178783|102180406|102176334|102178569|102169019|102184425|102178723|102175311|102177831|102186007|102185098	chx:102189099|chx:102189153|chx:102179134|chx:102185873|chx:102174268|chx:102189175|chx:102184366|chx:102180282|chx:102189950|chx:102185645|chx:102178126|chx:102170938|chx:102187410|chx:102185873|chx:102169966|chx:102183685|chx:102169516|chx:102178783|chx:102180406|chx:102176334|chx:102178569|chx:102169019|chx:102184425|chx:102178723|chx:102175311|chx:102177831|chx:102186007|chx:102185098|	102189099|102189153|102179134|102185873|102174268|102189175|102184366|102180282|102189950|102185645|102178126|102170938|102187410|102185873|102169966|102183685|102169516|102178783|102180406|102176334|102178569|102169019|102184425|102178723|102175311|102177831|102186007|102185098|
Alanine, aspartate and glutamate metabolism	KEGG PATHWAY	chx00250	6	36	0.317033	102171672|102176828|102191405|102186848|102179779|102191069	chx:102171672|chx:102176828|chx:102186940|chx:102191069|chx:102179779|chx:102191069|	102171672|102176828|102186940|102191069|102179779|102191069|
RNA polymerase	KEGG PATHWAY	chx03020	5	29	0.320444	102190767|102168682|102173899|100861003|100861345	chx:102190767|chx:102168682|chx:102173899|chx:100861003|chx:102183167|	102190767|102168682|102173899|100861003|102183167|
Adherens junction	KEGG PATHWAY	chx04520	11	73	0.321971	102178569|102172719|108637406|102180102|102176966|102172917|102185098|102180282|102184374|102190345|102171560	chx:102178569|chx:102172719|chx:102178744|chx:102180102|chx:102176966|chx:102172917|chx:102185098|chx:102180282|chx:102184374|chx:102190345|chx:102171560|	102178569|102172719|102178744|102180102|102176966|102172917|102185098|102180282|102184374|102190345|102171560|
Ascorbate and aldarate metabolism	KEGG PATHWAY	chx00053	4	22	0.322121	102174989|108633190|102175670|102183140	chx:102174989|chx:102168532|chx:102175670|chx:102183140|	102174989|102168532|102175670|102183140|
Steroid biosynthesis	KEGG PATHWAY	chx00100	4	22	0.322121	102186389|102175810|102173170|100861120	chx:102180515|chx:102175810|chx:102173170|chx:100861120|	102180515|102175810|102173170|100861120|
Fanconi anemia pathway	KEGG PATHWAY	chx03460	8	51	0.325259	102178856|102185911|102181544|102181335|102182443|106502979|108633212|102173121	chx:102178856|chx:102185911|chx:102181544|chx:102181335|chx:102182443|chx:102177474|chx:102189528|chx:102173121|	102178856|102185911|102181544|102181335|102182443|102177474|102189528|102173121|
Tight junction	KEGG PATHWAY	chx04530	19	134	0.329673	102187978|106502520|102173503|102175493|102183836|102187071|102172421|102186657|102176966|102172400|102178033|102184198|102185873|102185098|102184366|102170070|102177024|102181869|102180624	chx:102177371|chx:102180624|chx:102173503|chx:102175493|chx:102185873|chx:102171306|chx:102172421|chx:102186657|chx:102176966|chx:102172400|chx:102178033|chx:102184198|chx:102185873|chx:102185098|chx:102184366|chx:102170070|chx:102177024|chx:102180624|chx:102180624|	102177371|102180624|102173503|102175493|102185873|102171306|102172421|102186657|102176966|102172400|102178033|102184198|102185873|102185098|102184366|102170070|102177024|102180624|102180624|
Fatty acid degradation	KEGG PATHWAY	chx00071	7	44	0.331317	102184764|102177788|102174989|102180069|102173050|102187923|102172683	chx:102184764|chx:102177788|chx:102174989|chx:102180069|chx:102181987|chx:102187923|chx:102174619|	102184764|102177788|102174989|102180069|102181987|102187923|102174619|
Collecting duct acid secretion	KEGG PATHWAY	chx04966	5	30	0.343224	102185964|102187078|102175282|102186995|102176937	chx:102185964|chx:102187078|chx:102176937|chx:102186995|chx:102176937|	102185964|102187078|102176937|102186995|102176937|
alpha-Linolenic acid metabolism	KEGG PATHWAY	chx00592	5	30	0.343224	102184764|102177788|102182111|102188141|108637647	chx:102184764|chx:102177788|chx:102182111|chx:102188141|chx:100861212|	102184764|102177788|102182111|102188141|100861212|
Histidine metabolism	KEGG PATHWAY	chx00340	4	23	0.348353	102177774|102174989|102180002|102178022	chx:102177774|chx:102174989|chx:102180002|chx:102178022|	102177774|102174989|102180002|102178022|
Salmonella infection	KEGG PATHWAY	chx05132	13	90	0.348764	102173110|102170408|102191269|100860844|102191148|102178723|102187630|102170806|102174883|102186029|106503385|102173138|102190345	chx:102173110|chx:102170408|chx:102191269|chx:100860844|chx:102191148|chx:102178723|chx:102187630|chx:102170806|chx:102174883|chx:102186029|chx:102174782|chx:102173138|chx:102190345|	102173110|102170408|102191269|100860844|102191148|102178723|102187630|102170806|102174883|102186029|102174782|102173138|102190345|
cAMP signaling pathway	KEGG PATHWAY	chx04024	29	213	0.349494	102176802|102171320|102183561|102184366|102191362|102171574|102169145|108637255|102171809|108634965|102176556|102174657|106503668|102180665|100861393|102177788|108634554|102180504|102176762|102186689|102178569|102170408|102169019|102188180|102184425|100860801|102175311|102171585|102187558	chx:102189645|chx:102171320|chx:102183561|chx:102184366|chx:102191362|chx:102183935|chx:102169145|chx:102186581|chx:102171809|chx:102170612|chx:102176556|chx:102174657|chx:102179381|chx:102180665|chx:100861393|chx:102177788|chx:102172538|chx:102173610|chx:102176762|chx:102186689|chx:102178569|chx:102170408|chx:102169019|chx:102188180|chx:102184425|chx:100860801|chx:102175311|chx:102171585|chx:102…	102189645|102171320|102183561|102184366|102191362|102183935|102169145|102186581|102171809|102170612|102176556|102174657|102179381|102180665|100861393|102177788|102172538|102173610|102176762|102186689|102178569|102170408|102169019|102188180|102184425|100860801|102175311|102171585|102179381|
Endocrine and other factor-regulated calcium reabsorption	KEGG PATHWAY	chx04961	7	45	0.349971	102190402|102181028|102169966|102183561|102189950|102189492|102177079	chx:102190402|chx:102181028|chx:102169966|chx:102183561|chx:102189950|chx:102189492|chx:102177079|	102190402|102181028|102169966|102183561|102189950|102189492|102177079|
Toxoplasmosis	KEGG PATHWAY	chx05145	18	129	0.358381	102189356|102186727|102170408|100860746|102188492|102172719|102174883|102175939|102177645|102179246|102173037|102169516|102181421|102188986|100861232|102182240|102177406|102191269	chx:102189356|chx:102186727|chx:102170408|chx:100860746|chx:102188492|chx:102172719|chx:102174883|chx:102182240|chx:102177645|chx:102179246|chx:102170256|chx:102169516|chx:102181421|chx:102188986|chx:100861232|chx:102182240|chx:102177406|chx:102191269|	102189356|102186727|102170408|100860746|102188492|102172719|102174883|102182240|102177645|102179246|102170256|102169516|102181421|102188986|100861232|102182240|102177406|102191269|
Asthma	KEGG PATHWAY	chx05310	5	31	0.366103	102189356|100861232|100860746|102188986|102186727	chx:102189356|chx:100861232|chx:100860746|chx:102188986|chx:102186727|	102189356|100861232|100860746|102188986|102186727|
Fructose and mannose metabolism	KEGG PATHWAY	chx00051	5	31	0.366103	102188203|102179744|102175765|102186091|102190759	chx:102188203|chx:102186213|chx:102175765|chx:102186091|chx:102190759|	102188203|102186213|102175765|102186091|102190759|
Graft-versus-host disease	KEGG PATHWAY	chx05332	7	46	0.36873	102189356|102186727|102176598|102188986|100861232|102172623|102172138	chx:102189356|chx:102186727|chx:102176598|chx:102188986|chx:100861232|chx:102191696|chx:102172138|	102189356|102186727|102176598|102188986|100861232|102191696|102172138|
Tryptophan metabolism	KEGG PATHWAY	chx00380	7	46	0.36873	102177774|100861249|102188176|100860947|102191655|102174989|102184739	chx:102177774|chx:100861249|chx:102188176|chx:100860947|chx:102191655|chx:102174989|chx:102184739|	102177774|100861249|102188176|100860947|102191655|102174989|102184739|
Calcium signaling pathway	KEGG PATHWAY	chx04020	24	177	0.374833	102183812|102184810|102187794|102173853|102184883|102168441|102189950|102173383|102171809|102177052|102169966|108634554|106503668|102177581|102184768|102176762|102169457|102168201|102169019|102185490|102175311|102187450|102187558|102177147	chx:102179134|chx:102184810|chx:102187694|chx:102173853|chx:102184883|chx:102168441|chx:102189950|chx:102179517|chx:102171809|chx:102177052|chx:102169966|chx:102172538|chx:102179381|chx:102187163|chx:102184768|chx:102176762|chx:102169457|chx:102168201|chx:102169019|chx:102185490|chx:102175311|chx:102187450|chx:102179381|chx:102177147|	102179134|102184810|102187694|102173853|102184883|102168441|102189950|102179517|102171809|102177052|102169966|102172538|102179381|102187163|102184768|102176762|102169457|102168201|102169019|102185490|102175311|102187450|102179381|102177147|
Cysteine and methionine metabolism	KEGG PATHWAY	chx00270	6	39	0.378408	102178335|102170704|102177312|102172599|102187342|100861294	chx:102178335|chx:102170704|chx:102177312|chx:102172599|chx:102187342|chx:100861294|	102178335|102170704|102177312|102172599|102187342|100861294|
Hypertrophic cardiomyopathy (HCM)	KEGG PATHWAY	chx05410	11	77	0.379766	102178206|108634554|102174727|102186137|102176592|102179737|102175068|102185415|102181695|100861232|102176320	chx:102178206|chx:102172538|chx:102174727|chx:102186137|chx:102176592|chx:102179737|chx:102175068|chx:102185415|chx:102181695|chx:100861232|chx:102176320|	102178206|102172538|102174727|102186137|102176592|102179737|102175068|102185415|102181695|100861232|102176320|
Selenocompound metabolism	KEGG PATHWAY	chx00450	3	17	0.382889	102191546|102172599|102174910	chx:102182855|chx:102172599|chx:102174910|	102182855|102172599|102174910|
Sulfur metabolism	KEGG PATHWAY	chx00920	3	17	0.382889	102178335|102183356|102177312	chx:102178335|chx:102183356|chx:102177312|	102178335|102183356|102177312|
Inositol phosphate metabolism	KEGG PATHWAY	chx00562	9	62	0.38402	102187654|102172073|102174079|102173853|102172394|102181924|102186016|102169966|100861268	chx:102187654|chx:102172073|chx:102174079|chx:102173853|chx:102172398|chx:102181924|chx:102191513|chx:102169966|chx:100861268|	102187654|102172073|102174079|102173853|102172398|102181924|102191513|102169966|100861268|
Glycolysis / Gluconeogenesis	KEGG PATHWAY	chx00010	9	62	0.38402	102185429|102174989|102190759|102170703|102186091|102177347|102175765|102190753|102181747	chx:102185429|chx:102174989|chx:102190759|chx:100860872|chx:102186091|chx:102177347|chx:102175765|chx:100860872|chx:102181747|	102185429|102174989|102190759|100860872|102186091|102177347|102175765|100860872|102181747|
Fc gamma R-mediated phagocytosis	KEGG PATHWAY	chx04666	12	85	0.384497	102176802|102189153|102180225|108637962|102174079|102176556|102188413|102178783|102168201|102171472|102184463|102190345	chx:102189645|chx:102189153|chx:102180225|chx:102171472|chx:102174079|chx:102176556|chx:102188413|chx:102178783|chx:102168201|chx:102171472|chx:102184463|chx:102190345|	102189645|102189153|102180225|102171472|102174079|102176556|102188413|102178783|102168201|102171472|102184463|102190345|
Amoebiasis	KEGG PATHWAY	chx05146	16	116	0.386289	102173110|100860746|102180906|100860743|102181735|102177052|102179246|102177438|102173037|102169966|108633309|102171613|100861232|102189950|102176966|102171024	chx:102173110|chx:100860746|chx:102180906|chx:100860743|chx:102181735|chx:102177052|chx:102179246|chx:102177438|chx:102170256|chx:102169966|chx:102175113|chx:102171613|chx:100861232|chx:102189950|chx:102176966|chx:102171024|	102173110|100860746|102180906|100860743|102181735|102177052|102179246|102177438|102170256|102169966|102175113|102171613|100861232|102189950|102176966|102171024|
Ether lipid metabolism	KEGG PATHWAY	chx00565	7	47	0.387548	102190522|102188538|102176556|102186907|102176298|102182111|102188141	chx:102190522|chx:102188538|chx:102176556|chx:102186907|chx:102176298|chx:102182111|chx:102188141|	102190522|102188538|102176556|102186907|102176298|102182111|102188141|
Morphine addiction	KEGG PATHWAY	chx05032	13	93	0.388604	102171320|102169019|102173660|108634844|102190190|102186689|102186433|102179199|102188463|102168441|102186507|102186301|102175061	chx:102171320|chx:102169019|chx:102173660|chx:102187070|chx:102190190|chx:102186689|chx:102186433|chx:102179199|chx:102191178|chx:102168441|chx:102186507|chx:102186301|chx:102175061|	102171320|102169019|102173660|102187070|102190190|102186689|102186433|102179199|102191178|102168441|102186507|102186301|102175061|
Vascular smooth muscle contraction	KEGG PATHWAY	chx04270	17	124	0.389225	108634554|102183812|102169019|102175362|102184768|102182418|102178388|102184883|102175311|102186276|102169966|102189950|102172683|102169991|102182111|102188141|102189616	chx:102172538|chx:102179134|chx:102169019|chx:102175362|chx:102184768|chx:102182418|chx:102178388|chx:102184883|chx:102175311|chx:102186276|chx:102169966|chx:102189950|chx:102174619|chx:102169991|chx:102182111|chx:102188141|chx:102189616|	102172538|102179134|102169019|102175362|102184768|102182418|102178388|102184883|102175311|102186276|102169966|102189950|102174619|102169991|102182111|102188141|102189616|
Glycosylphosphatidylinositol(GPI)-anchor biosynthesis	KEGG PATHWAY	chx00563	4	25	0.400758	102190208|102189531|102172315|102169969	chx:102190208|chx:102189531|chx:102172315|chx:102169969|	102190208|102189531|102172315|102169969|
Thyroid hormone synthesis	KEGG PATHWAY	chx04918	10	71	0.405097	102181442|106503212|102190380|102169019|102184768|102188950|102169966|102183561|102189950|102180882	chx:102181442|chx:102181334|chx:102190380|chx:102169019|chx:102184768|chx:102188950|chx:102169966|chx:102183561|chx:102189950|chx:102180882|	102181442|102181334|102190380|102169019|102184768|102188950|102169966|102183561|102189950|102180882|
Prion diseases	KEGG PATHWAY	chx05020	5	33	0.411837	102187545|102173037|102176729|102187279|102171024	chx:102187545|chx:102170256|chx:102188564|chx:102187279|chx:102171024|	102187545|102170256|102188564|102187279|102171024|
Glutathione metabolism	KEGG PATHWAY	chx00480	7	49	0.425184	102181442|102177220|102171321|102184631|102188950|102189539|102173140	chx:102181442|chx:102171321|chx:102171321|chx:102184631|chx:102188950|chx:102189539|chx:102173140|	102181442|102171321|102171321|102184631|102188950|102189539|102173140|
Glycosphingolipid biosynthesis - lacto and neolacto series	KEGG PATHWAY	chx00601	4	26	0.426709	106503512|102181295|102189081|102185028	chx:100861326|chx:102181295|chx:100861326|chx:102185028|	100861326|102181295|100861326|102185028|
Glycerophospholipid metabolism	KEGG PATHWAY	chx00564	13	96	0.428823	102190522|106503774|102188538|102187398|102182111|102176556|102175275|102186907|102173874|102191496|102189889|102171485|102188141	chx:102190522|chx:102169493|chx:102188538|chx:102171508|chx:102182111|chx:102176556|chx:102175275|chx:102186907|chx:102173874|chx:102184173|chx:102189889|chx:102171485|chx:102188141|	102190522|102169493|102188538|102171508|102182111|102176556|102175275|102186907|102173874|102184173|102189889|102171485|102188141|
Ribosome biogenesis in eukaryotes	KEGG PATHWAY	chx03008	11	81	0.438415	102168960|102175279|102179684|102179666|102169710|102178769|102171424|102177017|102172876|102190644|102180446	chx:102168960|chx:102175279|chx:102179684|chx:102179666|chx:102169710|chx:102180446|chx:102171424|chx:102177017|chx:102172876|chx:102190644|chx:102180446|	102168960|102175279|102179684|102179666|102169710|102180446|102171424|102177017|102172876|102190644|102180446|
Influenza A	KEGG PATHWAY	chx05164	23	176	0.441919	102189356|102191269|102169823|108635115|108635334|102185347|102179545|106503960|102175939|102173973|102188986|102177406|102177645|102186727|102188492|102169516|102174883|102191442|100861232|102182240|102170408|102172585|102181421	chx:102189356|chx:102191269|chx:102169823|chx:102175959|chx:102175959|chx:102169026|chx:102179545|chx:102175959|chx:102182240|chx:102173973|chx:102188986|chx:102177406|chx:102177645|chx:102186727|chx:102188492|chx:102169516|chx:102174883|chx:102191442|chx:100861232|chx:102182240|chx:102170408|chx:102172585|chx:102181421|	102189356|102191269|102169823|102175959|102175959|102169026|102179545|102175959|102182240|102173973|102188986|102177406|102177645|102186727|102188492|102169516|102174883|102191442|100861232|102182240|102170408|102172585|102181421|
Retrograde endocannabinoid signaling	KEGG PATHWAY	chx04723	14	105	0.443778	102170408|108634554|102169019|102174994|108634844|102184768|102170586|102176082|102188463|102169966|102168441|102186507|102189950|102190190	chx:102170408|chx:102172538|chx:102169019|chx:102174994|chx:102187070|chx:102184768|chx:102170586|chx:102176082|chx:102191178|chx:102169966|chx:102168441|chx:102186507|chx:102189950|chx:102190190|	102170408|102172538|102169019|102174994|102187070|102184768|102170586|102176082|102191178|102169966|102168441|102186507|102189950|102190190|
Focal adhesion	KEGG PATHWAY	chx04510	27	208	0.444588	102189099|106502271|102176802|102189153|102174268|102185645|102182530|100860743|100860973|102181695|102178097|102174446|102181735|102179246|102187630|102191378|102170125|102177438|102169643|102176334|102178569|102170408|102177024|102173037|102189677|102185415|102176966	chx:102189099|chx:102190117|chx:102189645|chx:102189153|chx:102174268|chx:102185645|chx:102181217|chx:100860743|chx:100860973|chx:102181695|chx:102178097|chx:102174446|chx:102181735|chx:102179246|chx:102187630|chx:102191378|chx:102170125|chx:102177438|chx:102169643|chx:102176334|chx:102178569|chx:102170408|chx:102177024|chx:102170256|chx:102189677|chx:102185415|chx:102176966|	102189099|102190117|102189645|102189153|102174268|102185645|102181217|100860743|100860973|102181695|102178097|102174446|102181735|102179246|102187630|102191378|102170125|102177438|102169643|102176334|102178569|102170408|102177024|102170256|102189677|102185415|102176966|
Maturity onset diabetes of the young	KEGG PATHWAY	chx04950	3	19	0.444677	102185429|106502979|108636457	chx:102185429|chx:102177474|chx:102182380|	102185429|102177474|102182380|
Insulin signaling pathway	KEGG PATHWAY	chx04910	19	145	0.449188	102185666|102179737|102170408|108635012|102178200|102190759|102185429|102173122|102187349|102185424|100860801|102175311|102177406|102189677|102183771|102176334|102180932|102190697|102191828	chx:102185666|chx:102179737|chx:102170408|chx:102178945|chx:102178200|chx:102190759|chx:102185429|chx:102173122|chx:102187349|chx:102185424|chx:100860801|chx:102175311|chx:102177406|chx:102189677|chx:102183771|chx:102176334|chx:102180932|chx:102190697|chx:102191828|	102185666|102179737|102170408|102178945|102178200|102190759|102185429|102173122|102187349|102185424|100860801|102175311|102177406|102189677|102183771|102176334|102180932|102190697|102191828|
Oxidative phosphorylation	KEGG PATHWAY	chx00190	21	161	0.45066	102188434|102178955|102175282|102170016|102191741|102176937|102188382|102171860|102183920|102168736|102182696|102176914|102180095|102191393|102169976|100860782|106502147|102183195|102168606|108638016|102186995	chx:102175092|chx:102180353|chx:102176937|chx:102170016|chx:102188382|chx:102176937|chx:102188382|chx:102171860|chx:102173603|chx:102168736|chx:102182696|chx:102176914|chx:102186463|chx:102191393|chx:102169976|chx:100860782|chx:102188434|chx:102183195|chx:102168606|chx:102168606|chx:102186995|	102175092|102180353|102176937|102170016|102188382|102176937|102188382|102171860|102173603|102168736|102182696|102176914|102186463|102191393|102169976|100860782|102188434|102183195|102168606|102168606|102186995|
Transcriptional misregulation in cancer	KEGG PATHWAY	chx05202	22	169	0.451298	102176598|102171085|102178020|102174268|102182848|102178779|102179898|102188350|102182234|102177713|108633168|102173973|108634606|102185022|108634231|102172623|108633916|102182976|102182975|102175557|102188080|102190868	chx:102176598|chx:102171085|chx:102178020|chx:102174268|chx:102182848|chx:102178779|chx:102179898|chx:102188350|chx:102178421|chx:102177713|chx:102179174|chx:102173973|chx:102170009|chx:102185022|chx:102189503|chx:102191696|chx:102191748|chx:102185772|chx:102182975|chx:102175557|chx:102188080|chx:102186446|	102176598|102171085|102178020|102174268|102182848|102178779|102179898|102188350|102178421|102177713|102179174|102173973|102170009|102185022|102189503|102191696|102191748|102185772|102182975|102175557|102188080|102186446|
Glutamatergic synapse	KEGG PATHWAY	chx04724	15	114	0.457552	102186203|102169019|102186848|108634844|102187803|102184768|102174657|102190190|102176556|102191069|102169966|102168441|102189950|102188463|102188141	chx:102186203|chx:102169019|chx:102191069|chx:102187070|chx:102187803|chx:102184768|chx:102174657|chx:102190190|chx:102176556|chx:102191069|chx:102169966|chx:102168441|chx:102189950|chx:102191178|chx:102188141|	102186203|102169019|102191069|102187070|102187803|102184768|102174657|102190190|102176556|102191069|102169966|102168441|102189950|102191178|102188141|
Cardiac muscle contraction	KEGG PATHWAY	chx04260	11	83	0.467648	102188434|102178206|108634554|102174727|102191741|102188382|102176592|102169976|102175068|106502147|102183561	chx:102175092|chx:102178206|chx:102172538|chx:102174727|chx:102188382|chx:102188382|chx:102176592|chx:102169976|chx:102175068|chx:102188434|chx:102183561|	102175092|102178206|102172538|102174727|102188382|102188382|102176592|102169976|102175068|102188434|102183561|
Synthesis and degradation of ketone bodies	KEGG PATHWAY	chx00072	2	12	0.46817	102180798|102176561	chx:102180798|chx:102176561|	102180798|102176561|
Riboflavin metabolism	KEGG PATHWAY	chx00740	2	12	0.46817	102171997|102191826	chx:102171997|chx:102191826|	102171997|102191826|
Pancreatic secretion	KEGG PATHWAY	chx04972	12	91	0.468384	102185709|102177571|102169019|102184768|102189285|102180027|102186276|102187450|102169966|102183561|102189950|102179545	chx:102185709|chx:102177571|chx:102169019|chx:102184768|chx:102189285|chx:102180027|chx:102186276|chx:102187450|chx:102169966|chx:102183561|chx:102189950|chx:102179545|	102185709|102177571|102169019|102184768|102189285|102180027|102186276|102187450|102169966|102183561|102189950|102179545|
Terpenoid backbone biosynthesis	KEGG PATHWAY	chx00900	3	20	0.47465	102169144|102173371|102176561	chx:102169144|chx:102191016|chx:102176561|	102169144|102191016|102176561|
DNA replication	KEGG PATHWAY	chx03030	5	36	0.479293	102182284|102174153|100860753|102174589|102171390	chx:102182284|chx:102174153|chx:100860753|chx:102174589|chx:102171390|	102182284|102174153|100860753|102174589|102171390|
Nucleotide excision repair	KEGG PATHWAY	chx03420	6	44	0.480337	102174153|100861324|102170831|102174589|102177614|102182284	chx:102174153|chx:100861324|chx:102170831|chx:102174589|chx:102177614|chx:102182284|	102174153|100861324|102170831|102174589|102177614|102182284|
NOD-like receptor signaling pathway	KEGG PATHWAY	chx04621	7	52	0.481025	102170408|102172719|102185222|102186424|100861232|102177406|102181421	chx:102170408|chx:102172719|chx:102185222|chx:102186424|chx:100861232|chx:102177406|chx:102181421|	102170408|102172719|102185222|102186424|100861232|102177406|102181421|
TGF-beta signaling pathway	KEGG PATHWAY	chx04350	11	84	0.482175	108633185|102177085|102190008|102169389|102180665|102168207|102181631|102172895|102170070|100861232|108636541	chx:102174738|chx:102177085|chx:102190008|chx:102169389|chx:102180665|chx:102168207|chx:102181631|chx:102172895|chx:102170070|chx:100861232|chx:102172895|	102174738|102177085|102190008|102169389|102180665|102168207|102181631|102172895|102170070|100861232|102172895|
Dilated cardiomyopathy	KEGG PATHWAY	chx05414	11	84	0.482175	102178206|108634554|102174727|102169019|102186137|102176592|102175068|102185415|102181695|100861232|102176320	chx:102178206|chx:102172538|chx:102174727|chx:102169019|chx:102186137|chx:102176592|chx:102175068|chx:102185415|chx:102181695|chx:100861232|chx:102176320|	102178206|102172538|102174727|102169019|102186137|102176592|102175068|102185415|102181695|100861232|102176320|
Dopaminergic synapse	KEGG PATHWAY	chx04728	17	132	0.482227	102170408|102185489|102168441|102169966|108634844|102190515|102184768|102176762|102175311|102184400|102190190|102188463|102188084|108634223|102170070|102189950|102169526	chx:102170408|chx:102185489|chx:102168441|chx:102169966|chx:102187070|chx:102190515|chx:102184768|chx:102176762|chx:102175311|chx:102184400|chx:102190190|chx:102191178|chx:102188084|chx:102188084|chx:102170070|chx:102189950|chx:102169526|	102170408|102185489|102168441|102169966|102187070|102190515|102184768|102176762|102175311|102184400|102190190|102191178|102188084|102188084|102170070|102189950|102169526|
Carbon metabolism	KEGG PATHWAY	chx01200	14	109	0.495077	102187342|102170703|102177220|102171321|102185429|102180069|102186091|102190753|102178128|102168386|102175765|102183195|102173368|102190759	chx:102187342|chx:100860872|chx:102171321|chx:102171321|chx:102185429|chx:102180069|chx:102186091|chx:100860872|chx:102178128|chx:102168386|chx:102175765|chx:102183195|chx:102173368|chx:102190759|	102187342|100860872|102171321|102171321|102185429|102180069|102186091|100860872|102178128|102168386|102175765|102183195|102173368|102190759|
B cell receptor signaling pathway	KEGG PATHWAY	chx04662	9	69	0.497845	102178569|102181909|102174687|102188180|102176802|102181421|106502798|102177093|102177406	chx:102178569|chx:102181909|chx:102174687|chx:102188180|chx:102189645|chx:102181421|chx:102174857|chx:102177093|chx:102177406|	102178569|102181909|102174687|102188180|102189645|102181421|102174857|102177093|102177406|
Long-term depression	KEGG PATHWAY	chx04730	8	61	0.498546	102185490|102182418|102184768|102169966|102168441|102170070|102189950|102188141	chx:102185490|chx:102182418|chx:102184768|chx:102169966|chx:102168441|chx:102170070|chx:102189950|chx:102188141|	102185490|102182418|102184768|102169966|102168441|102170070|102189950|102188141|
Malaria	KEGG PATHWAY	chx05144	7	53	0.499326	106502271|100860746|102174883|102168680|102170076|102175876|100861232	chx:102190117|chx:100860746|chx:102174883|chx:102168959|chx:102170076|chx:102175876|chx:100861232|	102190117|100860746|102174883|102168959|102170076|102175876|100861232|
Basal cell carcinoma	KEGG PATHWAY	chx05217	7	53	0.499326	108637658|102180102|102188011|102181468|102191197|102182444|102189698	chx:102182009|chx:102180102|chx:102188011|chx:102181468|chx:102178446|chx:102182444|chx:102189698|	102182009|102180102|102188011|102181468|102178446|102182444|102189698|
Chemokine signaling pathway	KEGG PATHWAY	chx04062	23	182	0.501486	102176802|102184810|108634142|102190190|108638110|102181854|108634844|102176894|102169966|102178097|102177406|102185098|102169556|102180440|102168936|102174844|102169019|102173357|102186433|102188463|102181421|102189677|102186301	chx:102189645|chx:102184810|chx:102169556|chx:102190190|chx:102169211|chx:102181854|chx:102187070|chx:102176894|chx:102169966|chx:102178097|chx:102177406|chx:102185098|chx:102169556|chx:102180440|chx:102168936|chx:102174844|chx:102169019|chx:102173357|chx:102186433|chx:102191178|chx:102181421|chx:102189677|chx:102186301|	102189645|102184810|102169556|102190190|102169211|102181854|102187070|102176894|102169966|102178097|102177406|102185098|102169556|102180440|102168936|102174844|102169019|102173357|102186433|102191178|102181421|102189677|102186301|
Pentose phosphate pathway	KEGG PATHWAY	chx00030	4	29	0.502416	102177220|102175765|102186091|102171321	chx:102171321|chx:102175765|chx:102186091|chx:102171321|	102171321|102175765|102186091|102171321|
Butanoate metabolism	KEGG PATHWAY	chx00650	4	29	0.502416	102180069|102181180|102180798|102176561	chx:102180069|chx:102181180|chx:102180798|chx:102176561|	102180069|102181180|102180798|102176561|
Fatty acid biosynthesis	KEGG PATHWAY	chx00061	2	13	0.505481	102191221|102178200	chx:102191221|chx:102178200|	102191221|102178200|
Bacterial invasion of epithelial cells	KEGG PATHWAY	chx05100	10	78	0.512262	102175009|102189847|102190402|102179970|102190345|102189677|102181028|102178097|102189492|102177079	chx:102175009|chx:102189847|chx:102190402|chx:102179970|chx:102190345|chx:102189677|chx:102181028|chx:102178097|chx:102189492|chx:102177079|	102175009|102189847|102190402|102179970|102190345|102189677|102181028|102178097|102189492|102177079|
Arrhythmogenic right ventricular cardiomyopathy (ARVC)	KEGG PATHWAY	chx05412	9	70	0.513736	102178206|108634554|102174727|102180102|102176592|102176320|102185415|102181695|102176966	chx:102178206|chx:102172538|chx:102174727|chx:102180102|chx:102176592|chx:102176320|chx:102185415|chx:102181695|chx:102176966|	102178206|102172538|102174727|102180102|102176592|102176320|102185415|102181695|102176966|
T cell receptor signaling pathway	KEGG PATHWAY	chx04660	13	103	0.521813	102181909|100860746|102172719|102187071|102176802|100860973|102188180|102178783|102181421|106502798|100861232|102177406|102182530	chx:102181909|chx:100860746|chx:102172719|chx:102171306|chx:102189645|chx:100860973|chx:102188180|chx:102178783|chx:102181421|chx:102174857|chx:100861232|chx:102177406|chx:102181217|	102181909|100860746|102172719|102171306|102189645|100860973|102188180|102178783|102181421|102174857|100861232|102177406|102181217|
Drug metabolism - other enzymes	KEGG PATHWAY	chx00983	5	38	0.522779	102174503|102168465|108633190|102175670|102183140	chx:102174503|chx:102168465|chx:102168532|chx:102175670|chx:102183140|	102174503|102168465|102168532|102175670|102183140|
Cell cycle	KEGG PATHWAY	chx04110	16	128	0.529556	108633185|102172895|102177085|102176487|102186469|102171390|102179898|102187071|102179887|102179492|102189036|102168207|102178264|102187097|102172729|108636541	chx:102174738|chx:102172895|chx:102177085|chx:102176487|chx:102186469|chx:102171390|chx:102179898|chx:102171306|chx:102179887|chx:102172729|chx:102189036|chx:102168207|chx:102178264|chx:102187097|chx:102172729|chx:102172895|	102174738|102172895|102177085|102176487|102186469|102171390|102179898|102171306|102179887|102172729|102189036|102168207|102178264|102187097|102172729|102172895|
Protein digestion and absorption	KEGG PATHWAY	chx04974	15	120	0.531148	102169643|102187889|100860743|102181735|102176550|102177438|102178246|102191378|102180731|102174667|102183561|102178089|102179545|102191492|102179479	chx:102169643|chx:102187889|chx:100860743|chx:102181735|chx:102176550|chx:102177438|chx:102178246|chx:102191378|chx:102180731|chx:102186042|chx:102183561|chx:102178089|chx:102179545|chx:102191492|chx:102179479|	102169643|102187889|100860743|102181735|102176550|102177438|102178246|102191378|102180731|102186042|102183561|102178089|102179545|102191492|102179479|
Type I diabetes mellitus	KEGG PATHWAY	chx04940	7	55	0.535259	102189356|102186727|102176598|102188986|100861232|102172623|102172138	chx:102189356|chx:102186727|chx:102176598|chx:102188986|chx:100861232|chx:102191696|chx:102172138|	102189356|102186727|102176598|102188986|100861232|102191696|102172138|
Melanogenesis	KEGG PATHWAY	chx04916	12	96	0.536907	102169019|102191197|102182444|108637658|102180102|100860915|102176762|102175311|102169882|102189698|102169966|102189950	chx:102169019|chx:102178446|chx:102182444|chx:102182009|chx:102180102|chx:100860915|chx:102176762|chx:102175311|chx:102169882|chx:102189698|chx:102169966|chx:102189950|	102169019|102178446|102182444|102182009|102180102|100860915|102176762|102175311|102169882|102189698|102169966|102189950|
Serotonergic synapse	KEGG PATHWAY	chx04726	14	113	0.545298	102174897|102187263|102180722|108634844|102190515|102184768|102190190|108634554|102188463|102169966|102168441|102189950|102188141|102184739	chx:102174897|chx:102187263|chx:102185708|chx:102187070|chx:102190515|chx:102184768|chx:102190190|chx:102172538|chx:102191178|chx:102169966|chx:102168441|chx:102189950|chx:102188141|chx:102184739|	102174897|102187263|102185708|102187070|102190515|102184768|102190190|102172538|102191178|102169966|102168441|102189950|102188141|102184739|
Mineral absorption	KEGG PATHWAY	chx04978	7	56	0.552834	100860834|102183008|102176902|108636855|102183561|102189453|102185359	chx:100860834|chx:102183008|chx:102176902|chx:102172435|chx:102183561|chx:102189453|chx:102185359|	100860834|102183008|102176902|102172435|102183561|102189453|102185359|
Apoptosis	KEGG PATHWAY	chx04210	11	89	0.553213	108635012|102174883|108635115|102189056|102188830|106503960|102191713|100861232|108635334|102177406|102180248	chx:102178945|chx:102174883|chx:102175959|chx:102188158|chx:102188830|chx:102175959|chx:102191713|chx:100861232|chx:102175959|chx:102177406|chx:102180248|	102178945|102174883|102175959|102188158|102188830|102175959|102191713|100861232|102175959|102177406|102180248|
Alcoholism	KEGG PATHWAY	chx05034	20	163	0.555404	108633916|102174657|102185049|102177790|102183812|108634293|108634844|102190515|106503803|102180223|102175311|102190190|102182848|102188463|102190868|108634231|102189677|102184233|102186170|108636046	chx:102191748|chx:102174657|chx:102185049|chx:102177790|chx:102179134|chx:102183307|chx:102187070|chx:102190515|chx:102172246|chx:102180223|chx:102175311|chx:102190190|chx:102182848|chx:102191178|chx:102186446|chx:102189503|chx:102189677|chx:102184233|chx:102186170|chx:102171676|	102191748|102174657|102185049|102177790|102179134|102183307|102187070|102190515|102172246|102180223|102175311|102190190|102182848|102191178|102186446|102189503|102189677|102184233|102186170|102171676|
Neuroactive ligand-receptor interaction	KEGG PATHWAY	chx04080	34	279	0.568549	106502258|102185309|102183812|102187794|102183738|108634223|102171574|102179545|102173383|102169145|102169587|102169991|102186689|102185743|102186507|102184883|102174657|106503668|102181799|102185098|108633309|102174156|102180504|102189196|102170236|102183209|100861318|102179457|102177571|102187262|102184665|102188084|102187558|102177147	chx:102171427|chx:102185309|chx:102179134|chx:102187694|chx:102183738|chx:102188084|chx:102183935|chx:102179545|chx:102179517|chx:102169145|chx:102169587|chx:102169991|chx:102186689|chx:102185743|chx:102186507|chx:102184883|chx:102174657|chx:102179381|chx:102181799|chx:102185098|chx:102175113|chx:102174156|chx:102173610|chx:102183611|chx:102170236|chx:102183209|chx:100861318|chx:102179457|chx:102…	102171427|102185309|102179134|102187694|102183738|102188084|102183935|102179545|102179517|102169145|102169587|102169991|102186689|102185743|102186507|102184883|102174657|102179381|102181799|102185098|102175113|102174156|102173610|102183611|102170236|102183209|100861318|102179457|102177571|102187262|102179250|102188084|102179381|102177147|
Acute myeloid leukemia	KEGG PATHWAY	chx05221	7	57	0.570114	102173973|102178020|102180102|102177713|102188350|102174518|102177406	chx:102173973|chx:102178020|chx:102180102|chx:102177713|chx:102188350|chx:102174518|chx:102177406|	102173973|102178020|102180102|102177713|102188350|102174518|102177406|
Non-alcoholic fatty liver disease (NAFLD)	KEGG PATHWAY	chx04932	21	173	0.573497	102188434|102175557|102170408|102170016|102191741|102188382|102177713|100861042|102171860|102182696|102183195|102171716|102179737|100860906|102169976|100860782|106502147|102168736|100861232|102177406|100861393	chx:102175092|chx:102175557|chx:102170408|chx:102170016|chx:102188382|chx:102188382|chx:102177713|chx:100861042|chx:102171860|chx:102182696|chx:102183195|chx:102171716|chx:102179737|chx:100860906|chx:102169976|chx:100860782|chx:102188434|chx:102168736|chx:100861232|chx:102177406|chx:100861393|	102175092|102175557|102170408|102170016|102188382|102188382|102177713|100861042|102171860|102182696|102183195|102171716|102179737|100860906|102169976|100860782|102188434|102168736|100861232|102177406|100861393|
AMPK signaling pathway	KEGG PATHWAY	chx04152	15	125	0.590084	102187923|102180027|102186333|102185489|102178200|102172719|102186091|100860801|102179737|102189380|102170070|100860763|102173122|100860798|102169526	chx:102187923|chx:102180027|chx:102186333|chx:102185489|chx:102178200|chx:102172719|chx:102186091|chx:100860801|chx:102179737|chx:102189380|chx:102170070|chx:100860763|chx:102173122|chx:100860798|chx:102169526|	102187923|102180027|102186333|102185489|102178200|102172719|102186091|100860801|102179737|102189380|102170070|100860763|102173122|100860798|102169526|
Pertussis	KEGG PATHWAY	chx05133	9	75	0.590368	102170408|100860746|102174883|102189753|102175311|100861232|102184789|102187545|102187279	chx:102170408|chx:100860746|chx:102174883|chx:102177484|chx:102175311|chx:100861232|chx:102184789|chx:102187545|chx:102187279|	102170408|100860746|102174883|102177484|102175311|100861232|102184789|102187545|102187279|
Intestinal immune network for IgA production	KEGG PATHWAY	chx04672	6	50	0.594769	102189356|102186727|100860746|108634142|102169556|102188986	chx:102189356|chx:102186727|chx:100860746|chx:102169556|chx:102169556|chx:102188986|	102189356|102186727|100860746|102169556|102169556|102188986|
Renal cell carcinoma	KEGG PATHWAY	chx05211	8	67	0.596457	102173807|102179970|102174800|100860973|102179524|102189459|102176334|102182530	chx:102175351|chx:102179970|chx:102174800|chx:100860973|chx:102179524|chx:102189459|chx:102176334|chx:102181217|	102175351|102179970|102174800|100860973|102179524|102189459|102176334|102181217|
Antigen processing and presentation	KEGG PATHWAY	chx04612	9	76	0.605006	102189356|102186727|102173295|102175939|102177645|102188986|100861232|102182240|102172138	chx:102189356|chx:102186727|chx:102173295|chx:102182240|chx:102177645|chx:102188986|chx:100861232|chx:102182240|chx:102172138|	102189356|102186727|102173295|102182240|102177645|102188986|100861232|102182240|102172138|
Primary bile acid biosynthesis	KEGG PATHWAY	chx00120	2	16	0.606671	102182091|102172839	chx:102182369|chx:102172839|	102182369|102172839|
Glycosphingolipid biosynthesis - globo series	KEGG PATHWAY	chx00603	2	16	0.606671	102185028|102180325	chx:102185028|chx:102180325|	102185028|102180325|
Hippo signaling pathway	KEGG PATHWAY	chx04390	18	152	0.612149	102170445|102170036|102187803|102182444|108637658|102180102|102174550|102186619|108634434|102191197|102189698|102188097|102170070|102180665|102185094|102173503|108637406|102185098	chx:102170445|chx:102170036|chx:102187803|chx:102182444|chx:102182009|chx:102180102|chx:102174550|chx:102186619|chx:100861576|chx:102178446|chx:102189698|chx:102188097|chx:102170070|chx:102180665|chx:102185094|chx:102173503|chx:102178744|chx:102185098|	102170445|102170036|102187803|102182444|102182009|102180102|102174550|102186619|100861576|102178446|102189698|102188097|102170070|102180665|102185094|102173503|102178744|102185098|
Valine, leucine and isoleucine degradation	KEGG PATHWAY	chx00280	6	51	0.612517	102184764|102182021|102174989|102188176|102180069|102176561	chx:102184764|chx:102182021|chx:102174989|chx:102188176|chx:102180069|chx:102176561|	102184764|102182021|102174989|102188176|102180069|102176561|
Parkinson's disease	KEGG PATHWAY	chx05012	20	169	0.615445	102188434|102178955|102170016|102191741|102183920|102188382|102171860|102190515|102182696|102183195|102180095|102169457|108638016|102169976|100860782|106502147|102168606|102188830|102168736|102181617	chx:102175092|chx:102180353|chx:102170016|chx:102188382|chx:102173603|chx:102188382|chx:102171860|chx:102190515|chx:102182696|chx:102183195|chx:102186463|chx:102169457|chx:102168606|chx:102169976|chx:100860782|chx:102188434|chx:102168606|chx:102188830|chx:102168736|chx:102181617|	102175092|102180353|102170016|102188382|102173603|102188382|102171860|102190515|102182696|102183195|102186463|102169457|102168606|102169976|100860782|102188434|102168606|102188830|102168736|102181617|
Neurotrophin signaling pathway	KEGG PATHWAY	chx04722	14	119	0.617097	102185689|102181909|102191022|102179970|102185424|102170408|102180223|102176762|102175311|102181421|102189677|102173735|102176334|102177406	chx:102185689|chx:102181909|chx:102191054|chx:102179970|chx:102185424|chx:102170408|chx:102180223|chx:102176762|chx:102175311|chx:102181421|chx:102189677|chx:102173735|chx:102176334|chx:102177406|	102185689|102181909|102191054|102179970|102185424|102170408|102180223|102176762|102175311|102181421|102189677|102173735|102176334|102177406|
cGMP-PKG signaling pathway	KEGG PATHWAY	chx04022	19	161	0.618775	102169457|102191362|102189153|102183561|102169019|102188180|102184768|108634554|102182418|102186866|102175311|106503668|102186276|102187450|102169966|102187558|106502798|102189950|102180703	chx:102169457|chx:102191362|chx:102189153|chx:102183561|chx:102169019|chx:102188180|chx:102184768|chx:102172538|chx:102182418|chx:102186866|chx:102175311|chx:102179381|chx:102186276|chx:102187450|chx:102169966|chx:102179381|chx:102174857|chx:102189950|chx:102180703|	102169457|102191362|102189153|102183561|102169019|102188180|102184768|102172538|102182418|102186866|102175311|102179381|102186276|102187450|102169966|102179381|102174857|102189950|102180703|
Spliceosome	KEGG PATHWAY	chx03040	16	136	0.619658	102177645|102189195|102177169|108635007|102190063|102175939|102188003|100860966|106503817|102186123|102185633|102179731|102182240|102174476|102173222|102174364	chx:102177645|chx:102189195|chx:102187459|chx:102178204|chx:102190063|chx:102182240|chx:102188003|chx:100860966|chx:100861346|chx:102186123|chx:100861023|chx:102171069|chx:102182240|chx:100861023|chx:102173222|chx:102174364|	102177645|102189195|102187459|102178204|102190063|102182240|102188003|100860966|100861346|102186123|100861023|102171069|102182240|100861023|102173222|102174364|
Autoimmune thyroid disease	KEGG PATHWAY	chx05320	7	60	0.619959	102189356|102186727|100860746|102176598|102188986|102172623|102172138	chx:102189356|chx:102186727|chx:100860746|chx:102176598|chx:102188986|chx:102191696|chx:102172138|	102189356|102186727|100860746|102176598|102188986|102191696|102172138|
Epstein-Barr virus infection	KEGG PATHWAY	chx05169	23	196	0.633727	102191581|108637182|102190767|102172138|100861345|102181909|100860746|102172719|102179898|102175939|102168682|102180248|102177406|102177645|102188492|102169516|102188395|100861003|102182240|102170408|102182975|102187246|102181421	chx:102191581|chx:102189182|chx:102190767|chx:102172138|chx:102183167|chx:102181909|chx:100860746|chx:102172719|chx:102179898|chx:102182240|chx:102168682|chx:102180248|chx:102177406|chx:102177645|chx:102188492|chx:102169516|chx:102188395|chx:100861003|chx:102182240|chx:102170408|chx:102182975|chx:102187246|chx:102181421|	102191581|102189182|102190767|102172138|102183167|102181909|100860746|102172719|102179898|102182240|102168682|102180248|102177406|102177645|102188492|102169516|102188395|100861003|102182240|102170408|102182975|102187246|102181421|
Bladder cancer	KEGG PATHWAY	chx05219	4	35	0.638259	102187071|102191022|102176318|102179898	chx:102171306|chx:102191054|chx:102176318|chx:102179898|	102171306|102191054|102176318|102179898|
Inflammatory mediator regulation of TRP channels	KEGG PATHWAY	chx04750	12	104	0.639283	102170408|102169019|102169516|102187263|102184768|102176762|102175311|102169966|102180722|102189950|102182111|102188141	chx:102170408|chx:102169019|chx:102169516|chx:102187263|chx:102184768|chx:102176762|chx:102175311|chx:102169966|chx:102185708|chx:102189950|chx:102182111|chx:102188141|	102170408|102169019|102169516|102187263|102184768|102176762|102175311|102169966|102185708|102189950|102182111|102188141|
Osteoclast differentiation	KEGG PATHWAY	chx04380	14	121	0.639804	102170408|102191581|102188492|102172719|102188180|102188617|102171241|102169516|102175389|108638128|106502798|100861232|102177406|102191269	chx:102170408|chx:102191581|chx:102188492|chx:102172719|chx:102188180|chx:102188617|chx:102183416|chx:102169516|chx:102175114|chx:102171812|chx:102174857|chx:100861232|chx:102177406|chx:102191269|	102170408|102191581|102188492|102172719|102188180|102188617|102183416|102169516|102175114|102171812|102174857|100861232|102177406|102191269|
Lysine degradation	KEGG PATHWAY	chx00310	6	53	0.646666	102174989|102185214|102183113|108637964|102172883|102183718	chx:102174989|chx:102185214|chx:102183113|chx:102177756|chx:102172883|chx:102183718|	102174989|102185214|102183113|102177756|102172883|102183718|
Adrenergic signaling in cardiomyocytes	KEGG PATHWAY	chx04261	17	148	0.65667	102178206|102185489|102174727|102169526|102169019|106503668|102175068|108634554|102176592|102176762|102175311|102191022|102169966|102187558|102170070|102189950|102183561	chx:102178206|chx:102185489|chx:102174727|chx:102169526|chx:102169019|chx:102179381|chx:102175068|chx:102172538|chx:102176592|chx:102176762|chx:102175311|chx:102191054|chx:102169966|chx:102179381|chx:102170070|chx:102189950|chx:102183561|	102178206|102185489|102174727|102169526|102169019|102179381|102175068|102172538|102176592|102176762|102175311|102191054|102169966|102179381|102170070|102189950|102183561|
Circadian rhythm	KEGG PATHWAY	chx04710	4	36	0.658394	102179737|108633185|102168207|102178971	chx:102179737|chx:102174738|chx:102168207|chx:102178971|	102179737|102174738|102168207|102178971|
Vasopressin-regulated water reabsorption	KEGG PATHWAY	chx04962	5	45	0.660175	102175305|102189834|102171941|102169019|102176007	chx:102175305|chx:102189834|chx:102171396|chx:102169019|chx:102176007|	102175305|102189834|102171396|102169019|102176007|
Renin-angiotensin system	KEGG PATHWAY	chx04614	2	18	0.664909	108638460|108633309	chx:102174387|chx:102175113|	102174387|102175113|
GABAergic synapse	KEGG PATHWAY	chx04727	10	89	0.665441	108634554|102186689|102169019|102186848|108634844|102190190|102191069|102168441|102186507|102188463	chx:102172538|chx:102186689|chx:102169019|chx:102191069|chx:102187070|chx:102190190|chx:102191069|chx:102168441|chx:102186507|chx:102191178|	102172538|102186689|102169019|102191069|102187070|102190190|102191069|102168441|102186507|102191178|
Tyrosine metabolism	KEGG PATHWAY	chx00350	4	37	0.677756	102169882|102169793|102173786|102188176	chx:102169882|chx:102169793|chx:102173786|chx:102188176|	102169882|102169793|102173786|102188176|
Cytokine-cytokine receptor interaction	KEGG PATHWAY	chx04060	27	235	0.678623	102189099|102182764|108634142|102191371|102175546|102191269|102180440|102185645|102169895|100860746|102176576|102176382|102178497|102191790|102180665|108633168|102169556|102174268|102191724|100861232|102181854|100861318|102174844|102189714|102171712|102177519|102177022	chx:102189099|chx:102182764|chx:102169556|chx:102191371|chx:102175546|chx:102191269|chx:102180440|chx:102185645|chx:102169895|chx:100860746|chx:102176576|chx:102176382|chx:102178497|chx:102191790|chx:102180665|chx:102179174|chx:102169556|chx:102174268|chx:102191724|chx:100861232|chx:102181854|chx:100861318|chx:102174844|chx:102189714|chx:102171712|chx:102180065|chx:102177022|	102189099|102182764|102169556|102191371|102175546|102191269|102180440|102185645|102169895|100860746|102176576|102176382|102178497|102191790|102180665|102179174|102169556|102174268|102191724|100861232|102181854|100861318|102174844|102189714|102171712|102180065|102177022|
Homologous recombination	KEGG PATHWAY	chx03440	3	28	0.681009	102182284|102181335|102185773	chx:102182284|chx:102181335|chx:102185773|	102182284|102181335|102185773|
Fc epsilon RI signaling pathway	KEGG PATHWAY	chx04664	7	64	0.681146	102178569|102176802|102169516|102170408|102178783|100861232|102188141	chx:102178569|chx:102189645|chx:102169516|chx:102170408|chx:102178783|chx:100861232|chx:102188141|	102178569|102189645|102169516|102170408|102178783|100861232|102188141|
Glycosaminoglycan biosynthesis - chondroitin sulfate / dermatan sulfate	KEGG PATHWAY	chx00532	2	19	0.691315	102175464|102168320	chx:102175464|chx:102168320|	102175464|102168320|
Nicotine addiction	KEGG PATHWAY	chx05033	4	38	0.696339	102174657|102186507|102184665|102168441	chx:102174657|chx:102186507|chx:102179250|chx:102168441|	102174657|102186507|102179250|102168441|
HIF-1 signaling pathway	KEGG PATHWAY	chx04066	12	109	0.696761	102170703|102180932|102173807|102190759|102179898|102174800|102179524|102190753|102189459|102180406|102191269|102176762	chx:100860872|chx:102180932|chx:102175351|chx:102190759|chx:102179898|chx:102174800|chx:102179524|chx:100860872|chx:102189459|chx:102180406|chx:102191269|chx:102176762|	100860872|102180932|102175351|102190759|102179898|102174800|102179524|100860872|102189459|102180406|102191269|102176762|
Measles	KEGG PATHWAY	chx05162	15	135	0.697123	102169596|102177645|106503960|102188492|102172719|102174883|102187071|108635115|102181421|102175939|108635334|102172585|102191269|102182240|108633168	chx:102169596|chx:102177645|chx:102175959|chx:102188492|chx:102172719|chx:102174883|chx:102171306|chx:102175959|chx:102181421|chx:102182240|chx:102175959|chx:102172585|chx:102191269|chx:102182240|chx:102179174|	102169596|102177645|102175959|102188492|102172719|102174883|102171306|102175959|102181421|102182240|102175959|102172585|102191269|102182240|102179174|
Pathways in cancer	KEGG PATHWAY	chx05200	38	331	0.702031	102189099|102191581|102187410|102180102|102178020|100861013|102174268|102182444|102175546|102180282|102185645|102169895|102179898|102187310|102188350|102179524|102189459|102173973|108634606|102177406|102173807|102187071|102177713|102188011|102179246|102191197|102176318|102178569|102170408|108637658|102182975|102181468|102173037|102189698|102172895|102174518|102174800|108636541	chx:102189099|chx:102191581|chx:102187410|chx:102180102|chx:102178020|chx:100861013|chx:102174268|chx:102182444|chx:102175546|chx:102180282|chx:102185645|chx:102169895|chx:102179898|chx:102170938|chx:102188350|chx:102179524|chx:102189459|chx:102173973|chx:102170009|chx:102177406|chx:102175351|chx:102171306|chx:102177713|chx:102188011|chx:102179246|chx:102178446|chx:102176318|chx:102178569|chx:102…	102189099|102191581|102187410|102180102|102178020|100861013|102174268|102182444|102175546|102180282|102185645|102169895|102179898|102170938|102188350|102179524|102189459|102173973|102170009|102177406|102175351|102171306|102177713|102188011|102179246|102178446|102176318|102178569|102170408|102182009|102182975|102181468|102170256|102189698|102172895|102174518|102174800|102172895|
VEGF signaling pathway	KEGG PATHWAY	chx04370	6	57	0.709209	102178569|102168201|106502798|102178097|102172854|102188141	chx:102178569|chx:102168201|chx:102174857|chx:102178097|chx:102172854|chx:102188141|	102178569|102168201|102174857|102178097|102172854|102188141|
HTLV-I infection	KEGG PATHWAY	chx05166	30	265	0.71239	102189356|102191581|100861366|102183836|102171085|102174268|102190677|102182444|102184366|102172138|102179898|102174589|102185873|102188986|102182284|102177406|108633168|102186727|102187071|102169457|102191197|106502798|100861232|102169019|102188180|108637658|102174800|102189698|102172895|108636541	chx:102189356|chx:102191581|chx:100861366|chx:102185873|chx:102171085|chx:102174268|chx:100861257|chx:102182444|chx:102184366|chx:102172138|chx:102179898|chx:102174589|chx:102185873|chx:102188986|chx:102182284|chx:102177406|chx:102179174|chx:102186727|chx:102171306|chx:102169457|chx:102178446|chx:102174857|chx:100861232|chx:102169019|chx:102188180|chx:102182009|chx:102174800|chx:102189698|chx:102…	102189356|102191581|100861366|102185873|102171085|102174268|100861257|102182444|102184366|102172138|102179898|102174589|102185873|102188986|102182284|102177406|102179174|102186727|102171306|102169457|102178446|102174857|100861232|102169019|102188180|102182009|102174800|102189698|102172895|102172895|
Platelet activation	KEGG PATHWAY	chx04611	14	128	0.713433	102189153|102171809|102188249|100860743|102184768|102182418|102169019|102177438|102169966|102181735|102189950|102175890|102169991|102188141	chx:102189153|chx:102171809|chx:102188249|chx:100860743|chx:102184768|chx:102182418|chx:102169019|chx:102177438|chx:102169966|chx:102181735|chx:102189950|chx:102175890|chx:102169991|chx:102188141|	102189153|102171809|102188249|100860743|102184768|102182418|102169019|102177438|102169966|102181735|102189950|102175890|102169991|102188141|
Pyruvate metabolism	KEGG PATHWAY	chx00620	4	39	0.71414	102172747|102174989|102178200|102189084	chx:102172747|chx:102174989|chx:102178200|chx:102189084|	102172747|102174989|102178200|102189084|
Chagas disease (American trypanosomiasis)	KEGG PATHWAY	chx05142	12	111	0.71812	102170408|100860746|102174883|102177052|100861232|102169966|102191269|102170070|102187545|102189950|102177406|102187279	chx:102170408|chx:100860746|chx:102174883|chx:102177052|chx:100861232|chx:102169966|chx:102191269|chx:102170070|chx:102187545|chx:102189950|chx:102177406|chx:102187279|	102170408|100860746|102174883|102177052|100861232|102169966|102191269|102170070|102187545|102189950|102177406|102187279|
Nicotinate and nicotinamide metabolism	KEGG PATHWAY	chx00760	3	30	0.722013	102172480|102188176|102180885	chx:102172480|chx:102188176|chx:102180885|	102172480|102188176|102180885|
Complement and coagulation cascades	KEGG PATHWAY	chx04610	8	76	0.722826	102173560|102169785|108635449|102189753|102187545|102169238|102187279|102171024	chx:102173560|chx:102169785|chx:102182609|chx:102177484|chx:102187545|chx:102169238|chx:102187279|chx:102171024|	102173560|102169785|102182609|102177484|102187545|102169238|102187279|102171024|
Rheumatoid arthritis	KEGG PATHWAY	chx05323	10	95	0.735952	102189356|102186727|102176937|102175282|102186995|108634142|102191393|102169556|102188986|100861232	chx:102189356|chx:102186727|chx:102176937|chx:102176937|chx:102186995|chx:102169556|chx:102191393|chx:102169556|chx:102188986|chx:100861232|	102189356|102186727|102176937|102176937|102186995|102169556|102191393|102169556|102188986|100861232|
Proximal tubule bicarbonate reclamation	KEGG PATHWAY	chx04964	2	21	0.738963	102174871|102183561	chx:102174871|chx:102183561|	102174871|102183561|
Amino sugar and nucleotide sugar metabolism	KEGG PATHWAY	chx00520	5	50	0.741027	102188203|102185429|102175458|102190759|102184684	chx:102188203|chx:102185429|chx:102173645|chx:102190759|chx:102184684|	102188203|102185429|102173645|102190759|102184684|
PI3K-Akt signaling pathway	KEGG PATHWAY	chx04151	40	356	0.749982	102189099|106502271|102169526|102191148|102190431|102174268|102190190|102170070|102185645|102173122|102173121|102178126|102185489|102179898|102187310|108634844|102175546|102191790|102181695|102183685|102174446|102177406|108633168|102186099|102187071|102181735|102179246|102180282|102191378|102180406|102185415|102177438|102169643|100861318|102189196|100860743|102171716|102173037|102188463|102176382	chx:102189099|chx:102190117|chx:102169526|chx:102191148|chx:102190431|chx:102174268|chx:102190190|chx:102170070|chx:102185645|chx:102173122|chx:102173121|chx:102178126|chx:102185489|chx:102179898|chx:102170938|chx:102187070|chx:102175546|chx:102191790|chx:102181695|chx:102183685|chx:102174446|chx:102177406|chx:102179174|chx:102186099|chx:102171306|chx:102181735|chx:102179246|chx:102180282|chx:102…	102189099|102190117|102169526|102191148|102190431|102174268|102190190|102170070|102185645|102173122|102173121|102178126|102185489|102179898|102170938|102187070|102175546|102191790|102181695|102183685|102174446|102177406|102179174|102186099|102171306|102181735|102179246|102180282|102191378|102180406|102185415|102177438|102169643|100861318|102183611|100860743|102171716|102170256|102191178|102176382|
Huntington's disease	KEGG PATHWAY	chx05016	23	211	0.754155	102187803|102188382|102170016|102181028|100860782|102168606|108638016|102189950|102188434|102183195|106502147|102171860|102169966|102191741|102183920|102175305|102169457|102168736|102188830|102178955|102182696|102180095|102169976	chx:102187803|chx:102188382|chx:102170016|chx:102181028|chx:100860782|chx:102168606|chx:102168606|chx:102189950|chx:102175092|chx:102183195|chx:102188434|chx:102171860|chx:102169966|chx:102188382|chx:102173603|chx:102175305|chx:102169457|chx:102168736|chx:102188830|chx:102180353|chx:102182696|chx:102186463|chx:102169976|	102187803|102188382|102170016|102181028|100860782|102168606|102168606|102189950|102175092|102183195|102188434|102171860|102169966|102188382|102173603|102175305|102169457|102168736|102188830|102180353|102182696|102186463|102169976|
Tuberculosis	KEGG PATHWAY	chx05152	20	185	0.754521	102189356|102175311|102170408|100860746|102177433|102191269|102186727|102186995|102176762|102191393|102188830|102184789|102186029|102186424|102169231|102188986|100861232|102168201|102174883|102180248	chx:102189356|chx:102175311|chx:102170408|chx:100860746|chx:102177433|chx:102191269|chx:102186727|chx:102186995|chx:102176762|chx:102191393|chx:102188830|chx:102184789|chx:102186029|chx:102186424|chx:102169231|chx:102188986|chx:100861232|chx:102168201|chx:102174883|chx:102180248|	102189356|102175311|102170408|100860746|102177433|102191269|102186727|102186995|102176762|102191393|102188830|102184789|102186029|102186424|102169231|102188986|100861232|102168201|102174883|102180248|
TNF signaling pathway	KEGG PATHWAY	chx04668	11	106	0.757296	102170408|102185184|102172719|102169516|102182975|102191022|102186424|100861232|102168287|102177406|102180248	chx:102170408|chx:102185184|chx:102172719|chx:102169516|chx:102182975|chx:102191054|chx:102186424|chx:100861232|chx:100861171|chx:102177406|chx:102180248|	102170408|102185184|102172719|102169516|102182975|102191054|102186424|100861232|100861171|102177406|102180248|
Glioma	KEGG PATHWAY	chx05214	6	61	0.763736	102179898|102187071|102174268|102176762|102175311|102189677	chx:102179898|chx:102171306|chx:102174268|chx:102176762|chx:102175311|chx:102189677|	102179898|102171306|102174268|102176762|102175311|102189677|
Estrogen signaling pathway	KEGG PATHWAY	chx04915	10	98	0.767215	102177645|102186689|102169019|102175939|102184768|102175311|102169966|102189677|102189950|102182240	chx:102177645|chx:102186689|chx:102169019|chx:102182240|chx:102184768|chx:102175311|chx:102169966|chx:102189677|chx:102189950|chx:102182240|	102177645|102186689|102169019|102182240|102184768|102175311|102169966|102189677|102189950|102182240|
Gap junction	KEGG PATHWAY	chx04540	9	89	0.767999	102169019|102184768|102182418|102174268|102189950|102178062|102169966|102176404|102181148	chx:102169019|chx:102184768|chx:102182418|chx:102174268|chx:102189950|chx:102168953|chx:102169966|chx:102178119|chx:102181148|	102169019|102184768|102182418|102174268|102189950|102168953|102169966|102178119|102181148|
N-Glycan biosynthesis	KEGG PATHWAY	chx00510	5	52	0.769101	102184597|102171985|102184887|102182048|108637357	chx:102184597|chx:102171985|chx:102184887|chx:102182048|chx:102181316|	102184597|102171985|102184887|102182048|102181316|
beta-Alanine metabolism	KEGG PATHWAY	chx00410	3	33	0.775636	102174989|102180002|102169793	chx:102174989|chx:102180002|chx:102169793|	102174989|102180002|102169793|
Oocyte meiosis	KEGG PATHWAY	chx04114	12	117	0.776273	108633185|102179492|102185489|102169526|102169019|102184768|102176762|102175311|102168207|102176487|102170070|102172729	chx:102174738|chx:102172729|chx:102185489|chx:102169526|chx:102169019|chx:102184768|chx:102176762|chx:102175311|chx:102168207|chx:102176487|chx:102170070|chx:102172729|	102174738|102172729|102185489|102169526|102169019|102184768|102176762|102175311|102168207|102176487|102170070|102172729|
Phagosome	KEGG PATHWAY	chx04145	18	171	0.780898	102189356|102186727|106502271|102173110|102176937|102185490|102174188|102186995|102191393|102178062|102175282|102188986|102182976|102176404|102191312|102172138|102188617|102181148	chx:102189356|chx:102186727|chx:102190117|chx:102173110|chx:102176937|chx:102185490|chx:102174188|chx:102186995|chx:102191393|chx:102168953|chx:102176937|chx:102188986|chx:102185772|chx:102178119|chx:102191312|chx:102172138|chx:102188617|chx:102181148|	102189356|102186727|102190117|102173110|102176937|102185490|102174188|102186995|102191393|102168953|102176937|102188986|102185772|102178119|102191312|102172138|102188617|102181148|
Pancreatic cancer	KEGG PATHWAY	chx05212	6	63	0.787994	102178569|102170408|102187410|102187071|100861013|102177406	chx:102178569|chx:102170408|chx:102187410|chx:102171306|chx:100861013|chx:102177406|	102178569|102170408|102187410|102171306|100861013|102177406|
Hematopoietic cell lineage	KEGG PATHWAY	chx04640	9	91	0.788178	102181457|102183142|102176382|102175546|102191790|100861232|102175890|102169895|102174471	chx:102181457|chx:102183142|chx:102176382|chx:102175546|chx:102191790|chx:100861232|chx:102175890|chx:102169895|chx:102174471|	102181457|102183142|102176382|102175546|102191790|100861232|102175890|102169895|102174471|
Oxytocin signaling pathway	KEGG PATHWAY	chx04921	16	155	0.793877	102179737|102178206|108634554|102174727|102169019|102179898|102188180|102176592|102182418|102176762|102175311|102184768|102169966|106502798|102189950|102188141	chx:102179737|chx:102178206|chx:102172538|chx:102174727|chx:102169019|chx:102179898|chx:102188180|chx:102176592|chx:102182418|chx:102176762|chx:102175311|chx:102184768|chx:102169966|chx:102174857|chx:102189950|chx:102188141|	102179737|102178206|102172538|102174727|102169019|102179898|102188180|102176592|102182418|102176762|102175311|102184768|102169966|102174857|102189950|102188141|
Cell adhesion molecules (CAMs)	KEGG PATHWAY	chx04514	16	155	0.793877	102189356|102186727|102172421|102168238|102188986|102181457|102178033|102173346|102185683|102186657|102176887|102170076|102180977|102181695|102181063|102172138	chx:102189356|chx:102186727|chx:102172421|chx:102174308|chx:102188986|chx:102181457|chx:102178033|chx:102173346|chx:102185683|chx:102186657|chx:102176887|chx:102170076|chx:102173982|chx:102181695|chx:102181063|chx:102172138|	102189356|102186727|102172421|102174308|102188986|102181457|102178033|102173346|102185683|102186657|102176887|102170076|102173982|102181695|102181063|102172138|
Mismatch repair	KEGG PATHWAY	chx03430	2	24	0.798557	102182284|102174153	chx:102182284|chx:102174153|	102182284|102174153|
Phenylalanine metabolism	KEGG PATHWAY	chx00360	2	24	0.798557	102169793|102176061	chx:102169793|chx:102176061|	102169793|102176061|
Regulation of actin cytoskeleton	KEGG PATHWAY	chx04810	23	218	0.800614	102176802|102183836|102180225|102174268|102184366|102180282|102181763|102182530|102187310|102174079|100860973|102185873|102181695|102178097|102183685|102187654|102185415|102184374|102178569|102190345|102178723|102176966|102177024	chx:102189645|chx:102185873|chx:102180225|chx:102174268|chx:102184366|chx:102180282|chx:102173015|chx:102181217|chx:102170938|chx:102174079|chx:100860973|chx:102185873|chx:102181695|chx:102178097|chx:102183685|chx:102187654|chx:102185415|chx:102184374|chx:102178569|chx:102190345|chx:102178723|chx:102176966|chx:102177024|	102189645|102185873|102180225|102174268|102184366|102180282|102173015|102181217|102170938|102174079|100860973|102185873|102181695|102178097|102183685|102187654|102185415|102184374|102178569|102190345|102178723|102176966|102177024|
Leukocyte transendothelial migration	KEGG PATHWAY	chx04670	12	120	0.801974	102176802|102189153|102184810|102178033|102186657|108634142|102177024|102169556|102188617|102178097|102172421|102176966	chx:102189645|chx:102189153|chx:102184810|chx:102178033|chx:102186657|chx:102169556|chx:102177024|chx:102169556|chx:102188617|chx:102178097|chx:102172421|chx:102176966|	102189645|102189153|102184810|102178033|102186657|102169556|102177024|102169556|102188617|102178097|102172421|102176966|
Gastric acid secretion	KEGG PATHWAY	chx04971	7	74	0.804676	102169019|102184768|102176762|102175311|102169966|102183561|102189950	chx:102169019|chx:102184768|chx:102176762|chx:102175311|chx:102169966|chx:102183561|chx:102189950|	102169019|102184768|102176762|102175311|102169966|102183561|102189950|
Arachidonic acid metabolism	KEGG PATHWAY	chx00590	8	84	0.810277	102181442|102187263|102188950|102180722|102172683|102191500|102182111|102188141	chx:102181442|chx:102187263|chx:102188950|chx:102185708|chx:102174619|chx:102191500|chx:102182111|chx:102188141|	102181442|102187263|102188950|102185708|102174619|102191500|102182111|102188141|
Cholinergic synapse	KEGG PATHWAY	chx04725	11	112	0.811409	108634554|102169019|108634844|102184665|102176762|102190190|102184768|102169966|102168441|102189950|102188463	chx:102172538|chx:102169019|chx:102187070|chx:102179250|chx:102176762|chx:102190190|chx:102184768|chx:102169966|chx:102168441|chx:102189950|chx:102191178|	102172538|102169019|102187070|102179250|102176762|102190190|102184768|102169966|102168441|102189950|102191178|
RNA degradation	KEGG PATHWAY	chx03018	7	75	0.814704	102187115|102172200|102171279|102190573|102168232|102171352|102187134	chx:102168232|chx:102172200|chx:102171279|chx:102175719|chx:102168232|chx:102171352|chx:102187134|	102168232|102172200|102171279|102175719|102168232|102171352|102187134|
Small cell lung cancer	KEGG PATHWAY	chx05222	9	94	0.815986	102187071|108634606|102182975|102179246|102173037|102172895|102188830|102177406|108636541	chx:102171306|chx:102170009|chx:102182975|chx:102179246|chx:102170256|chx:102172895|chx:102188830|chx:102177406|chx:102172895|	102171306|102170009|102182975|102179246|102170256|102172895|102188830|102177406|102172895|
Amyotrophic lateral sclerosis (ALS)	KEGG PATHWAY	chx05014	5	56	0.818187	100861232|102185490|102169516|102188830|102189919	chx:100861232|chx:102185490|chx:102169516|chx:102188830|chx:102189919|	100861232|102185490|102169516|102188830|102189919|
ErbB signaling pathway	KEGG PATHWAY	chx04012	8	85	0.819553	102170408|102186140|102179898|102179970|100860973|102176762|102189677|102182530	chx:102170408|chx:102186140|chx:102179898|chx:102179970|chx:100860973|chx:102176762|chx:102189677|chx:102181217|	102170408|102186140|102179898|102179970|100860973|102176762|102189677|102181217|
Bile secretion	KEGG PATHWAY	chx04976	8	86	0.828475	102177571|102169019|102174800|108634965|102181156|108637255|102183561|102172839	chx:102177571|chx:102169019|chx:102174800|chx:102170612|chx:102181156|chx:102186581|chx:102183561|chx:102172839|	102177571|102169019|102174800|102170612|102181156|102186581|102183561|102172839|
Metabolism of xenobiotics by cytochrome P450	KEGG PATHWAY	chx00980	5	57	0.829053	106503221|102191547|108633190|102175670|102183140	chx:102170282|chx:102191547|chx:102168532|chx:102175670|chx:102183140|	102170282|102191547|102168532|102175670|102183140|
Notch signaling pathway	KEGG PATHWAY	chx04330	4	47	0.829412	102182444|102188890|102189698|106502979	chx:102182444|chx:102188890|chx:102189698|chx:102177474|	102182444|102188890|102189698|102177474|
Linoleic acid metabolism	KEGG PATHWAY	chx00591	3	37	0.833592	102182111|102188141|102180722	chx:102182111|chx:102188141|chx:102185708|	102182111|102188141|102185708|
Aldosterone-regulated sodium reabsorption	KEGG PATHWAY	chx04960	3	37	0.833592	102190031|100861026|102183561	chx:102190031|chx:100861026|chx:102183561|	102190031|100861026|102183561|
Cocaine addiction	KEGG PATHWAY	chx05030	4	49	0.851292	102174657|102190515|102180079|102187803	chx:102174657|chx:102190515|chx:102180079|chx:102187803|	102174657|102190515|102180079|102187803|
Signaling pathways regulating pluripotency of stem cells	KEGG PATHWAY	chx04550	13	137	0.857609	102187310|108637658|102171139|102182444|108634434|102187439|102191197|102189698|102184302|102182345|102180282|108637637|102183685	chx:102170938|chx:102182009|chx:102171875|chx:102182444|chx:100861576|chx:100860952|chx:102178446|chx:102189698|chx:100860952|chx:102168624|chx:102180282|chx:100861252|chx:102183685|	102170938|102182009|102171875|102182444|100861576|100860952|102178446|102189698|100860952|102168624|102180282|100861252|102183685|
Peroxisome	KEGG PATHWAY	chx04146	7	80	0.858941	102184764|102177788|102178805|102182091|102181759|102189489|102179224	chx:102184764|chx:102177788|chx:102178805|chx:102182369|chx:102181759|chx:102189489|chx:102179224|	102184764|102177788|102178805|102182369|102181759|102189489|102179224|
MicroRNAs in cancer	KEGG PATHWAY	chx05206	13	138	0.863675	102191022|102179898|100861294|102178683|102191197|102174268|102171716|102190550|102171555|102173121|102173122|102174446|102177406	chx:102191054|chx:102179898|chx:100861294|chx:102178683|chx:102178446|chx:102174268|chx:102171716|chx:102190550|chx:102171555|chx:102173121|chx:102173122|chx:102174446|chx:102177406|	102191054|102179898|100861294|102178683|102178446|102174268|102171716|102190550|102171555|102173121|102173122|102174446|102177406|
Viral myocarditis	KEGG PATHWAY	chx05416	6	71	0.866269	102189356|102186727|102178569|102186140|102188986|102172138	chx:102189356|chx:102186727|chx:102178569|chx:102186140|chx:102188986|chx:102172138|	102189356|102186727|102178569|102186140|102188986|102172138|
Ubiquitin mediated proteolysis	KEGG PATHWAY	chx04120	13	139	0.869536	108633185|102189195|102173807|102171666|102173973|102180057|102174642|102181617|102168207|102178264|102177914|102173121|108634438	chx:102174738|chx:102189195|chx:102175351|chx:102171666|chx:102173973|chx:102180057|chx:102176068|chx:102181617|chx:102168207|chx:102178264|chx:102177914|chx:102173121|chx:102174822|	102174738|102189195|102175351|102171666|102173973|102180057|102176068|102181617|102168207|102178264|102177914|102173121|102174822|
Folate biosynthesis	KEGG PATHWAY	chx00790	1	17	0.878484	102170834	chx:102170834|	102170834|
Thyroid cancer	KEGG PATHWAY	chx05216	2	30	0.882679	108634606|102180102	chx:102170009|chx:102180102|	102170009|102180102|
Hepatitis C	KEGG PATHWAY	chx05160	12	132	0.883299	102170408|102188492|102179898|102178033|102186657|100860906|102170070|100861232|102172421|102177406|100861393|102180248	chx:102170408|chx:102188492|chx:102179898|chx:102178033|chx:102186657|chx:100860906|chx:102170070|chx:100861232|chx:102172421|chx:102177406|chx:100861393|chx:102180248|	102170408|102188492|102179898|102178033|102186657|100860906|102170070|100861232|102172421|102177406|100861393|102180248|
Progesterone-mediated oocyte maturation	KEGG PATHWAY	chx04914	7	84	0.88778	102170408|102176487|102186469|102169019|102179492|102178264|102172729	chx:102170408|chx:102176487|chx:102186469|chx:102169019|chx:102172729|chx:102178264|chx:102172729|	102170408|102176487|102186469|102169019|102172729|102178264|102172729|
Mucin type O-Glycan biosynthesis	KEGG PATHWAY	chx00512	2	31	0.893045	102187220|102173105	chx:102187220|chx:102173105|	102187220|102173105|
Toll-like receptor signaling pathway	KEGG PATHWAY	chx04620	9	105	0.89454	102170408|102184789|102172719|102169516|102174883|102186029|100860844|100861232|102177406	chx:102170408|chx:102184789|chx:102172719|chx:102169516|chx:102174883|chx:102186029|chx:100860844|chx:100861232|chx:102177406|	102170408|102184789|102172719|102169516|102174883|102186029|100860844|100861232|102177406|
Drug metabolism - cytochrome P450	KEGG PATHWAY	chx00982	4	55	0.903135	102188176|108633190|102175670|102183140	chx:102188176|chx:102168532|chx:102175670|chx:102183140|	102188176|102168532|102175670|102183140|
mTOR signaling pathway	KEGG PATHWAY	chx04150	5	66	0.904757	100861232|102169523|102173122|102177406|102186333	chx:100861232|chx:102169523|chx:102173122|chx:102177406|chx:102186333|	100861232|102169523|102173122|102177406|102186333|
Long-term potentiation	KEGG PATHWAY	chx04720	5	66	0.904757	102175311|102189950|102184768|102169966|102176762	chx:102175311|chx:102189950|chx:102184768|chx:102169966|chx:102176762|	102175311|102189950|102184768|102169966|102176762|
Aminoacyl-tRNA biosynthesis	KEGG PATHWAY	chx00970	5	66	0.904757	102171023|102170283|102174910|106502288|102187362	chx:102171023|chx:102170283|chx:102174910|chx:102169856|chx:102187362|	102171023|102170283|102174910|102169856|102187362|
Amphetamine addiction	KEGG PATHWAY	chx05031	5	67	0.911027	102175311|102171480|102176762|102190515|102174657	chx:102175311|chx:102171480|chx:102176762|chx:102190515|chx:102174657|	102175311|102171480|102176762|102190515|102174657|
Sphingolipid metabolism	KEGG PATHWAY	chx00600	3	46	0.918764	102168201|102178493|102179944	chx:102168201|chx:102178493|chx:102179944|	102168201|102178493|102179944|
SNARE interactions in vesicular transport	KEGG PATHWAY	chx04130	2	34	0.919244	102171480|102176007	chx:102171480|chx:102176007|	102171480|102176007|
Primary immunodeficiency	KEGG PATHWAY	chx05340	2	34	0.919244	102174687|102171809	chx:102174687|chx:102171809|	102174687|102171809|
Steroid hormone biosynthesis	KEGG PATHWAY	chx00140	5	69	0.922487	102174710|102180722|108633190|102175670|102183140	chx:102174710|chx:102185708|chx:102168532|chx:102175670|chx:102183140|	102174710|102185708|102168532|102175670|102183140|
Thyroid hormone signaling pathway	KEGG PATHWAY	chx04919	9	112	0.928218	108635416|102178591|102182680|102174800|102186866|102188080|102169966|102183561|108634606	chx:102180928|chx:102178591|chx:102182680|chx:102174800|chx:102186866|chx:102188080|chx:102169966|chx:102183561|chx:102170009|	102180928|102178591|102182680|102174800|102186866|102188080|102169966|102183561|102170009|
Jak-STAT signaling pathway	KEGG PATHWAY	chx04630	14	164	0.93615	100860746|102188492|102176445|102176576|102176382|102189714|102178497|102191790|102175546|102191269|102173228|102182764|100861318|108633168	chx:100860746|chx:102188492|chx:102176445|chx:102176576|chx:102176382|chx:102189714|chx:102178497|chx:102191790|chx:102175546|chx:102191269|chx:102173228|chx:102182764|chx:100861318|chx:102179174|	100860746|102188492|102176445|102176576|102176382|102189714|102178497|102191790|102175546|102191269|102173228|102182764|100861318|102179174|
Hedgehog signaling pathway	KEGG PATHWAY	chx04340	3	49	0.93676	102181468|108637658|102188011	chx:102181468|chx:102182009|chx:102188011|	102181468|102182009|102188011|
Proteasome	KEGG PATHWAY	chx03050	3	49	0.93676	102188570|102188055|102187246	chx:102176996|chx:102187058|chx:102187246|	102176996|102187058|102187246|
Hepatitis B	KEGG PATHWAY	chx05161	12	145	0.938475	102170408|102184789|102184810|102179898|102174883|102187071|102188640|102188830|102188180|106502798|100861232|102177406	chx:102170408|chx:102184789|chx:102184810|chx:102179898|chx:102174883|chx:102171306|chx:102188640|chx:102188830|chx:102188180|chx:102174857|chx:100861232|chx:102177406|	102170408|102184789|102184810|102179898|102174883|102171306|102188640|102188830|102188180|102174857|100861232|102177406|
Dorso-ventral axis formation	KEGG PATHWAY	chx04320	1	23	0.939831	102180617	chx:102180617|	102180617|
Vitamin digestion and absorption	KEGG PATHWAY	chx04977	1	23	0.939831	102183916	chx:102183916|	102183916|
Chronic myeloid leukemia	KEGG PATHWAY	chx05220	5	73	0.941549	102187071|102178020|102189677|102179898|102177406	chx:102171306|chx:102178020|chx:102189677|chx:102179898|chx:102177406|	102171306|102178020|102189677|102179898|102177406|
Prostate cancer	KEGG PATHWAY	chx05215	6	84	0.941677	102179898|102187310|102180102|102174268|102180282|102177406	chx:102179898|chx:102170938|chx:102180102|chx:102174268|chx:102180282|chx:102177406|	102179898|102170938|102180102|102174268|102180282|102177406|
FoxO signaling pathway	KEGG PATHWAY	chx04068	10	127	0.945271	102170408|100860746|102186469|102179898|102190431|102171716|102179737|102172895|102177406|108636541	chx:102170408|chx:100860746|chx:102186469|chx:102179898|chx:102190431|chx:102171716|chx:102179737|chx:102172895|chx:102177406|chx:102172895|	102170408|100860746|102186469|102179898|102190431|102171716|102179737|102172895|102177406|102172895|
Fatty acid elongation	KEGG PATHWAY	chx00062	1	24	0.946484	102180523	chx:102180523|	102180523|
Carbohydrate digestion and absorption	KEGG PATHWAY	chx04973	2	39	0.949951	102190759|102183561	chx:102190759|chx:102183561|	102190759|102183561|
Chemical carcinogenesis	KEGG PATHWAY	chx05204	4	64	0.951115	102180722|108633190|102175670|102183140	chx:102185708|chx:102168532|chx:102175670|chx:102183140|	102185708|102168532|102175670|102183140|
Viral carcinogenesis	KEGG PATHWAY	chx05203	18	209	0.951832	102174819|102191581|102179898|102187071|102182975|102177790|100861324|108636541|102172895|108634293|102186814|102184233|102178097|102186170|102172138|102176966|102180225|102180248	chx:102174819|chx:102191581|chx:102179898|chx:102171306|chx:102182975|chx:102177790|chx:100861324|chx:102172895|chx:102172895|chx:102183307|chx:102186814|chx:102184233|chx:102178097|chx:102186170|chx:102172138|chx:102176966|chx:102180225|chx:102180248|	102174819|102191581|102179898|102171306|102182975|102177790|100861324|102172895|102172895|102183307|102186814|102184233|102178097|102186170|102172138|102176966|102180225|102180248|
Protein export	KEGG PATHWAY	chx03060	1	25	0.952401	102191312	chx:102191312|	102191312|
Herpes simplex infection	KEGG PATHWAY	chx05168	18	210	0.95399	102189356|102186727|102170408|102188492|102172719|102174883|102173973|102182975|102178971|100861232|102168207|108633185|102181421|102188986|102186814|102172138|102177406|102191269	chx:102189356|chx:102186727|chx:102170408|chx:102188492|chx:102172719|chx:102174883|chx:102173973|chx:102182975|chx:102178971|chx:100861232|chx:102168207|chx:102174738|chx:102181421|chx:102188986|chx:102186814|chx:102172138|chx:102177406|chx:102191269|	102189356|102186727|102170408|102188492|102172719|102174883|102173973|102182975|102178971|100861232|102168207|102174738|102181421|102188986|102186814|102172138|102177406|102191269|
Melanoma	KEGG PATHWAY	chx05218	4	66	0.958247	102187071|102180282|102179898|102174268	chx:102171306|chx:102180282|chx:102179898|chx:102174268|	102171306|102180282|102179898|102174268|
Propanoate metabolism	KEGG PATHWAY	chx00640	1	27	0.962345	102178200	chx:102178200|	102178200|
Colorectal cancer	KEGG PATHWAY	chx05210	4	68	0.964406	102178569|102180102|102170408|102187410	chx:102178569|chx:102180102|chx:102170408|chx:102187410|	102178569|102180102|102170408|102187410|
Citrate cycle (TCA cycle)	KEGG PATHWAY	chx00020	1	30	0.973506	102183195	chx:102183195|	102183195|
Other types of O-glycan biosynthesis	KEGG PATHWAY	chx00514	1	30	0.973506	102172883	chx:102172883|	102172883|
Prolactin signaling pathway	KEGG PATHWAY	chx04917	5	85	0.976062	102185429|102170408|100861318|102189677|102173228	chx:102185429|chx:102170408|chx:100861318|chx:102189677|chx:102173228|	102185429|102170408|100861318|102189677|102173228|
Regulation of autophagy	KEGG PATHWAY	chx04140	1	33	0.98136	102169523	chx:102169523|	102169523|
Ovarian steroidogenesis	KEGG PATHWAY	chx04913	3	65	0.984524	100860859|102188141|102169019	chx:100860859|chx:102188141|chx:102169019|	100860859|102188141|102169019|
Non-small cell lung cancer	KEGG PATHWAY	chx05223	2	52	0.986208	102187071|108634606	chx:102171306|chx:102170009|	102171306|102170009|
Proteoglycans in cancer	KEGG PATHWAY	chx05205	15	207	0.988734	102179898|102183836|108637658|102188640|102184768|102187630|100861277|102191197|102185873|102184366|102179970|100861232|102180282|102178097|102176762	chx:102179898|chx:102185873|chx:102182009|chx:102188640|chx:102184768|chx:102187630|chx:100861277|chx:102178446|chx:102185873|chx:102184366|chx:102179970|chx:100861232|chx:102180282|chx:102178097|chx:102176762|	102179898|102185873|102182009|102188640|102184768|102187630|100861277|102178446|102185873|102184366|102179970|100861232|102180282|102178097|102176762|
Olfactory transduction	KEGG PATHWAY	chx04740	82	849	0.990092	102190534|102190535|102186202|102176497|102169246|102179843|102176137|102172282|102182232|102191362|102178467|102173869|102186919|108636446|108637604|102172036|102187613|102178263|106502909|102176763|102184985|102183177|102180592|102189280|102189641|102179402|102186502|108633236|102188723|102169960|102180852|102174956|102172353|102190221|102181882|108637612|102190979|102183861|102174136|102181395…	chx:102190534|chx:102190535|chx:102184399|chx:102176497|chx:102169246|chx:102181200|chx:102176137|chx:102172282|chx:102182232|chx:102191362|chx:102187417|chx:102185806|chx:102186645|chx:102183782|chx:102171084|chx:102172036|chx:102183988|chx:102178263|chx:102190953|chx:102176763|chx:102184135|chx:102183177|chx:102180592|chx:102191499|chx:102189641|chx:102179402|chx:102186502|chx:102188519|chx:102…	102190534|102190535|102184399|102176497|102169246|102181200|102176137|102172282|102182232|102191362|102187417|102185806|102186645|102183782|102171084|102172036|102183988|102178263|102190953|102176763|102184135|102183177|102180592|102191499|102189641|102179402|102186502|102188519|102188723|102169960|102180852|102174956|102172353|102190221|102189055|102190151|102174141|102185258|102174136|102181395…
Basal transcription factors	KEGG PATHWAY	chx03022	1	50	0.99746	100861324	chx:100861324|	100861324|
Endometrial cancer	KEGG PATHWAY	chx05213	1	51	0.997741	102180102	chx:102180102|	102180102|
--------------------
#Term	Database	ID	Input number	Background number	P-Value	Input	KEGG_ID/KO	Entrez_ID
--------------------
#Term	Database	ID	Input number	Background number	P-Value	Input	KEGG_ID/KO	Entrez_ID
--------------------
