# Supplementary material for: RNA-Seq Reveals miRNA Role Shifts in Seven Stages of Skeletal Muscles in Goat Fetuses and Kids
Source: Front Genet. 2020 Jul 7;11:684. doi: 10.3389/fgene.2020.00684 (PMC7358459; doi:10.3389/fgene.2020.00684)
Supplement: TABLE S11 — The KEGG enrichment of profile 19. [file Table_11.XLSX]

## Sheet: Sheet1
The KEGG enrichment of profile 19.
#Term	Database	ID	Input number	Background number	P-Value	Input	KEGG_ID/KO	Entrez_ID
Ribosome	KEGG PATHWAY	chx03010	14	289	0.000630772	102178990|106503606|102174549|106503454|102176501|102188426|106502612|102183123|102181246|102187701|102173281|102177425|102170735|102185100	chx:102173078|chx:102169908|chx:102174549|chx:102169094|chx:102176501|chx:102173699|chx:100861018|chx:100861018|chx:100861018|chx:102191702|chx:102187044|chx:102175871|chx:102184465|chx:102185100|	102173078|102169908|102174549|102169094|102176501|102173699|100861018|100861018|100861018|102191702|102187044|102175871|102184465|102185100|
Glutamatergic synapse	KEGG PATHWAY	chx04724	6	114	0.015589	102187803|102176556|102179313|102185858|100861292|102190985	chx:102187803|chx:102176556|chx:102179313|chx:102185858|chx:100861292|chx:102190985|	102187803|102176556|102179313|102185858|100861292|102190985|
Salivary secretion	KEGG PATHWAY	chx04970	5	83	0.0160801	102185858|102171106|102186276|102172881|100860761	chx:102185858|chx:102171106|chx:102186276|chx:102172881|chx:100860761|	102185858|102171106|102186276|102172881|100860761|
Axon guidance	KEGG PATHWAY	chx04360	6	122	0.0207462	102186316|102169825|102168637|102173388|102175861|106502149	chx:102190191|chx:102169825|chx:102168637|chx:102173388|chx:102175861|chx:102177280|	102190191|102169825|102168637|102173388|102175861|102177280|
Fatty acid biosynthesis	KEGG PATHWAY	chx00061	2	13	0.025332	102191221|102178200	chx:102191221|chx:102178200|	102191221|102178200|
Purine metabolism	KEGG PATHWAY	chx00230	7	176	0.0346253	102180994|102180885|102178331|108637182|102185858|108637349|102170737	chx:102180994|chx:102180885|chx:102182002|chx:102189182|chx:102185858|chx:102173923|chx:102170737|	102180994|102180885|102182002|102189182|102185858|102173923|102170737|
Carbon metabolism	KEGG PATHWAY	chx01200	5	109	0.0426521	102179919|102180994|108637349|102182852|102168734	chx:102179919|chx:102180994|chx:102173923|chx:102182852|chx:102168734|	102179919|102180994|102173923|102182852|102168734|
Renin-angiotensin system	KEGG PATHWAY	chx04614	2	18	0.0434044	102171917|102183601	chx:102171917|chx:102183601|	102171917|102183601|
Hypertrophic cardiomyopathy (HCM)	KEGG PATHWAY	chx05410	4	77	0.0468511	102175908|100861292|102175068|102171917	chx:102175908|chx:100861292|chx:102175068|chx:102171917|	102175908|100861292|102175068|102171917|
Cardiac muscle contraction	KEGG PATHWAY	chx04260	4	83	0.0580843	102175908|100861292|102175068|102181824	chx:102175908|chx:100861292|chx:102175068|chx:102168533|	102175908|100861292|102175068|102168533|
Dilated cardiomyopathy	KEGG PATHWAY	chx05414	4	84	0.0600845	102175908|102185858|100861292|102175068	chx:102175908|chx:102185858|chx:100861292|chx:102175068|	102175908|102185858|100861292|102175068|
N-Glycan biosynthesis	KEGG PATHWAY	chx00510	3	52	0.0642798	102181899|102171985|100861310	chx:102181899|chx:102171985|chx:100861310|	102181899|102171985|100861310|
Lysine degradation	KEGG PATHWAY	chx00310	3	53	0.0671114	102174989|102168734|102182852	chx:102174989|chx:102168734|chx:102182852|	102174989|102168734|102182852|
GnRH signaling pathway	KEGG PATHWAY	chx04912	4	88	0.0684456	102185858|100861292|102176556|102184810	chx:102185858|chx:100861292|chx:102176556|chx:102184810|	102185858|100861292|102176556|102184810|
Calcium signaling pathway	KEGG PATHWAY	chx04020	6	177	0.0873931	102190639|102184810|102172049|102172881|102185858|100861292	chx:102190639|chx:102184810|chx:102172049|chx:102172881|chx:102185858|chx:100861292|	102190639|102184810|102172049|102172881|102185858|100861292|
Phototransduction	KEGG PATHWAY	chx04744	2	28	0.0892052	102186433|102191474	chx:102186433|chx:102191474|	102186433|102191474|
Pyrimidine metabolism	KEGG PATHWAY	chx00240	4	98	0.0917957	102180885|102179779|108637182|102174503	chx:102180885|chx:102179779|chx:102189182|chx:102174503|	102180885|102179779|102189182|102174503|
Pentose phosphate pathway	KEGG PATHWAY	chx00030	2	29	0.0943419	102180994|108637349	chx:102180994|chx:102173923|	102180994|102173923|
Citrate cycle (TCA cycle)	KEGG PATHWAY	chx00020	2	30	0.0995615	102168734|102182852	chx:102168734|chx:102182852|	102168734|102182852|
Nicotinate and nicotinamide metabolism	KEGG PATHWAY	chx00760	2	30	0.0995615	102180885|102172881	chx:102180885|chx:102172881|	102180885|102172881|
Metabolic pathways	KEGG PATHWAY	chx01100	28	1270	0.101168	102188128|102178331|102191221|102168606|102181824|102174989|102180994|102176556|102174710|102178496|102179919|102172881|102171985|102174503|102189681|102190639|102178200|102179779|102180522|100861310|102182852|102180885|102189772|102181899|102179715|102171485|108637349|102168734	chx:102188128|chx:102182002|chx:102191221|chx:102168606|chx:102168533|chx:102174989|chx:102180994|chx:102176556|chx:102174710|chx:102178496|chx:102179919|chx:102172881|chx:102171985|chx:102174503|chx:102189681|chx:102190639|chx:102178200|chx:102179779|chx:102180522|chx:100861310|chx:102182852|chx:102180885|chx:102169248|chx:102181899|chx:102179715|chx:102171485|chx:102173923|chx:102168734|	102188128|102182002|102191221|102168606|102168533|102174989|102180994|102176556|102174710|102178496|102179919|102172881|102171985|102174503|102189681|102190639|102178200|102179779|102180522|100861310|102182852|102180885|102169248|102181899|102179715|102171485|102173923|102168734|
Cell adhesion molecules (CAMs)	KEGG PATHWAY	chx04514	5	155	0.13089	102189356|102186316|102175177|102174895|102177694	chx:102189356|chx:102190191|chx:102175177|chx:102174895|chx:102177694|	102189356|102190191|102175177|102174895|102177694|
African trypanosomiasis	KEGG PATHWAY	chx05143	2	37	0.138081	102175177|102174895	chx:102175177|chx:102174895|	102175177|102174895|
Biosynthesis of amino acids	KEGG PATHWAY	chx01230	3	76	0.145925	102179919|102180994|108637349	chx:102179919|chx:102180994|chx:102173923|	102179919|102180994|102173923|
Pyruvate metabolism	KEGG PATHWAY	chx00620	2	39	0.149612	102174989|102178200	chx:102174989|chx:102178200|	102174989|102178200|
Huntington's disease	KEGG PATHWAY	chx05016	6	211	0.157006	102187922|102187803|100860911|102168606|102175305|102181824	chx:102187922|chx:102187803|chx:100860911|chx:102168606|chx:102175305|chx:102168533|	102187922|102187803|100860911|102168606|102175305|102168533|
Systemic lupus erythematosus	KEGG PATHWAY	chx05322	4	122	0.1605	102189356|108635093|108634456|102178870	chx:102189356|chx:102178027|chx:102169573|chx:102185049|	102189356|102178027|102169573|102185049|
Phosphatidylinositol signaling system	KEGG PATHWAY	chx04070	3	80	0.161835	102180522|102190639|102171485	chx:102180522|chx:102190639|chx:102171485|	102180522|102190639|102171485|
Insulin secretion	KEGG PATHWAY	chx04911	3	84	0.178237	102185858|102186276|100861292	chx:102185858|chx:102186276|chx:100861292|	102185858|102186276|100861292|
Vasopressin-regulated water reabsorption	KEGG PATHWAY	chx04962	2	45	0.18521	102187922|102175305	chx:102187922|chx:102175305|	102187922|102175305|
Glycine, serine and threonine metabolism	KEGG PATHWAY	chx00260	2	46	0.191259	102179919|102189681	chx:102179919|chx:102189681|	102179919|102189681|
Graft-versus-host disease	KEGG PATHWAY	chx05332	2	46	0.191259	102189356|102176878	chx:102189356|chx:102175759|	102189356|102175759|
Tryptophan metabolism	KEGG PATHWAY	chx00380	2	46	0.191259	102174989|102182852	chx:102174989|chx:102182852|	102174989|102182852|
Neuroactive ligand-receptor interaction	KEGG PATHWAY	chx04080	7	279	0.203815	106502258|102185309|102168474|102183601|102179313|102186367|102180611	chx:102171427|chx:102185309|chx:102168474|chx:102183601|chx:102179313|chx:102186367|chx:102180611|	102171427|102185309|102168474|102183601|102179313|102186367|102180611|
Pancreatic secretion	KEGG PATHWAY	chx04972	3	91	0.207939	102185858|102186276|102172881	chx:102185858|chx:102186276|chx:102172881|	102185858|102186276|102172881|
Fatty acid metabolism	KEGG PATHWAY	chx01212	2	50	0.215687	102191221|102178200	chx:102191221|chx:102178200|	102191221|102178200|
Allograft rejection	KEGG PATHWAY	chx05330	2	50	0.215687	102189356|102176878	chx:102189356|chx:102175759|	102189356|102175759|
Malaria	KEGG PATHWAY	chx05144	2	53	0.234185	102175177|102174895	chx:102175177|chx:102174895|	102175177|102174895|
Circadian entrainment	KEGG PATHWAY	chx04713	3	98	0.238642	102173685|102185858|100861292	chx:102173685|chx:102185858|chx:100861292|	102173685|102185858|100861292|
Glycerolipid metabolism	KEGG PATHWAY	chx00561	2	55	0.246568	102174989|102171485	chx:102174989|chx:102171485|	102174989|102171485|
Type I diabetes mellitus	KEGG PATHWAY	chx04940	2	55	0.246568	102189356|102176878	chx:102189356|chx:102175759|	102189356|102175759|
Adrenergic signaling in cardiomyocytes	KEGG PATHWAY	chx04261	4	148	0.249812	102175908|102185858|100861292|102175068	chx:102175908|chx:102185858|chx:100861292|chx:102175068|	102175908|102185858|100861292|102175068|
Mineral absorption	KEGG PATHWAY	chx04978	2	56	0.252769	108633422|108633376	chx:102172435|chx:102187344|	102172435|102187344|
Hippo signaling pathway	KEGG PATHWAY	chx04390	4	152	0.264439	108637113|102180661|102170375|102187803	chx:102169777|chx:102180661|chx:102170375|chx:102187803|	102169777|102180661|102170375|102187803|
Oxytocin signaling pathway	KEGG PATHWAY	chx04921	4	155	0.275512	102175908|102185858|100861292|102172881	chx:102175908|chx:102185858|chx:100861292|chx:102172881|	102175908|102185858|100861292|102172881|
Autoimmune thyroid disease	KEGG PATHWAY	chx05320	2	60	0.27759	102189356|102176878	chx:102189356|chx:102175759|	102189356|102175759|
ABC transporters	KEGG PATHWAY	chx02010	2	60	0.27759	102185895|108635176	chx:102185895|chx:102170612|	102185895|102170612|
One carbon pool by folate	KEGG PATHWAY	chx00670	1	19	0.286194	102179919	chx:102179919|	102179919|
Inositol phosphate metabolism	KEGG PATHWAY	chx00562	2	62	0.289988	102190639|102180522	chx:102190639|chx:102180522|	102190639|102180522|
Cholinergic synapse	KEGG PATHWAY	chx04725	3	112	0.301866	102185858|100861292|102168474	chx:102185858|chx:100861292|chx:102168474|	102185858|100861292|102168474|
Alcoholism	KEGG PATHWAY	chx05034	4	163	0.305376	102177869|108635093|108634456|102178870	chx:102177869|chx:102178027|chx:102169573|chx:102185049|	102177869|102178027|102169573|102185049|
Aminoacyl-tRNA biosynthesis	KEGG PATHWAY	chx00970	2	66	0.314691	102174367|102178168	chx:102174367|chx:102178168|	102174367|102178168|
Ascorbate and aldarate metabolism	KEGG PATHWAY	chx00053	1	22	0.32141	102174989	chx:102174989|	102174989|
Glycosaminoglycan degradation	KEGG PATHWAY	chx00531	1	22	0.32141	102188128	chx:102188128|	102188128|
Natural killer cell mediated cytotoxicity	KEGG PATHWAY	chx04650	3	117	0.324712	108636774|102176878|102184810	chx:102172624|chx:102175759|chx:102184810|	102172624|102175759|102184810|
Transcriptional misregulation in cancer	KEGG PATHWAY	chx05202	4	169	0.327995	100860911|102172450|102182991|102176878	chx:100860911|chx:102172450|chx:102182991|chx:102175759|	100860911|102172450|102182991|102175759|
Vitamin digestion and absorption	KEGG PATHWAY	chx04977	1	23	0.33276	102174981	chx:102174981|	102174981|
Histidine metabolism	KEGG PATHWAY	chx00340	1	23	0.33276	102174989	chx:102174989|	102174989|
Leukocyte transendothelial migration	KEGG PATHWAY	chx04670	3	120	0.338426	102175177|102174895|102184810	chx:102175177|chx:102174895|chx:102184810|	102175177|102174895|102184810|
Arrhythmogenic right ventricular cardiomyopathy (ARVC)	KEGG PATHWAY	chx05412	2	70	0.339199	102175908|100861292	chx:102175908|chx:100861292|	102175908|100861292|
Protein processing in endoplasmic reticulum	KEGG PATHWAY	chx04141	4	176	0.354497	102183790|102171985|102179863|102172345	chx:102183790|chx:102171985|chx:102179863|chx:102172345|	102183790|102171985|102179863|102172345|
Vascular smooth muscle contraction	KEGG PATHWAY	chx04270	3	124	0.35668	102185858|102186276|100861292	chx:102185858|chx:102186276|chx:100861292|	102185858|102186276|100861292|
Adherens junction	KEGG PATHWAY	chx04520	2	73	0.357403	102180282|102184374	chx:102180282|chx:102184374|	102180282|102184374|
Propanoate metabolism	KEGG PATHWAY	chx00640	1	27	0.376295	102178200	chx:102178200|	102178200|
Glyoxylate and dicarboxylate metabolism	KEGG PATHWAY	chx00630	1	28	0.386728	102179919	chx:102179919|	102179919|
Other types of O-glycan biosynthesis	KEGG PATHWAY	chx00514	1	30	0.407076	100861310	chx:100861310|	100861310|
Mucin type O-Glycan biosynthesis	KEGG PATHWAY	chx00512	1	31	0.416996	102189772	chx:102169248|	102169248|
Asthma	KEGG PATHWAY	chx05310	1	31	0.416996	102189356	chx:102189356|	102189356|
Fructose and mannose metabolism	KEGG PATHWAY	chx00051	1	31	0.416996	102178496	chx:102178496|	102178496|
Wnt signaling pathway	KEGG PATHWAY	chx04310	3	138	0.419808	102173591|102170375|102184414	chx:102173591|chx:102170375|chx:102181496|	102173591|102170375|102181496|
TGF-beta signaling pathway	KEGG PATHWAY	chx04350	2	84	0.422385	108637113|100860911	chx:102169777|chx:100860911|	102169777|100860911|
Progesterone-mediated oocyte maturation	KEGG PATHWAY	chx04914	2	84	0.422385	102185858|102170846	chx:102185858|chx:102170846|	102185858|102170846|
MAPK signaling pathway	KEGG PATHWAY	chx04010	5	250	0.422668	102175908|102180282|100861292|102186433|102185438	chx:102175908|chx:102180282|chx:100861292|chx:102186433|chx:102185438|	102175908|102180282|100861292|102186433|102185438|
Bile secretion	KEGG PATHWAY	chx04976	2	86	0.433844	102185858|108635176	chx:102185858|chx:102170612|	102185858|102170612|
beta-Alanine metabolism	KEGG PATHWAY	chx00410	1	33	0.436342	102174989	chx:102174989|	102174989|
NF-kappa B signaling pathway	KEGG PATHWAY	chx04064	2	89	0.450801	102175177|102174895	chx:102175177|chx:102174895|	102175177|102174895|
GABAergic synapse	KEGG PATHWAY	chx04727	2	89	0.450801	102185858|100861292	chx:102185858|chx:100861292|	102185858|100861292|
Bladder cancer	KEGG PATHWAY	chx05219	1	35	0.455047	100860957	chx:100860957|	100860957|
Alanine, aspartate and glutamate metabolism	KEGG PATHWAY	chx00250	1	36	0.464166	102179779	chx:102179779|	102179779|
Circadian rhythm	KEGG PATHWAY	chx04710	1	36	0.464166	102173685	chx:102173685|	102173685|
HTLV-I infection	KEGG PATHWAY	chx05166	5	265	0.471423	102189356|102185858|102175177|102174895|102180907	chx:102189356|chx:102185858|chx:102175177|chx:102174895|chx:102180907|	102189356|102185858|102175177|102174895|102180907|
Morphine addiction	KEGG PATHWAY	chx05032	2	93	0.472954	102185858|102186433	chx:102185858|chx:102186433|	102185858|102186433|
Aldosterone-regulated sodium reabsorption	KEGG PATHWAY	chx04960	1	37	0.473133	100861026	chx:100861026|	100861026|
Viral carcinogenesis	KEGG PATHWAY	chx05203	4	209	0.47758	108634456|100861358|102177869|102170846	chx:102169573|chx:100861358|chx:102177869|chx:102170846|	102169573|100861358|102177869|102170846|
Taste transduction	KEGG PATHWAY	chx04742	1	38	0.48195	100861026	chx:100861026|	100861026|
Drug metabolism - other enzymes	KEGG PATHWAY	chx00983	1	38	0.48195	102174503	chx:102174503|	102174503|
Rheumatoid arthritis	KEGG PATHWAY	chx05323	2	95	0.483827	102189356|100860957	chx:102189356|chx:100860957|	102189356|100860957|
Glycerophospholipid metabolism	KEGG PATHWAY	chx00564	2	96	0.489211	102171485|102176556	chx:102171485|chx:102176556|	102171485|102176556|
cAMP signaling pathway	KEGG PATHWAY	chx04024	4	213	0.491973	102185858|100861292|102176556|108635176	chx:102185858|chx:100861292|chx:102176556|chx:102170612|	102185858|100861292|102176556|102170612|
Estrogen signaling pathway	KEGG PATHWAY	chx04915	2	98	0.499874	102185858|100860911	chx:102185858|chx:100860911|	102185858|100860911|
Regulation of actin cytoskeleton	KEGG PATHWAY	chx04810	4	218	0.509728	102180282|102184374|102168474|102177456	chx:102180282|chx:102184374|chx:102168474|chx:102171127|	102180282|102184374|102168474|102171127|
Type II diabetes mellitus	KEGG PATHWAY	chx04930	1	42	0.515771	100861292	chx:100861292|	100861292|
cGMP-PKG signaling pathway	KEGG PATHWAY	chx04022	3	161	0.518307	102185858|102186276|100861292	chx:102185858|chx:102186276|chx:100861292|	102185858|102186276|100861292|
mRNA surveillance pathway	KEGG PATHWAY	chx03015	2	102	0.520765	102173962|102189849	chx:102173962|chx:102189849|	102173962|102189849|
Inflammatory mediator regulation of TRP channels	KEGG PATHWAY	chx04750	2	104	0.53099	102185858|102180611	chx:102185858|chx:102180611|	102185858|102180611|
Fatty acid degradation	KEGG PATHWAY	chx00071	1	44	0.531846	102174989	chx:102174989|	102174989|
Nucleotide excision repair	KEGG PATHWAY	chx03420	1	44	0.531846	102183790	chx:102183790|	102183790|
RNA transport	KEGG PATHWAY	chx03013	3	165	0.534521	102181259|102171645|102189849	chx:102181259|chx:102171645|chx:102189849|	102181259|102171645|102189849|
Retrograde endocannabinoid signaling	KEGG PATHWAY	chx04723	2	105	0.536046	102185858|100861292	chx:102185858|chx:100861292|	102185858|100861292|
TNF signaling pathway	KEGG PATHWAY	chx04668	2	106	0.541065	102175177|102174895	chx:102175177|chx:102174895|	102175177|102174895|
Ether lipid metabolism	KEGG PATHWAY	chx00565	1	47	0.554966	102176556	chx:102176556|	102176556|
Hedgehog signaling pathway	KEGG PATHWAY	chx04340	1	49	0.569743	102184414	chx:102181496|	102181496|
Cocaine addiction	KEGG PATHWAY	chx05030	1	49	0.569743	102187803	chx:102187803|	102187803|
Amino sugar and nucleotide sugar metabolism	KEGG PATHWAY	chx00520	1	50	0.576947	102178496	chx:102178496|	102178496|
Basal transcription factors	KEGG PATHWAY	chx03022	1	50	0.576947	100861358	chx:100861358|	100861358|
Intestinal immune network for IgA production	KEGG PATHWAY	chx04672	1	50	0.576947	102189356	chx:102189356|	102189356|
Valine, leucine and isoleucine degradation	KEGG PATHWAY	chx00280	1	51	0.58403	102174989	chx:102174989|	102174989|
Endometrial cancer	KEGG PATHWAY	chx05213	1	51	0.58403	102170375	chx:102170375|	102170375|
Basal cell carcinoma	KEGG PATHWAY	chx05217	1	53	0.597844	102170375	chx:102170375|	102170375|
Chemokine signaling pathway	KEGG PATHWAY	chx04062	3	182	0.599817	102185858|102184810|102186433	chx:102185858|chx:102184810|chx:102186433|	102185858|102184810|102186433|
Protein digestion and absorption	KEGG PATHWAY	chx04974	2	120	0.607325	102186504|108635491	chx:102186504|chx:102186042|	102186504|102186042|
Staphylococcus aureus infection	KEGG PATHWAY	chx05150	1	55	0.6112	102189356	chx:102189356|	102189356|
Osteoclast differentiation	KEGG PATHWAY	chx04380	2	121	0.61177	102188484|102174835	chx:102188484|chx:102179663|	102188484|102179663|
VEGF signaling pathway	KEGG PATHWAY	chx04370	1	57	0.624114	100860957	chx:100860957|	100860957|
AMPK signaling pathway	KEGG PATHWAY	chx04152	2	125	0.629164	102178200|102180907	chx:102178200|chx:102180907|	102178200|102180907|
Arginine and proline metabolism	KEGG PATHWAY	chx00330	1	59	0.6366	102174989	chx:102174989|	102174989|
Cell cycle	KEGG PATHWAY	chx04110	2	128	0.641808	102176620|102170846	chx:102179887|chx:102170846|	102179887|102170846|
Alzheimer's disease	KEGG PATHWAY	chx05010	3	195	0.645521	100861292|102181824|102168606	chx:100861292|chx:102168533|chx:102168606|	100861292|102168533|102168606|
Epstein-Barr virus infection	KEGG PATHWAY	chx05169	3	196	0.64888	100861358|108637182|102172881	chx:100861358|chx:102189182|chx:102172881|	100861358|102189182|102172881|
Glycolysis / Gluconeogenesis	KEGG PATHWAY	chx00010	1	62	0.654557	102174989	chx:102174989|	102174989|
Pancreatic cancer	KEGG PATHWAY	chx05212	1	63	0.660344	100860957	chx:100860957|	100860957|
Rap1 signaling pathway	KEGG PATHWAY	chx04015	3	201	0.665333	102180282|100860957|102185858	chx:102180282|chx:100860957|chx:102185858|	102180282|100860957|102185858|
Tight junction	KEGG PATHWAY	chx04530	2	134	0.666074	102171047|102173962	chx:102171047|chx:102173962|	102171047|102173962|
Ovarian steroidogenesis	KEGG PATHWAY	chx04913	1	65	0.671629	102185858	chx:102185858|	102185858|
Spliceosome	KEGG PATHWAY	chx03040	2	136	0.673863	102182507|108635007	chx:102182507|chx:102178204|	102182507|102178204|
mTOR signaling pathway	KEGG PATHWAY	chx04150	1	66	0.677131	100860957	chx:100860957|	100860957|
Inflammatory bowel disease (IBD)	KEGG PATHWAY	chx05321	1	66	0.677131	102189356	chx:102189356|	102189356|
Melanoma	KEGG PATHWAY	chx05218	1	66	0.677131	102180282	chx:102180282|	102180282|
Long-term potentiation	KEGG PATHWAY	chx04720	1	66	0.677131	100861292	chx:100861292|	100861292|
Synaptic vesicle cycle	KEGG PATHWAY	chx04721	1	66	0.677131	102172616	chx:102172616|	102172616|
Signaling pathways regulating pluripotency of stem cells	KEGG PATHWAY	chx04550	2	137	0.677702	102180282|102170375	chx:102180282|chx:102170375|	102180282|102170375|
MicroRNAs in cancer	KEGG PATHWAY	chx05206	2	138	0.681504	100860957|102182991	chx:100860957|chx:102182991|	100860957|102182991|
Renal cell carcinoma	KEGG PATHWAY	chx05211	1	67	0.68254	100860957	chx:100860957|	100860957|
Amphetamine addiction	KEGG PATHWAY	chx05031	1	67	0.68254	100861292	chx:100861292|	100861292|
Colorectal cancer	KEGG PATHWAY	chx05210	1	68	0.68786	102170375	chx:102170375|	102170375|
Steroid hormone biosynthesis	KEGG PATHWAY	chx00140	1	69	0.69309	102174710	chx:102174710|	102174710|
Viral myocarditis	KEGG PATHWAY	chx05416	1	71	0.703289	102189356	chx:102189356|	102189356|
Thyroid hormone synthesis	KEGG PATHWAY	chx04918	1	71	0.703289	102185858	chx:102185858|	102185858|
Insulin signaling pathway	KEGG PATHWAY	chx04910	2	145	0.707101	102172049|102178200	chx:102172049|chx:102178200|	102172049|102178200|
Leishmaniasis	KEGG PATHWAY	chx05140	1	74	0.717958	102189356	chx:102189356|	102189356|
Gastric acid secretion	KEGG PATHWAY	chx04971	1	74	0.717958	102185858	chx:102185858|	102185858|
p53 signaling pathway	KEGG PATHWAY	chx04115	1	75	0.722685	102188610	chx:102188610|	102188610|
Endocytosis	KEGG PATHWAY	chx04144	3	220	0.7227	102186433|102181071|102176556	chx:102186433|chx:102181071|chx:102176556|	102186433|102181071|102176556|
Antigen processing and presentation	KEGG PATHWAY	chx04612	1	76	0.727333	102189356	chx:102189356|	102189356|
Complement and coagulation cascades	KEGG PATHWAY	chx04610	1	76	0.727333	102169786	chx:102169786|	102169786|
Ras signaling pathway	KEGG PATHWAY	chx04014	3	223	0.731021	102180282|100860957|102176556	chx:102180282|chx:100860957|chx:102176556|	102180282|100860957|102176556|
Ribosome biogenesis in eukaryotes	KEGG PATHWAY	chx03008	1	81	0.749433	102171405	chx:102171405|	102171405|
Oxidative phosphorylation	KEGG PATHWAY	chx00190	2	161	0.759196	102181824|102168606	chx:102168533|chx:102168606|	102168533|102168606|
Prostate cancer	KEGG PATHWAY	chx05215	1	84	0.761825	102180282	chx:102180282|	102180282|
Fc gamma R-mediated phagocytosis	KEGG PATHWAY	chx04666	1	85	0.765819	102176556	chx:102176556|	102176556|
ErbB signaling pathway	KEGG PATHWAY	chx04012	1	85	0.765819	102180661	chx:102180661|	102180661|
Gap junction	KEGG PATHWAY	chx04540	1	89	0.781136	102185858	chx:102185858|	102185858|
Parkinson's disease	KEGG PATHWAY	chx05012	2	169	0.782109	102181824|102168606	chx:102168533|chx:102168606|	102168533|102168606|
Influenza A	KEGG PATHWAY	chx05164	2	176	0.800568	102189356|102172345	chx:102189356|chx:102172345|	102189356|102172345|
Melanogenesis	KEGG PATHWAY	chx04916	1	96	0.805574	102185858	chx:102185858|	102185858|
Tuberculosis	KEGG PATHWAY	chx05152	2	185	0.822258	102189356|102171106	chx:102189356|chx:102171106|	102189356|102171106|
T cell receptor signaling pathway	KEGG PATHWAY	chx04660	1	103	0.827289	102188484	chx:102188484|	102188484|
HIF-1 signaling pathway	KEGG PATHWAY	chx04066	1	109	0.843966	100860957	chx:100860957|	100860957|
Chagas disease (American trypanosomiasis)	KEGG PATHWAY	chx05142	1	111	0.84916	102171917	chx:102171917|	102171917|
Thyroid hormone signaling pathway	KEGG PATHWAY	chx04919	1	112	0.851691	102190639	chx:102190639|	102190639|
Serotonergic synapse	KEGG PATHWAY	chx04726	1	113	0.854181	100861292	chx:100861292|	100861292|
PI3K-Akt signaling pathway	KEGG PATHWAY	chx04151	4	356	0.854337	102180282|100860957|102185438|102180907	chx:102180282|chx:100860957|chx:102185438|chx:102180907|	102180282|100860957|102185438|102180907|
Oocyte meiosis	KEGG PATHWAY	chx04114	1	117	0.863729	102185858	chx:102185858|	102185858|
Proteoglycans in cancer	KEGG PATHWAY	chx05205	2	207	0.866621	102180282|100860957	chx:102180282|chx:100860957|	102180282|100860957|
Neurotrophin signaling pathway	KEGG PATHWAY	chx04722	1	119	0.868266	102174215	chx:102171412|	102171412|
Herpes simplex infection	KEGG PATHWAY	chx05168	2	210	0.871817	102189356|102173685	chx:102189356|chx:102173685|	102189356|102173685|
Lysosome	KEGG PATHWAY	chx04142	1	125	0.880994	102188128	chx:102188128|	102188128|
Platelet activation	KEGG PATHWAY	chx04611	1	128	0.88689	102185858	chx:102185858|	102185858|
Toxoplasmosis	KEGG PATHWAY	chx05145	1	129	0.88879	102189356	chx:102189356|	102189356|
Dopaminergic synapse	KEGG PATHWAY	chx04728	1	132	0.8943	100861292	chx:100861292|	100861292|
Measles	KEGG PATHWAY	chx05162	1	135	0.899539	102169786	chx:102169786|	102169786|
Hepatitis B	KEGG PATHWAY	chx05161	1	145	0.9152	102184810	chx:102184810|	102184810|
Pathways in cancer	KEGG PATHWAY	chx05200	3	331	0.919658	102180282|100860957|102170375	chx:102180282|chx:100860957|chx:102170375|	102180282|100860957|102170375|
Phagosome	KEGG PATHWAY	chx04145	1	171	0.945437	102189356	chx:102189356|	102189356|
Non-alcoholic fatty liver disease (NAFLD)	KEGG PATHWAY	chx04932	1	173	0.947258	102181824	chx:102168533|	102168533|
Focal adhesion	KEGG PATHWAY	chx04510	1	208	0.970891	100860957	chx:100860957|	100860957|
Cytokine-cytokine receptor interaction	KEGG PATHWAY	chx04060	1	235	0.981607	100860957	chx:100860957|	100860957|
Olfactory transduction	KEGG PATHWAY	chx04740	5	849	0.99879	108635388|108637121|102172514|102191474|106502639	chx:102171408|chx:102179209|chx:102171954|chx:102191474|chx:102177863|	102171408|102179209|102171954|102191474|102177863|
--------------------
#Term	Database	ID	Input number	Background number	P-Value	Input	KEGG_ID/KO	Entrez_ID
--------------------
#Term	Database	ID	Input number	Background number	P-Value	Input	KEGG_ID/KO	Entrez_ID
--------------------
